# Supplementary material for: Introns control stochastic allele expression bias
Source: Nat Commun. 2021 Nov 11;12:6527. doi: 10.1038/s41467-021-26798-4 (PMC8585970; doi:10.1038/s41467-021-26798-4)
Supplement: Supplementary file 4 — Supplementary Data 1 [file 41467_2021_26798_MOESM4_ESM.xlsx]

## Sheet: Human intronless genes
gene_name	gene_symbol	ENTREZID	gene_type	seqnames	exon_name	exon_start	exon_end	exon_width	exon_strand	tx_name	tx_start	tx_end	tx_width	tx_type	UniProtSwissProt	UniProtTrEMBL	GO_term	GO_term_name	MIM_gene_accession
ENSG00000183260.7	ABHD16B	140701	protein_coding	chr20	ENSE00001451246.5	63861498	63862988	1491	+	ENST00000369916.5	63861498	63862988	1491	protein_coding	Q9H3Z7		GO:0016787	hydrolase activity
ENSG00000284479.1	AC009477.2		protein_coding	chr2	ENSE00003796729.1	131035092	131035262	171	+	ENST00000635976.1	131035092	131035262	171	protein_coding		A0A1B0GW54	GO:0016020, GO:0016021	membrane;integral component of membrane
ENSG00000278499.2	AC018554.3	729159	protein_coding	chr16	ENSE00003743924.2	60358455	60359480	1026	-	ENST00000614215.2	60358455	60359480	1026	protein_coding	A8MU76
ENSG00000283536.2	AC021072.1		protein_coding	chr12	ENSE00003795659.1	53241889	53242723	835	+	ENST00000635789.1	53241889	53242723	835	protein_coding		A0A1B0GVY2
ENSG00000285843.1	AC064853.2		polymorphic_pseudogene	chr2	ENSE00003833445.1	227587237	227587515	279	-	ENST00000649376.1	227587237	227587515	279	polymorphic_pseudogene
ENSG00000284730.1	AC068987.5		protein_coding	chr12	ENSE00003813372.1	51813940	51814926	987	-	ENST00000642069.1	51813940	51814926	987	protein_coding	P0DPE3		GO:0007165, GO:0016020, GO:0016021	signal transduction;membrane;integral component of membrane
ENSG00000180042.5	AC087498.1		protein_coding	chr17	ENSE00002663229.2	3385930	3386874	945	+	ENST00000572493.2	3385930	3386874	945	protein_coding		A0A286YEU6	GO:0004984, GO:0007165, GO:0007186, GO:0016020, GO:0016021, GO:0050911	olfactory receptor activity;signal transduction;G-protein coupled receptor signaling pathway;membrane;integral component of membrane;detection of chemical stimulus involved in sensory perception of smell
ENSG00000268799.3	AC106774.4		protein_coding	chr5	ENSE00003197361.2	17491325	17491769	445	-	ENST00000600799.2	17491325	17491769	445	protein_coding
ENSG00000182974.3	AC135068.1		protein_coding	chr15	ENSE00001729110.2	21637909	21638992	1084	+	ENST00000332663.3	21637909	21638992	1084	protein_coding		A0A0X1KG70	GO:0004930, GO:0004984, GO:0005886, GO:0007165, GO:0007186, GO:0007608, GO:0016020, GO:0016021, GO:0050896, GO:0050911	G-protein coupled receptor activity;olfactory receptor activity;plasma membrane;signal transduction;G-protein coupled receptor signaling pathway;sensory perception of smell;membrane;integral component of membrane;response to stimulus;detection of chemical stimulus involved in sensory perception of smell
ENSG00000279408.3	AC135068.3		protein_coding	chr15	ENSE00003760045.1	21651844	21652968	1125	+	ENST00000623441.1	21651844	21652968	1125	protein_coding		A0A096LPK9	GO:0004930, GO:0004984, GO:0005886, GO:0007165, GO:0007186, GO:0007608, GO:0016020, GO:0016021, GO:0050896, GO:0050911	G-protein coupled receptor activity;olfactory receptor activity;plasma membrane;signal transduction;G-protein coupled receptor signaling pathway;sensory perception of smell;membrane;integral component of membrane;response to stimulus;detection of chemical stimulus involved in sensory perception of smell
ENSG00000270339.3	AC243756.1	105371242	protein_coding	chr1	ENSE00003618025.3	146344131	146344790	660	-	ENST00000584068.3	146344131	146344790	660	protein_coding		A0A075B767	GO:0000413, GO:0003755, GO:0005739, GO:0006457, GO:0016018, GO:0016853, GO:0051082	protein peptidyl-prolyl isomerization;peptidyl-prolyl cis-trans isomerase activity;mitochondrion;protein folding;cyclosporin A binding;isomerase activity;unfolded protein binding
ENSG00000169067.3	ACTBL2	345651	protein_coding	chr5	ENSE00001649584.2	57480016	57482809	2794	-	ENST00000423391.2	57480016	57482809	2794	protein_coding	Q562R1		GO:0000166, GO:0003674, GO:0005515, GO:0005524, GO:0005615, GO:0005737, GO:0005856, GO:0008150, GO:0070062	nucleotide binding;molecular_function;protein binding;ATP binding;extracellular space;cytoplasm;cytoskeleton;biological_process;extracellular exosome	614835
ENSG00000182584.4	ACTL10	170487	protein_coding	chr20	ENSE00001326324.4	33666498	33668525	2028	+	ENST00000330271.4	33666498	33668525	2028	protein_coding	Q5JWF8
ENSG00000187003.6	ACTL7A	10881	protein_coding	chr9	ENSE00001332350.6	108862266	108863759	1494	+	ENST00000333999.4	108862266	108863759	1494	protein_coding	Q9Y615	A0A140VK03	GO:0001673, GO:0005200, GO:0005515, GO:0005634, GO:0005737, GO:0005794, GO:0005856, GO:0007010, GO:0031514, GO:0032991	male germ cell nucleus;structural constituent of cytoskeleton;protein binding;nucleus;cytoplasm;Golgi apparatus;cytoskeleton;cytoskeleton organization;motile cilium;protein-containing complex	604303
ENSG00000148156.7	ACTL7B	10880	protein_coding	chr9	ENSE00001464207.4	108854589	108856967	2379	-	ENST00000374667.4	108854589	108856967	2379	protein_coding	Q9Y614	A0A140VKC6	GO:0005200, GO:0005737, GO:0005856, GO:0007010, GO:0015629	structural constituent of cytoskeleton;cytoplasm;cytoskeleton;cytoskeleton organization;actin cytoskeleton	604304
ENSG00000181786.4	ACTL9	284382	protein_coding	chr19	ENSE00003724158.1	8697454	8698705	1252	-	ENST00000612068.1	8697454	8698705	1252	protein_coding	Q8TC94		GO:0005737, GO:0005856	cytoplasm;cytoskeleton
ENSG00000123165.8	ACTRT1	139741	protein_coding	chrX	ENSE00001454396.4	128050962	128052398	1437	-	ENST00000371124.4	128050962	128052398	1437	protein_coding	Q8TDG2		GO:0005737, GO:0005856	cytoplasm;cytoskeleton	300487
ENSG00000169717.6	ACTRT2	140625	protein_coding	chr1	ENSE00001477363.3	3021483	3022903	1421	+	ENST00000378404.3	3021483	3022903	1421	protein_coding	Q8TDY3		GO:0005737, GO:0005856	cytoplasm;cytoskeleton	608535
ENSG00000134249.6	ADAM30	11085	protein_coding	chr1	ENSE00001449954.1	119893533	119896495	2963	-	ENST00000369400.1	119893533	119896495	2963	protein_coding	Q9UKF2		GO:0004222, GO:0005768, GO:0005886, GO:0006508, GO:0007339, GO:0008233, GO:0008237, GO:0008270, GO:0009897, GO:0016020, GO:0016021, GO:0016787, GO:0031902, GO:0046872, GO:1990913	metalloendopeptidase activity;endosome;plasma membrane;proteolysis;binding of sperm to zona pellucida;peptidase activity;metallopeptidase activity;zinc ion binding;external side of plasma membrane;membrane;integral component of membrane;hydrolase activity;late endosome membrane;metal ion binding;sperm head plasma membrane	604779
ENSG00000181915.4	ADO	84890	protein_coding	chr10	ENSE00001461538.2	62804857	62808483	3627	+	ENST00000373783.2	62804857	62808483	3627	protein_coding	Q96SZ5		GO:0000098, GO:0005829, GO:0016491, GO:0016702, GO:0046872, GO:0047800, GO:0051213, GO:0055114	sulfur amino acid catabolic process;cytosol;oxidoreductase activity;oxidoreductase activity, acting on single donors with incorporation of molecular oxygen, incorporation of two atoms of oxygen;metal ion binding;cysteamine dioxygenase activity;dioxygenase activity;oxidation-reduction process	611392
ENSG00000150594.6	ADRA2A	150	protein_coding	chr10	ENSE00000995573.5	111077163	111080907	3745	+	ENST00000280155.3	111077163	111080907	3745	protein_coding	P08913		GO:0001819, GO:0004930, GO:0004935, GO:0004938, GO:0005515, GO:0005737, GO:0005886, GO:0005887, GO:0006940, GO:0007165, GO:0007186, GO:0007188, GO:0007189, GO:0007193, GO:0007265, GO:0007266, GO:0008284, GO:0010700, GO:0016020, GO:0016021, GO:0016323, GO:0019229, GO:0019901, GO:0030036, GO:0030168, GO:0030335, GO:0031692, GO:0031696, GO:0031996, GO:0032147, GO:0032148, GO:0032795, GO:0032811, GO:…	positive regulation of cytokine production;G-protein coupled receptor activity;adrenergic receptor activity;alpha2-adrenergic receptor activity;protein binding;cytoplasm;plasma membrane;integral component of plasma membrane;regulation of smooth muscle contraction;signal transduction;G-protein coupled receptor signaling pathway;adenylate cyclase-modulating G-protein coupled receptor signaling path…	104210
ENSG00000274286.1	ADRA2B	151	protein_coding	chr2	ENSE00003744297.1	96112875	96116245	3371	-	ENST00000620793.1	96112875	96116245	3371	protein_coding	P18089		GO:0000187, GO:0003056, GO:0004930, GO:0004935, GO:0004938, GO:0005515, GO:0005622, GO:0005886, GO:0005887, GO:0006940, GO:0007165, GO:0007186, GO:0007188, GO:0007267, GO:0007565, GO:0010700, GO:0016020, GO:0016021, GO:0019229, GO:0030168, GO:0032148, GO:0032811, GO:0035624, GO:0043410, GO:0045666, GO:0045777, GO:0051379, GO:0070474, GO:0071875, GO:0071880	activation of MAPK activity;regulation of vascular smooth muscle contraction;G-protein coupled receptor activity;adrenergic receptor activity;alpha2-adrenergic receptor activity;protein binding;intracellular;plasma membrane;integral component of plasma membrane;regulation of smooth muscle contraction;signal transduction;G-protein coupled receptor signaling pathway;adenylate cyclase-modulating G-p…	104260
ENSG00000043591.5	ADRB1	153	protein_coding	chr10	ENSE00001449426.3	114044056	114046908	2853	+	ENST00000369295.3	114044056	114046908	2853	protein_coding	P08588		GO:0001996, GO:0001997, GO:0002024, GO:0002025, GO:0004930, GO:0004935, GO:0004939, GO:0004940, GO:0005088, GO:0005515, GO:0005768, GO:0005769, GO:0005886, GO:0005887, GO:0007165, GO:0007186, GO:0007188, GO:0007189, GO:0007190, GO:0009409, GO:0016020, GO:0016021, GO:0030165, GO:0031649, GO:0031694, GO:0040015, GO:0042596, GO:0043547, GO:0043950, GO:0045823, GO:0046982, GO:0050873, GO:0051379, GO:…	positive regulation of heart rate by epinephrine-norepinephrine;positive regulation of the force of heart contraction by epinephrine-norepinephrine;diet induced thermogenesis;norepinephrine-epinephrine-mediated vasodilation involved in regulation of systemic arterial blood pressure;G-protein coupled receptor activity;adrenergic receptor activity;beta-adrenergic receptor activity;beta1-adrenergic …	109630
ENSG00000169252.5	ADRB2	154	protein_coding	chr5	ENSE00001154479.9	148825245	148828687	3443	+	ENST00000305988.5	148825245	148828687	3443	protein_coding	P07550	X5DQM5	GO:0001540, GO:0001993, GO:0002024, GO:0002025, GO:0002028, GO:0002032, GO:0004930, GO:0004935, GO:0004941, GO:0005515, GO:0005634, GO:0005764, GO:0005768, GO:0005769, GO:0005886, GO:0005887, GO:0006898, GO:0006940, GO:0007165, GO:0007166, GO:0007171, GO:0007186, GO:0007188, GO:0007189, GO:0007190, GO:0008179, GO:0008333, GO:0009409, GO:0010008, GO:0010739, GO:0015459, GO:0016020, GO:0016021, GO:…	amyloid-beta binding;regulation of systemic arterial blood pressure by norepinephrine-epinephrine;diet induced thermogenesis;norepinephrine-epinephrine-mediated vasodilation involved in regulation of systemic arterial blood pressure;regulation of sodium ion transport;desensitization of G-protein coupled receptor protein signaling pathway by arrestin;G-protein coupled receptor activity;adrenergic …	109690
ENSG00000232434.2	AJM1	389813	protein_coding	chr9	ENSE00001719656.2	136844415	136848801	4387	+	ENST00000436881.2	136844415	136848801	4387	protein_coding	C9J069		GO:0005886, GO:0005912, GO:0005929, GO:0016020, GO:0016324, GO:0030054, GO:0042995, GO:0045216	plasma membrane;adherens junction;cilium;membrane;apical plasma membrane;cell junction;cell projection;cell-cell junction organization
ENSG00000285025.1	AL022312.1		protein_coding	chr22	ENSE00003800609.1	39504231	39504443	213	+	ENST00000637854.1	39504231	39504443	213	protein_coding	L0R8F8		GO:0005739, GO:0005762, GO:0042254	mitochondrion;mitochondrial large ribosomal subunit;ribosome biogenesis
ENSG00000285723.1	AL034430.2		protein_coding	chr20	ENSE00003835955.1	10420546	10420737	192	-	ENST00000649912.1	10420546	10420737	192	protein_coding		Q9HB66	GO:0016020, GO:0016021	membrane;integral component of membrane
ENSG00000229674.2	AL121578.2		protein_coding	chrX	ENSE00001766282.2	37994252	37994918	667	+	ENST00000448797.2	37994252	37994918	667	protein_coding
ENSG00000231767.4	AL136454.1		protein_coding	chr1	ENSE00001766281.2	192716183	192716650	468	+	ENST00000443181.2	192716183	192716650	468	protein_coding		A0A2R8Y422	GO:0003735, GO:0005840, GO:0006412	structural constituent of ribosome;ribosome;translation
ENSG00000283205.1	AL353572.3		protein_coding	chr9	ENSE00003793076.1	87956214	87956883	670	+	ENST00000636536.1	87956214	87956883	670	protein_coding		A0A1B0GW15
ENSG00000285566.1	AL445238.1	647264	protein_coding	chr13	ENSE00003841183.1	63832361	63833531	1171	-	ENST00000648713.1	63832361	63833531	1171	protein_coding
ENSG00000237378.3	AL445989.1	112267897	protein_coding	chr13	ENSE00003729297.1	63746741	63748176	1436	+	ENST00000611641.1	63746741	63748176	1436	protein_coding
ENSG00000284188.2	AL451007.3		protein_coding	chr1	ENSE00003803422.2	244729898	244730962	1065	-	ENST00000640271.2	244729898	244730962	1065	protein_coding		A0A1W2PPE3
ENSG00000176020.8	AMIGO3	386724	protein_coding	chr3	ENSE00001241276.7	49716834	49719695	2862	-	ENST00000320431.7	49716834	49719695	2862	protein_coding	Q86WK7		GO:0007155, GO:0007157, GO:0016020, GO:0016021, GO:0051965	cell adhesion;heterophilic cell-cell adhesion via plasma membrane cell adhesion molecules;membrane;integral component of membrane;positive regulation of synapse assembly	615691
ENSG00000235711.4	ANKRD34C	390616	protein_coding	chr15	ENSE00001790339.3	79293285	79298235	4951	+	ENST00000421388.3	79293285	79298235	4951	protein_coding	P0C6C1
ENSG00000230778.1	ANKRD63	100131244	protein_coding	chr15	ENSE00001643682.1	40281444	40282586	1143	-	ENST00000434396.1	40281444	40282586	1143	protein_coding	C9JTQ0
ENSG00000139223.2	ANP32D	23519	protein_coding	chr12	ENSE00000937139.3	48472665	48473624	960	+	ENST00000266594.2	48472665	48473624	960	protein_coding	O95626		GO:0005634, GO:0006913, GO:0042393, GO:0048471	nucleus;nucleocytoplasmic transport;histone binding;perinuclear region of cytoplasm	606878
ENSG00000221883.3	ARIH2OS	646450	protein_coding	chr3	ENSE00001573007.2	48917788	48919385	1598	-	ENST00000408959.2	48917788	48919385	1598	protein_coding	Q8N7S6		GO:0016020, GO:0016021	membrane;integral component of membrane
ENSG00000179674.3	ARL14	80117	protein_coding	chr3	ENSE00001222314.6	160677159	160678452	1294	+	ENST00000320767.3	160677159	160678452	1294	protein_coding	Q8N4G2		GO:0000166, GO:0005515, GO:0005525, GO:0005622, GO:0005737, GO:0005886, GO:0006886, GO:0016192, GO:0031410	nucleotide binding;protein binding;GTP binding;intracellular;cytoplasm;plasma membrane;intracellular protein transport;vesicle-mediated transport;cytoplasmic vesicle	614439
ENSG00000176009.3	ASCL3	56676	protein_coding	chr11	ENSE00002200903.1	8937579	8938211	633	-	ENST00000531618.1	8937579	8938211	633	protein_coding	Q9NQ33		GO:0000122, GO:0000977, GO:0000981, GO:0001227, GO:0003677, GO:0005634, GO:0005667, GO:0006357, GO:0046983, GO:0090575	negative regulation of transcription by RNA polymerase II;RNA polymerase II regulatory region sequence-specific DNA binding;RNA polymerase II transcription factor activity, sequence-specific DNA binding;transcriptional repressor activity, RNA polymerase II transcription regulatory region sequence-specific DNA binding;DNA binding;nucleus;transcription factor complex;regulation of transcription by …	609154
ENSG00000187855.5	ASCL4	121549	protein_coding	chr12	ENSE00001376797.4	107774385	107776644	2260	+	ENST00000342331.4	107774385	107776644	2260	protein_coding	Q6XD76		GO:0000977, GO:0000981, GO:0003677, GO:0005515, GO:0005575, GO:0005634, GO:0006357, GO:0043588, GO:0046983, GO:0090575	RNA polymerase II regulatory region sequence-specific DNA binding;RNA polymerase II transcription factor activity, sequence-specific DNA binding;DNA binding;protein binding;cellular_component;nucleus;regulation of transcription by RNA polymerase II;skin development;protein dimerization activity;RNA polymerase II transcription factor complex	609155
ENSG00000244617.2	ASPRV1	151516	protein_coding	chr2	ENSE00001221518.7	69960089	69962265	2177	-	ENST00000320256.5	69960089	69962265	2177	protein_coding	Q53RT3		GO:0004190, GO:0006508, GO:0008233, GO:0016020, GO:0016021, GO:0016485, GO:0016787, GO:0043588	aspartic-type endopeptidase activity;proteolysis;peptidase activity;membrane;integral component of membrane;protein processing;hydrolase activity;skin development	611765
ENSG00000172238.4	ATOH1	474	protein_coding	chr4	ENSE00001175901.4	93828753	93830964	2212	+	ENST00000306011.4	93828753	93830964	2212	protein_coding	Q92858		GO:0000978, GO:0000981, GO:0001077, GO:0001764, GO:0003677, GO:0003700, GO:0005634, GO:0006355, GO:0006366, GO:0007219, GO:0007275, GO:0007399, GO:0007411, GO:0007417, GO:0007420, GO:0021987, GO:0030154, GO:0030182, GO:0031490, GO:0042472, GO:0042491, GO:0042667, GO:0042668, GO:0043066, GO:0043565, GO:0045609, GO:0045664, GO:0045666, GO:0045944, GO:0046983, GO:0048839, GO:2000982	RNA polymerase II proximal promoter sequence-specific DNA binding;RNA polymerase II transcription factor activity, sequence-specific DNA binding;transcriptional activator activity, RNA polymerase II proximal promoter sequence-specific DNA binding;neuron migration;DNA binding;DNA-binding transcription factor activity;nucleus;regulation of transcription, DNA-templated;transcription by RNA polymeras…	601461
ENSG00000179774.8	ATOH7	220202	protein_coding	chr10	ENSE00001461199.4	68230624	68232103	1480	-	ENST00000373673.4	68230624	68232103	1480	protein_coding	Q8N100		GO:0000981, GO:0003407, GO:0003677, GO:0005634, GO:0006355, GO:0006357, GO:0007275, GO:0007399, GO:0007623, GO:0009649, GO:0021554, GO:0030154, GO:0046983	RNA polymerase II transcription factor activity, sequence-specific DNA binding;neural retina development;DNA binding;nucleus;regulation of transcription, DNA-templated;regulation of transcription by RNA polymerase II;multicellular organism development;nervous system development;circadian rhythm;entrainment of circadian clock;optic nerve development;cell differentiation;protein dimerization activi…	609875
ENSG00000249222.1	ATP5MGL	267020	protein_coding	chr22	ENSE00002047551.1	42639803	42640601	799	-	ENST00000505920.1	42639803	42640601	799	protein_coding	Q7Z4Y8		GO:0000276, GO:0005739, GO:0006754, GO:0006811, GO:0015078, GO:0015986, GO:0016020, GO:0031966, GO:0045263	mitochondrial proton-transporting ATP synthase complex, coupling factor F(o);mitochondrion;ATP biosynthetic process;ion transport;proton transmembrane transporter activity;ATP synthesis coupled proton transport;membrane;mitochondrial membrane;proton-transporting ATP synthase complex, coupling factor F(o)
ENSG00000253719.3	ATXN7L3B	552889	protein_coding	chr12	ENSE00002122485.3	74537827	74545430	7604	+	ENST00000519948.3	74537827	74545430	7604	protein_coding	Q96GX2		GO:0005515, GO:0005737, GO:0010468	protein binding;cytoplasm;regulation of gene expression	615579
ENSG00000172318.5	B3GALT1	8708	protein_coding	chr2	ENSE00001512774.3	167868948	167874041	5094	+	ENST00000392690.3	167868948	167874041	5094	protein_coding	Q9Y5Z6		GO:0000139, GO:0005783, GO:0005794, GO:0006486, GO:0006487, GO:0006682, GO:0008376, GO:0008378, GO:0008499, GO:0009312, GO:0016020, GO:0016021, GO:0016740, GO:0016757, GO:0030259, GO:0047275	Golgi membrane;endoplasmic reticulum;Golgi apparatus;protein glycosylation;protein N-linked glycosylation;galactosylceramide biosynthetic process;acetylgalactosaminyltransferase activity;galactosyltransferase activity;UDP-galactose:beta-N-acetylglucosamine beta-1,3-galactosyltransferase activity;oligosaccharide biosynthetic process;membrane;integral component of membrane;transferase activity;tran…	603093
ENSG00000235863.3	B3GALT4	8705	protein_coding	chr6	ENSE00001779507.2	33277132	33278825	1694	+	ENST00000451237.2	33277132	33278825	1694	protein_coding	O96024	Q5STJ7	GO:0000139, GO:0001574, GO:0005783, GO:0005794, GO:0006486, GO:0008376, GO:0008378, GO:0008499, GO:0016020, GO:0016021, GO:0016740, GO:0016757, GO:0047915	Golgi membrane;ganglioside biosynthetic process;endoplasmic reticulum;Golgi apparatus;protein glycosylation;acetylgalactosaminyltransferase activity;galactosyltransferase activity;UDP-galactose:beta-N-acetylglucosamine beta-1,3-galactosyltransferase activity;membrane;integral component of membrane;transferase activity;transferase activity, transferring glycosyl groups;ganglioside galactosyltransf…	603095
ENSG00000176022.5	B3GALT6	126792	protein_coding	chr1	ENSE00001480062.4	1232259	1235041	2783	+	ENST00000379198.4	1232259	1235041	2783	protein_coding	Q96L58		GO:0000139, GO:0005783, GO:0005794, GO:0005797, GO:0006024, GO:0006486, GO:0008378, GO:0015012, GO:0016020, GO:0016021, GO:0016740, GO:0016757, GO:0030203, GO:0030206, GO:0032580, GO:0035250, GO:0047220	Golgi membrane;endoplasmic reticulum;Golgi apparatus;Golgi medial cisterna;glycosaminoglycan biosynthetic process;protein glycosylation;galactosyltransferase activity;heparan sulfate proteoglycan biosynthetic process;membrane;integral component of membrane;transferase activity;transferase activity, transferring glycosyl groups;glycosaminoglycan metabolic process;chondroitin sulfate biosynthetic p…	615291
ENSG00000196289.7	BECN2	441925	protein_coding	chr1	ENSE00001707793.2	241957767	241959062	1296	+	ENST00000419583.2	241957767	241959062	1296	protein_coding	A8MW95		GO:0000045, GO:0000407, GO:0005515, GO:0005737, GO:0006914, GO:0006995, GO:0008333, GO:0019898, GO:0032258, GO:0034271, GO:0034272, GO:0042593, GO:0044877, GO:0045324, GO:1990172	autophagosome assembly;phagophore assembly site;protein binding;cytoplasm;autophagy;cellular response to nitrogen starvation;endosome to lysosome transport;extrinsic component of membrane;protein localization by the Cvt pathway;phosphatidylinositol 3-kinase complex, class III, type I;phosphatidylinositol 3-kinase complex, class III, type II;glucose homeostasis;protein-containing complex binding;l…	615687
ENSG00000205899.3	BHLHA9	727857	protein_coding	chr17	ENSE00001509211.1	1270559	1271460	902	+	ENST00000391429.1	1270559	1271460	902	protein_coding	Q7RTU4		GO:0000981, GO:0003677, GO:0005515, GO:0005634, GO:0005737, GO:0006357, GO:0007275, GO:0046982, GO:0046983	RNA polymerase II transcription factor activity, sequence-specific DNA binding;DNA binding;protein binding;nucleus;cytoplasm;regulation of transcription by RNA polymerase II;multicellular organism development;protein heterodimerization activity;protein dimerization activity	615416
ENSG00000180828.2	BHLHE22	27319	protein_coding	chr8	ENSE00001242976.5	64580367	64583628	3262	+	ENST00000321870.2	64580367	64583628	3262	protein_coding	Q8NFJ8		GO:0000981, GO:0005634, GO:0006355, GO:0006357, GO:0007399, GO:0022008, GO:0046983	RNA polymerase II transcription factor activity, sequence-specific DNA binding;nucleus;regulation of transcription, DNA-templated;regulation of transcription by RNA polymerase II;nervous system development;neurogenesis;protein dimerization activity	613483
ENSG00000125533.5	BHLHE23	128408	protein_coding	chr20	ENSE00001452435.2	63005979	63007035	1057	-	ENST00000370346.2	63005979	63007035	1057	protein_coding	Q8NDY6		GO:0000981, GO:0003677, GO:0005634, GO:0006355, GO:0006357, GO:0046983, GO:0048468	RNA polymerase II transcription factor activity, sequence-specific DNA binding;DNA binding;nucleus;regulation of transcription, DNA-templated;regulation of transcription by RNA polymerase II;protein dimerization activity;cell development	609331
ENSG00000163098.4	BIRC8	112401	protein_coding	chr19	ENSE00001778829.2	53289601	53291626	2026	-	ENST00000426466.2	53289601	53291626	2026	protein_coding	Q96P09		GO:0005634, GO:0005737, GO:0006915, GO:0016567, GO:0043027, GO:0046872, GO:0061630, GO:0090263, GO:1990001	nucleus;cytoplasm;apoptotic process;protein ubiquitination;cysteine-type endopeptidase inhibitor activity involved in apoptotic process;metal ion binding;ubiquitin protein ligase activity;positive regulation of canonical Wnt signaling pathway;inhibition of cysteine-type endopeptidase activity involved in apoptotic process
ENSG00000259571.1	BLID	414899	protein_coding	chr11	ENSE00002551396.1	122115354	122116215	862	-	ENST00000560104.1	122115354	122116215	862	protein_coding	Q8IZY5		GO:0003674, GO:0005737, GO:0005739, GO:0005829, GO:0006915, GO:0043280	molecular_function;cytoplasm;mitochondrion;cytosol;apoptotic process;positive regulation of cysteine-type endopeptidase activity involved in apoptotic process	608853
ENSG00000186222.4	BLOC1S4	55330	protein_coding	chr4	ENSE00001281162.8	6716055	6717671	1617	+	ENST00000320776.4	6716055	6717671	1617	protein_coding	Q9NUP1		GO:0005515, GO:0005737, GO:0005829, GO:0008089, GO:0031083, GO:0031175, GO:0032438, GO:0048490, GO:0050885, GO:0070527, GO:1904115	protein binding;cytoplasm;cytosol;anterograde axonal transport;BLOC-1 complex;neuron projection development;melanosome organization;anterograde synaptic vesicle transport;neuromuscular process controlling balance;platelet aggregation;axon cytoplasm	605695
ENSG00000228075.4	BOD1L2	284257	protein_coding	chr18	ENSE00002942000.1	57147062	57150300	3239	+	ENST00000585477.1	57147062	57150300	3239	protein_coding	Q8IYS8		GO:0000775, GO:0000776, GO:0000777, GO:0005694, GO:0005737, GO:0005815, GO:0005856, GO:0007049, GO:0051301	chromosome, centromeric region;kinetochore;condensed chromosome kinetochore;chromosome;cytoplasm;microtubule organizing center;cytoskeleton;cell cycle;cell division
ENSG00000196544.7	BORCS6	54785	protein_coding	chr17	ENSE00001504684.5	8188333	8190907	2575	-	ENST00000389017.5	8188333	8190907	2575	protein_coding	Q96GS4		GO:0005515, GO:0005764, GO:0005765, GO:0016020, GO:0032418, GO:0099078	protein binding;lysosome;lysosomal membrane;membrane;lysosome localization;BORC complex	616599
ENSG00000284976.1	BX255925.3		protein_coding	chr9	ENSE00003819499.1	137217452	137219361	1910	+	ENST00000645271.1	137217452	137219361	1910	protein_coding		A0A2R8Y4M4	GO:0016020, GO:0016021	membrane;integral component of membrane
ENSG00000203942.4	C10orf62	414157	protein_coding	chr10	ENSE00001453205.4	97589727	97590934	1208	+	ENST00000370640.4	97589727	97590934	1208	protein_coding	Q5T681		GO:0005515	protein binding
ENSG00000187479.6	C11orf96	387763	protein_coding	chr11	ENSE00003721856.1	43942590	43943883	1294	+	ENST00000617612.1	43942590	43943883	1294	protein_coding		A0A087WW59
ENSG00000188277.9	C15orf62	643338	protein_coding	chr15	ENSE00001378058.7	40770080	40772449	2370	+	ENST00000344320.7	40770080	40772449	2370	protein_coding	A8K5M9		GO:0005737, GO:0005739, GO:0005886, GO:0007266, GO:0008360, GO:0017049, GO:0030838, GO:0031274	cytoplasm;mitochondrion;plasma membrane;Rho protein signal transduction;regulation of cell shape;GTP-Rho binding;positive regulation of actin filament polymerization;positive regulation of pseudopodium assembly
ENSG00000221916.3	C19orf73	55150	protein_coding	chr19	ENSE00001566324.3	49118397	49119140	744	-	ENST00000408991.3	49118397	49119140	744	protein_coding	Q9NVV2		GO:0005515	protein binding
ENSG00000223658.7	C1GALT1C1L	728819	protein_coding	chr2	ENSE00001862661.3	43675151	43676322	1172	-	ENST00000475092.3	43675151	43676322	1172	protein_coding	P0DN25		GO:0016020, GO:0016021, GO:0016263, GO:0016267	membrane;integral component of membrane;glycoprotein-N-acetylgalactosamine 3-beta-galactosyltransferase activity;O-glycan processing, core 1
ENSG00000198854.5	C1orf68	100129271	protein_coding	chr1	ENSE00001447937.3	152719522	152720470	949	+	ENST00000368775.3	152719522	152720470	949	protein_coding	Q5T750		GO:0001533, GO:0003674, GO:0005198, GO:0005737, GO:0008544, GO:0018149, GO:0030216	cornified envelope;molecular_function;structural molecule activity;cytoplasm;epidermis development;peptide cross-linking;keratinocyte differentiation
ENSG00000185127.6	C6orf120	387263	protein_coding	chr6	ENSE00001319739.4	169702190	169704856	2667	+	ENST00000332290.3	169702190	169704856	2667	protein_coding	Q7Z4R8		GO:0005576, GO:0006915, GO:0035578, GO:0043312	extracellular region;apoptotic process;azurophil granule lumen;neutrophil degranulation	616987
ENSG00000221821.3	C6orf226	441150	protein_coding	chr6	ENSE00001574993.3	42890265	42890816	552	-	ENST00000408925.3	42890265	42890816	552	protein_coding	Q5I0X4		GO:0005515	protein binding
ENSG00000204439.3	C6orf47	57827	protein_coding	chr6	ENSE00001693897.1	31658298	31660772	2475	-	ENST00000375911.1	31658298	31660772	2475	protein_coding	O95873	A0A1U9X7F2	GO:0005829	cytosol
ENSG00000164743.4	C8orf48	157773	protein_coding	chr8	ENSE00001087083.7	13566843	13568287	1445	+	ENST00000297324.4	13566843	13568287	1445	protein_coding	Q96LL4		GO:0005515	protein binding
ENSG00000183784.7	C9orf66	157983	protein_coding	chr9	ENSE00003837236.1	213108	215893	2786	-	ENST00000382387.4	213108	215893	2786	protein_coding	Q5T8R8
ENSG00000178363.4	CALML3	810	protein_coding	chr10	ENSE00001234570.5	5524009	5526771	2763	+	ENST00000315238.2	5524009	5526771	2763	protein_coding	P27482		GO:0005509, GO:0005515, GO:0005634, GO:0019722, GO:0030234, GO:0046872, GO:0050790, GO:0051300, GO:0070062	calcium ion binding;protein binding;nucleus;calcium-mediated signaling;enzyme regulator activity;metal ion binding;regulation of catalytic activity;spindle pole body organization;extracellular exosome	114184
ENSG00000178372.7	CALML5	51806	protein_coding	chr10	ENSE00001484579.4	5498697	5499555	859	-	ENST00000380332.4	5498697	5499555	859	protein_coding	Q9NZT1		GO:0005509, GO:0005576, GO:0005634, GO:0007165, GO:0008544, GO:0019722, GO:0030234, GO:0043312, GO:0046872, GO:0050790, GO:0051300, GO:1904813	calcium ion binding;extracellular region;nucleus;signal transduction;epidermis development;calcium-mediated signaling;enzyme regulator activity;neutrophil degranulation;metal ion binding;regulation of catalytic activity;spindle pole body organization;ficolin-1-rich granule lumen	605183
ENSG00000256812.1	CAPNS2	84290	protein_coding	chr16	ENSE00002251412.1	55566672	55567687	1016	+	ENST00000457326.2	55566672	55567687	1016	protein_coding	Q96L46		GO:0004198, GO:0005509, GO:0005737, GO:0005829, GO:0005886, GO:0006508, GO:0016020, GO:0046872	calcium-dependent cysteine-type endopeptidase activity;calcium ion binding;cytoplasm;cytosol;plasma membrane;proteolysis;membrane;metal ion binding	616767
ENSG00000177938.4	CAPZA3	93661	protein_coding	chr12	ENSE00001276948.8	18738101	18739187	1087	+	ENST00000317658.4	18738101	18739187	1087	protein_coding	Q96KX2	A0A140VKF6	GO:0001669, GO:0003779, GO:0005634, GO:0005829, GO:0006888, GO:0007286, GO:0008290, GO:0016020, GO:0019886, GO:0030036, GO:0030479, GO:0030863, GO:0051015, GO:0051016, GO:0051693	acrosomal vesicle;actin binding;nucleus;cytosol;ER to Golgi vesicle-mediated transport;spermatid development;F-actin capping protein complex;membrane;antigen processing and presentation of exogenous peptide antigen via MHC class II;actin cytoskeleton organization;actin cortical patch;cortical cytoskeleton;actin filament binding;barbed-end actin filament capping;actin filament capping	608722
ENSG00000175809.5	CBLL2	158506	protein_coding	chrX	ENSE00001284854.5	22272943	22274461	1519	+	ENST00000323684.3	22272943	22274461	1519	protein_coding	Q8N7E2		GO:0003676, GO:0005737, GO:0016567, GO:0016740, GO:0046872, GO:0061630	nucleic acid binding;cytoplasm;protein ubiquitination;transferase activity;metal ion binding;ubiquitin protein ligase activity
ENSG00000166329.2	CCDC182	101927581	protein_coding	chr17	ENSE00001102140.2	57744481	57745312	832	-	ENST00000299415.2	57744481	57745312	832	protein_coding	A6NF36		GO:0003674, GO:0005575, GO:0008585	molecular_function;cellular_component;female gonad development
ENSG00000177875.4	CCDC184	387856	protein_coding	chr12	ENSE00001216889.7	48183584	48185926	2343	+	ENST00000316554.4	48183584	48185926	2343	protein_coding	Q52MB2		GO:0005515, GO:0005737	protein binding;cytoplasm
ENSG00000178395.6	CCDC185	164127	protein_coding	chr1	ENSE00001442870.4	223393417	223395470	2054	+	ENST00000366875.4	223393417	223395470	2054	protein_coding	Q8N715		GO:0005515	protein binding
ENSG00000138483.2	CCDC54	84692	protein_coding	chr3	ENSE00000934129.4	107377194	107378637	1444	+	ENST00000261058.2	107377194	107378637	1444	protein_coding	Q8NEL0	A0A140VJF9
ENSG00000169515.6	CCDC8	83987	protein_coding	chr19	ENSE00001134624.6	46410379	46413564	3186	-	ENST00000307522.4	46410379	46413564	3186	protein_coding	Q9H0W5		GO:0000226, GO:0005515, GO:0005634, GO:0005737, GO:0005813, GO:0005815, GO:0005829, GO:0005856, GO:0005886, GO:0007088, GO:0010923, GO:0043687, GO:1990393	microtubule cytoskeleton organization;protein binding;nucleus;cytoplasm;centrosome;microtubule organizing center;cytosol;cytoskeleton;plasma membrane;regulation of mitotic nuclear division;negative regulation of phosphatase activity;post-translational protein modification;3M complex	614145
ENSG00000175602.3	CCDC85B	11007	protein_coding	chr11	ENSE00001190339.6	65890112	65891635	1524	+	ENST00000312579.3	65890112	65891635	1524	protein_coding	Q15834		GO:0005515, GO:0005634, GO:0005737, GO:0005813, GO:0005815, GO:0005856, GO:0030154, GO:0030308, GO:0040008, GO:0045599, GO:0045892	protein binding;nucleus;cytoplasm;centrosome;microtubule organizing center;cytoskeleton;cell differentiation;negative regulation of cell growth;regulation of growth;negative regulation of fat cell differentiation;negative regulation of transcription, DNA-templated	605360
ENSG00000182791.4	CCDC87	55231	protein_coding	chr11	ENSE00001315117.5	66590176	66593083	2908	-	ENST00000333861.4	66590176	66593083	2908	protein_coding	Q9NVE4		GO:0005515, GO:1905516, GO:2000344	protein binding;positive regulation of fertilization;positive regulation of acrosome reaction
ENSG00000179071.4	CCDC89	220388	protein_coding	chr11	ENSE00001236152.6	85684866	85686277	1412	-	ENST00000316398.4	85684866	85686277	1412	protein_coding	Q8N998		GO:0005634, GO:0005737	nucleus;cytoplasm
ENSG00000173013.5	CCDC96	257236	protein_coding	chr4	ENSE00001192501.7	7040849	7042939	2091	-	ENST00000310085.5	7040849	7042939	2091	protein_coding	Q2M329		GO:0005737, GO:0005815, GO:0005856	cytoplasm;microtubule organizing center;cytoskeleton
ENSG00000185972.5	CCIN	881	protein_coding	chr9	ENSE00001334442.4	36169394	36171334	1941	+	ENST00000335119.3	36169394	36171334	1941	protein_coding	Q13939	Q8WX35	GO:0005634, GO:0005737, GO:0005856, GO:0007275, GO:0007283, GO:0030154, GO:0033150	nucleus;cytoplasm;cytoskeleton;multicellular organism development;spermatogenesis;cell differentiation;cytoskeletal calyx	603960
ENSG00000198445.4	CCT8L2	150160	protein_coding	chr22	ENSE00001806026.2	16590751	16592810	2060	-	ENST00000359963.4	16590751	16592810	2060	protein_coding	Q96SF2		GO:0000166, GO:0005253, GO:0005524, GO:0005737, GO:0005832, GO:0015269, GO:0015698, GO:0071805	nucleotide binding;anion channel activity;ATP binding;cytoplasm;chaperonin-containing T-complex;calcium-activated potassium channel activity;inorganic anion transport;potassium ion transmembrane transport
ENSG00000174807.3	CD248	57124	protein_coding	chr11	ENSE00001189286.5	66314487	66317044	2558	-	ENST00000311330.3	66314487	66317044	2558	protein_coding	Q9HCU0		GO:0003674, GO:0005509, GO:0005737, GO:0008150, GO:0008284, GO:0009897, GO:0016020, GO:0016021, GO:0016477, GO:0030246, GO:0031012, GO:0048535, GO:0050840, GO:0060033, GO:0070062, GO:1990430, GO:2000353	molecular_function;calcium ion binding;cytoplasm;biological_process;positive regulation of cell proliferation;external side of plasma membrane;membrane;integral component of membrane;cell migration;carbohydrate binding;extracellular matrix;lymph node development;extracellular matrix binding;anatomical structure regression;extracellular exosome;extracellular matrix protein binding;positive regulat…	606064
ENSG00000171450.5	CDK5R2	8941	protein_coding	chr2	ENSE00001143471.9	218959655	218962162	2508	+	ENST00000302625.5	218959655	218962162	2508	protein_coding	Q13319		GO:0000079, GO:0001764, GO:0003779, GO:0005737, GO:0005886, GO:0008289, GO:0016020, GO:0016533, GO:0016534, GO:0021549, GO:0021722, GO:0021766, GO:0021819, GO:0030426, GO:0043005, GO:0045860, GO:0045956, GO:0071902	regulation of cyclin-dependent protein serine/threonine kinase activity;neuron migration;actin binding;cytoplasm;plasma membrane;lipid binding;membrane;protein kinase 5 complex;cyclin-dependent protein kinase 5 activator activity;cerebellum development;superior olivary nucleus maturation;hippocampus development;layer formation in cerebral cortex;growth cone;neuron projection;positive regulation o…	603764
ENSG00000184258.7	CDR1	1038	protein_coding	chrX	ENSE00001452958.4	140783578	140784366	789	-	ENST00000370532.4	140783578	140784366	789	protein_coding	P51861		GO:0005515	protein binding	302650
ENSG00000245848.2	CEBPA	1050	protein_coding	chr19	ENSE00001973852.2	33299934	33302564	2631	-	ENST00000498907.2	33299934	33302564	2631	protein_coding	P49715		GO:0000050, GO:0000122, GO:0000978, GO:0000981, GO:0001077, GO:0001228, GO:0001889, GO:0001892, GO:0003677, GO:0003700, GO:0003705, GO:0003713, GO:0005515, GO:0005634, GO:0005654, GO:0005667, GO:0005730, GO:0006091, GO:0006351, GO:0006355, GO:0006357, GO:0006366, GO:0007005, GO:0007219, GO:0007275, GO:0008134, GO:0008203, GO:0008285, GO:0016032, GO:0019221, GO:0019900, GO:0030099, GO:0030225, GO:…	urea cycle;negative regulation of transcription by RNA polymerase II;RNA polymerase II proximal promoter sequence-specific DNA binding;RNA polymerase II transcription factor activity, sequence-specific DNA binding;transcriptional activator activity, RNA polymerase II proximal promoter sequence-specific DNA binding;transcriptional activator activity, RNA polymerase II transcription regulatory regi…	116897
ENSG00000172216.5	CEBPB	1051	protein_coding	chr20	ENSE00001172478.7	50190734	50192689	1956	+	ENST00000303004.4	50190734	50192689	1956	protein_coding	P17676		GO:0000122, GO:0000779, GO:0000790, GO:0000977, GO:0000978, GO:0000979, GO:0000981, GO:0001077, GO:0001078, GO:0001541, GO:0001889, GO:0001892, GO:0003677, GO:0003682, GO:0003700, GO:0003705, GO:0005515, GO:0005634, GO:0005654, GO:0005737, GO:0006355, GO:0006366, GO:0006953, GO:0006954, GO:0006955, GO:0007613, GO:0008134, GO:0016363, GO:0019900, GO:0030154, GO:0030182, GO:0032496, GO:0032753, GO:…	negative regulation of transcription by RNA polymerase II;condensed chromosome, centromeric region;nuclear chromatin;RNA polymerase II regulatory region sequence-specific DNA binding;RNA polymerase II proximal promoter sequence-specific DNA binding;RNA polymerase II core promoter sequence-specific DNA binding;RNA polymerase II transcription factor activity, sequence-specific DNA binding;transcrip…	189965
ENSG00000221869.4	CEBPD	1052	protein_coding	chr8	ENSE00002241668.1	47736909	47739086	2178	-	ENST00000408965.3	47736909	47739086	2178	protein_coding	P49716		GO:0000978, GO:0000981, GO:0001077, GO:0003677, GO:0003700, GO:0005515, GO:0005634, GO:0005654, GO:0006355, GO:0006366, GO:0019221, GO:0043565, GO:0045944	RNA polymerase II proximal promoter sequence-specific DNA binding;RNA polymerase II transcription factor activity, sequence-specific DNA binding;transcriptional activator activity, RNA polymerase II proximal promoter sequence-specific DNA binding;DNA binding;DNA-binding transcription factor activity;protein binding;nucleus;nucleoplasm;regulation of transcription, DNA-templated;transcription by RN…	116898
ENSG00000125817.7	CENPB	1059	protein_coding	chr20	ENSE00001482363.4	3783851	3786690	2840	-	ENST00000379751.4	3783851	3786690	2840	protein_coding	P07199		GO:0000775, GO:0000780, GO:0003676, GO:0003677, GO:0003682, GO:0003696, GO:0005634, GO:0005694, GO:0016604, GO:0019237, GO:0031618, GO:0043565	chromosome, centromeric region;condensed nuclear chromosome, centromeric region;nucleic acid binding;DNA binding;chromatin binding;satellite DNA binding;nucleus;chromosome;nuclear body;centromeric DNA binding;nuclear pericentric heterochromatin;sequence-specific DNA binding	117140
ENSG00000177946.6	CENPBD1	92806	protein_coding	chr16	ENSE00002620710.2	89969983	89971922	1940	-	ENST00000565150.2	89969983	89971922	1940	transcribed_unitary_pseudogene
ENSG00000223591.5	CENPVL1	389857	protein_coding	chrX	ENSE00003264129.2	51710512	51712131	1620	+	ENST00000602548.2	51710512	51712131	1620	protein_coding	A0A0U1RR11, P0DPI3		GO:0016846	carbon-sulfur lyase activity
ENSG00000283093.1	CENPVL2	441495	protein_coding	chrX	ENSE00003788822.1	51681212	51682831	1620	-	ENST00000634648.1	51681212	51682831	1620	protein_coding	P0DPI3		GO:0016846	carbon-sulfur lyase activity
ENSG00000224109.3	CENPVL3	347549	protein_coding	chrX	ENSE00001769247.3	51617024	51618968	1945	-	ENST00000417339.3	51617024	51618968	1945	protein_coding	A0A0U1RRI6		GO:0016846	carbon-sulfur lyase activity
ENSG00000177143.4	CETN1	1068	protein_coding	chr18	ENSE00001231082.8	580357	582114	1758	+	ENST00000327228.4	580357	582114	1758	protein_coding	Q12798	A0A140VJG3	GO:0000281, GO:0000922, GO:0005509, GO:0005515, GO:0005634, GO:0005737, GO:0005813, GO:0005814, GO:0005815, GO:0005856, GO:0007049, GO:0007099, GO:0008017, GO:0010824, GO:0019722, GO:0031683, GO:0032391, GO:0032465, GO:0032795, GO:0034605, GO:0046872, GO:0051301	mitotic cytokinesis;spindle pole;calcium ion binding;protein binding;nucleus;cytoplasm;centrosome;centriole;microtubule organizing center;cytoskeleton;cell cycle;centriole replication;microtubule binding;regulation of centrosome duplication;calcium-mediated signaling;G-protein beta/gamma-subunit complex binding;photoreceptor connecting cilium;regulation of cytokinesis;heterotrimeric G-protein bin…	603187
ENSG00000138135.6	CH25H	9023	protein_coding	chr10	ENSE00001456308.3	89205629	89207314	1686	-	ENST00000371852.3	89205629	89207314	1686	protein_coding	O95992		GO:0000254, GO:0001567, GO:0004497, GO:0005506, GO:0005783, GO:0005789, GO:0005829, GO:0006629, GO:0006694, GO:0006699, GO:0008202, GO:0008203, GO:0008395, GO:0008610, GO:0016020, GO:0016021, GO:0016126, GO:0016491, GO:0035754, GO:0046872, GO:0055114	C-4 methylsterol oxidase activity;cholesterol 25-hydroxylase activity;monooxygenase activity;iron ion binding;endoplasmic reticulum;endoplasmic reticulum membrane;cytosol;lipid metabolic process;steroid biosynthetic process;bile acid biosynthetic process;steroid metabolic process;cholesterol metabolic process;steroid hydroxylase activity;lipid biosynthetic process;membrane;integral component of m…	604551
ENSG00000255112.2	CHMP1B	57132	protein_coding	chr18	ENSE00002193578.2	11851396	11854449	3054	+	ENST00000526991.2	11851396	11854449	3054	protein_coding	Q7LBR1		GO:0000815, GO:0000920, GO:0005515, GO:0005634, GO:0005737, GO:0005768, GO:0005771, GO:0005829, GO:0006997, GO:0007034, GO:0007049, GO:0007080, GO:0010008, GO:0010824, GO:0015031, GO:0016020, GO:0019904, GO:0030117, GO:0030496, GO:0031902, GO:0032509, GO:0036258, GO:0039702, GO:0042802, GO:0045184, GO:0045324, GO:0051301, GO:0061952, GO:0070062, GO:1901673, GO:1904903	ESCRT III complex;cell separation after cytokinesis;protein binding;nucleus;cytoplasm;endosome;multivesicular body;cytosol;nucleus organization;vacuolar transport;cell cycle;mitotic metaphase plate congression;endosome membrane;regulation of centrosome duplication;protein transport;membrane;protein domain specific binding;membrane coat;midbody;late endosome membrane;endosome transport via multive…	606486
ENSG00000180720.7	CHRM4	1132	protein_coding	chr11	ENSE00001693133.3	46385098	46386608	1511	-	ENST00000433765.3	46385098	46386608	1511	protein_coding	P08173		GO:0004930, GO:0004993, GO:0005886, GO:0005887, GO:0007165, GO:0007166, GO:0007186, GO:0007187, GO:0007197, GO:0007213, GO:0007268, GO:0008283, GO:0016020, GO:0016021, GO:0016907, GO:0030054, GO:0030425, GO:0030594, GO:0040012, GO:0045202, GO:0045211, GO:0098664	G-protein coupled receptor activity;G-protein coupled serotonin receptor activity;plasma membrane;integral component of plasma membrane;signal transduction;cell surface receptor signaling pathway;G-protein coupled receptor signaling pathway;G-protein coupled receptor signaling pathway, coupled to cyclic nucleotide second messenger;adenylate cyclase-inhibiting G-protein coupled acetylcholine recep…	118495
ENSG00000179862.6	CITED4	163732	protein_coding	chr1	ENSE00001458283.3	40861051	40862366	1316	-	ENST00000372638.3	40861051	40862366	1316	protein_coding	Q96RK1		GO:0003713, GO:0005634, GO:0005654, GO:0005737, GO:0006355, GO:0006357, GO:0043627, GO:0045893, GO:0045944	transcription coactivator activity;nucleus;nucleoplasm;cytoplasm;regulation of transcription, DNA-templated;regulation of transcription by RNA polymerase II;response to estrogen;positive regulation of transcription, DNA-templated;positive regulation of transcription by RNA polymerase II	606815
ENSG00000156282.4	CLDN17	26285	protein_coding	chr21	ENSE00001025582.5	30165564	30166756	1193	-	ENST00000286808.4	30165564	30166756	1193	protein_coding	P56750		GO:0005198, GO:0005254, GO:0005515, GO:0005886, GO:0005923, GO:0006811, GO:0006821, GO:0016020, GO:0016021, GO:0016338, GO:0030054, GO:0034707, GO:0042802, GO:1902476	structural molecule activity;chloride channel activity;protein binding;plasma membrane;bicellular tight junction;ion transport;chloride transport;membrane;integral component of membrane;calcium-independent cell-cell adhesion via plasma membrane cell-adhesion molecules;cell junction;chloride channel complex;identical protein binding;chloride transmembrane transport	617005
ENSG00000177300.6	CLDN22	53842	protein_coding	chr4	ENSE00001225814.7	183318194	183320774	2581	-	ENST00000323319.6	183318194	183320774	2581	protein_coding	Q8N7P3		GO:0005198, GO:0005886, GO:0005923, GO:0016020, GO:0016021, GO:0016338, GO:0030054, GO:0042802	structural molecule activity;plasma membrane;bicellular tight junction;membrane;integral component of membrane;calcium-independent cell-cell adhesion via plasma membrane cell-adhesion molecules;cell junction;identical protein binding
ENSG00000253958.1	CLDN23	137075	protein_coding	chr8	ENSE00002113555.1	8701938	8704106	2169	+	ENST00000519106.1	8701938	8704106	2169	protein_coding	Q96B33		GO:0005198, GO:0005886, GO:0005923, GO:0016020, GO:0016021, GO:0016338, GO:0030054, GO:0042802	structural molecule activity;plasma membrane;bicellular tight junction;membrane;integral component of membrane;calcium-independent cell-cell adhesion via plasma membrane cell-adhesion molecules;cell junction;identical protein binding	609203
ENSG00000185758.9	CLDN24	100132463	protein_coding	chr4	ENSE00002266673.1	183321764	183322426	663	-	ENST00000541814.1	183321764	183322426	663	protein_coding	A6NM45		GO:0005198, GO:0005886, GO:0005923, GO:0016020, GO:0016021, GO:0030054	structural molecule activity;plasma membrane;bicellular tight junction;membrane;integral component of membrane;cell junction
ENSG00000228607.2	CLDN25	644672	protein_coding	chr11	ENSE00001702676.2	113779747	113780500	754	+	ENST00000453129.2	113779747	113780500	754	protein_coding	C9JDP6		GO:0005198, GO:0005886, GO:0005923, GO:0016020, GO:0016021, GO:0030054	structural molecule activity;plasma membrane;bicellular tight junction;membrane;integral component of membrane;cell junction
ENSG00000165215.6	CLDN3	1365	protein_coding	chr7	ENSE00001520709.3	73768997	73770270	1274	-	ENST00000395145.3	73768997	73770270	1274	protein_coding	O15551	Q75L79	GO:0001666, GO:0003382, GO:0004888, GO:0005198, GO:0005737, GO:0005886, GO:0005887, GO:0005923, GO:0016020, GO:0016021, GO:0016327, GO:0016328, GO:0016338, GO:0030054, GO:0042802, GO:0045471, GO:0051260, GO:0051291, GO:0070830	response to hypoxia;epithelial cell morphogenesis;transmembrane signaling receptor activity;structural molecule activity;cytoplasm;plasma membrane;integral component of plasma membrane;bicellular tight junction;membrane;integral component of membrane;apicolateral plasma membrane;lateral plasma membrane;calcium-independent cell-cell adhesion via plasma membrane cell-adhesion molecules;cell junctio…	602910
ENSG00000234469.4	CLDN34	100288814	protein_coding	chrX	ENSE00001737291.4	9967358	9968352	995	+	ENST00000445307.4	9967358	9968352	995	protein_coding	H7C241		GO:0005198, GO:0005886, GO:0005923, GO:0016020, GO:0016021, GO:0030054	structural molecule activity;plasma membrane;bicellular tight junction;membrane;integral component of membrane;cell junction
ENSG00000156284.5	CLDN8	9073	protein_coding	chr21	ENSE00001540688.1	30214006	30216073	2068	-	ENST00000399899.1	30214006	30216073	2068	protein_coding	P56748	A0A0K0K1I9	GO:0005198, GO:0005515, GO:0005783, GO:0005886, GO:0005923, GO:0016020, GO:0016021, GO:0016323, GO:0016327, GO:0016338, GO:0030054, GO:0042802	structural molecule activity;protein binding;endoplasmic reticulum;plasma membrane;bicellular tight junction;membrane;integral component of membrane;basolateral plasma membrane;apicolateral plasma membrane;calcium-independent cell-cell adhesion via plasma membrane cell-adhesion molecules;cell junction;identical protein binding	611231
ENSG00000213937.3	CLDN9	9080	protein_coding	chr16	ENSE00001725039.2	3012456	3014505	2050	+	ENST00000445369.2	3012456	3014505	2050	protein_coding	O95484		GO:0001618, GO:0005198, GO:0005515, GO:0005886, GO:0005923, GO:0016020, GO:0016021, GO:0016032, GO:0016338, GO:0030054, GO:0042802, GO:0043231, GO:0045216, GO:0046718	virus receptor activity;structural molecule activity;protein binding;plasma membrane;bicellular tight junction;membrane;integral component of membrane;viral process;calcium-independent cell-cell adhesion via plasma membrane cell-adhesion molecules;cell junction;identical protein binding;intracellular membrane-bounded organelle;cell-cell junction organization;viral entry into host cell	615799
ENSG00000176435.6	CLEC14A	161198	protein_coding	chr14	ENSE00001374284.2	38254103	38256369	2267	-	ENST00000342213.2	38254103	38256369	2267	protein_coding	Q86T13		GO:0009897, GO:0016020, GO:0016021, GO:0016477, GO:0030246, GO:0050840, GO:0062023, GO:1990430	external side of plasma membrane;membrane;integral component of membrane;cell migration;carbohydrate binding;extracellular matrix binding;collagen-containing extracellular matrix;extracellular matrix protein binding	616845
ENSG00000180138.7	CSNK1A1L	122011	protein_coding	chr13	ENSE00001482541.4	37103259	37105664	2406	-	ENST00000379800.4	37103259	37105664	2406	protein_coding	Q8N752		GO:0000166, GO:0004672, GO:0004674, GO:0005524, GO:0005737, GO:0005829, GO:0006468, GO:0016055, GO:0016301, GO:0016310, GO:0016740, GO:0018105, GO:0018107, GO:0032436, GO:0090090	nucleotide binding;protein kinase activity;protein serine/threonine kinase activity;ATP binding;cytoplasm;cytosol;protein phosphorylation;Wnt signaling pathway;kinase activity;phosphorylation;transferase activity;peptidyl-serine phosphorylation;peptidyl-threonine phosphorylation;positive regulation of proteasomal ubiquitin-dependent protein catabolic process;negative regulation of canonical Wnt s…
ENSG00000254598.2	CSNK2A3	283106	protein_coding	chr11	ENSE00002196929.2	11351942	11353357	1416	-	ENST00000528848.2	11351942	11353357	1416	protein_coding	Q8NEV1		GO:0000166, GO:0004672, GO:0004674, GO:0005515, GO:0005524, GO:0005654, GO:0006468, GO:0008284, GO:0016301, GO:0016310, GO:0016740, GO:0030307, GO:0045732	nucleotide binding;protein kinase activity;protein serine/threonine kinase activity;protein binding;ATP binding;nucleoplasm;protein phosphorylation;positive regulation of cell proliferation;kinase activity;phosphorylation;transferase activity;positive regulation of cell growth;positive regulation of protein catabolic process
ENSG00000177613.8	CSTF2T	23283	protein_coding	chr10	ENSE00001324439.5	51695487	51699591	4105	-	ENST00000331173.5	51695487	51699591	4105	protein_coding	Q9H0L4		GO:0000398, GO:0003676, GO:0003723, GO:0003729, GO:0005515, GO:0005622, GO:0005634, GO:0005654, GO:0005847, GO:0006369, GO:0006397, GO:0031124, GO:0098789	mRNA splicing, via spliceosome;nucleic acid binding;RNA binding;mRNA binding;protein binding;intracellular;nucleus;nucleoplasm;mRNA cleavage and polyadenylation specificity factor complex;termination of RNA polymerase II transcription;mRNA processing;mRNA 3'-end processing;pre-mRNA cleavage required for polyadenylation	611968
ENSG00000212710.4	CTAGE1	64693	protein_coding	chr18	ENSE00001732514.2	22413603	22417915	4313	-	ENST00000391403.3	22413603	22417915	4313	protein_coding	Q96RT6		GO:0005575, GO:0005789, GO:0006888, GO:0008150, GO:0009306, GO:0016020, GO:0016021, GO:0035459, GO:0042953, GO:0042954, GO:0070971	cellular_component;endoplasmic reticulum membrane;ER to Golgi vesicle-mediated transport;biological_process;protein secretion;membrane;integral component of membrane;cargo loading into vesicle;lipoprotein transport;lipoprotein transporter activity;endoplasmic reticulum exit site	608856
ENSG00000271079.1	CTAGE15	441294	protein_coding	chr7	ENSE00003643189.1	143571801	143574387	2587	+	ENST00000420911.2	143571801	143574387	2587	protein_coding	A4D2H0		GO:0005789, GO:0006888, GO:0009306, GO:0016020, GO:0016021, GO:0035459, GO:0042953, GO:0042954, GO:0070971	endoplasmic reticulum membrane;ER to Golgi vesicle-mediated transport;protein secretion;membrane;integral component of membrane;cargo loading into vesicle;lipoprotein transport;lipoprotein transporter activity;endoplasmic reticulum exit site
ENSG00000225932.3	CTAGE4	100128553	protein_coding	chr7	ENSE00002442599.1	144183466	144186053	2588	+	ENST00000486333.1	144183466	144186053	2588	protein_coding	Q8IX94		GO:0005575, GO:0005789, GO:0006888, GO:0008150, GO:0009306, GO:0016020, GO:0016021, GO:0035459, GO:0042953, GO:0042954, GO:0070971	cellular_component;endoplasmic reticulum membrane;ER to Golgi vesicle-mediated transport;biological_process;protein secretion;membrane;integral component of membrane;cargo loading into vesicle;lipoprotein transport;lipoprotein transporter activity;endoplasmic reticulum exit site	608910
ENSG00000271321.1	CTAGE6	340307	protein_coding	chr7	ENSE00003554265.1	143755089	143757696	2608	-	ENST00000470691.2	143755089	143757696	2608	protein_coding	Q86UF2		GO:0005575, GO:0005789, GO:0006888, GO:0008150, GO:0009306, GO:0016020, GO:0016021, GO:0035459, GO:0042953, GO:0042954, GO:0070971	cellular_component;endoplasmic reticulum membrane;ER to Golgi vesicle-mediated transport;biological_process;protein secretion;membrane;integral component of membrane;cargo loading into vesicle;lipoprotein transport;lipoprotein transporter activity;endoplasmic reticulum exit site
ENSG00000244693.1	CTAGE8	100142659	protein_coding	chr7	ENSE00002489006.1	144266701	144269288	2588	-	ENST00000487179.1	144266701	144269288	2588	protein_coding	P0CG41		GO:0005789, GO:0006888, GO:0009306, GO:0016020, GO:0016021, GO:0035459, GO:0042953, GO:0042954, GO:0070971	endoplasmic reticulum membrane;ER to Golgi vesicle-mediated transport;protein secretion;membrane;integral component of membrane;cargo loading into vesicle;lipoprotein transport;lipoprotein transporter activity;endoplasmic reticulum exit site
ENSG00000236761.5	CTAGE9	643854	protein_coding	chr6	ENSE00002507203.2	131708684	131711017	2334	-	ENST00000314099.9	131708684	131711017	2334	protein_coding	A4FU28		GO:0005789, GO:0006888, GO:0009306, GO:0016020, GO:0016021, GO:0035459, GO:0042953, GO:0042954, GO:0070971	endoplasmic reticulum membrane;ER to Golgi vesicle-mediated transport;protein secretion;membrane;integral component of membrane;cargo loading into vesicle;lipoprotein transport;lipoprotein transporter activity;endoplasmic reticulum exit site
ENSG00000187690.3	CXorf67	340602	protein_coding	chrX	ENSE00001365036.3	51406915	51408843	1929	+	ENST00000342995.3	51406915	51408843	1929	protein_coding	Q86X51		GO:0005654	nucleoplasm
ENSG00000198354.6	DCAF12L2	340578	protein_coding	chrX	ENSE00001421022.3	126163499	126166097	2599	-	ENST00000360028.3	126163499	126166097	2599	protein_coding	Q5VW00		GO:0080008	Cul4-RING E3 ubiquitin ligase complex
ENSG00000182308.6	DCAF4L1	285429	protein_coding	chr4	ENSE00001308497.8	41981696	41986467	4772	+	ENST00000333141.6	41981696	41986467	4772	protein_coding	Q3SXM0
ENSG00000176566.4	DCAF4L2	138009	protein_coding	chr8	ENSE00001260087.6	87870743	87874068	3326	-	ENST00000319675.4	87870743	87874068	3326	protein_coding	Q8NA75
ENSG00000226372.3	DCAF8L1	139425	protein_coding	chrX	ENSE00001756126.3	27977993	27981449	3457	-	ENST00000441525.3	27977993	27981449	3457	protein_coding	A6NGE4
ENSG00000251380.3	DCANP1	140947	protein_coding	chr5	ENSE00002043461.3	135444214	135447348	3135	-	ENST00000503143.3	135444214	135447348	3135	protein_coding	Q8TF63		GO:0003677, GO:0005515, GO:0005634, GO:0005737, GO:0007356, GO:0021559, GO:0021650, GO:0030432, GO:0031223, GO:0035112, GO:0042472, GO:0048634, GO:0048806, GO:0048839, GO:0050885, GO:0071626, GO:0090102, GO:0090103, GO:0097094, GO:0098583, GO:1901078, GO:1905747, GO:1905748	DNA binding;protein binding;nucleus;cytoplasm;thorax and anterior abdomen determination;trigeminal nerve development;vestibulocochlear nerve formation;peristalsis;auditory behavior;genitalia morphogenesis;inner ear morphogenesis;regulation of muscle organ development;genitalia development;inner ear development;neuromuscular process controlling balance;mastication;cochlea development;cochlea morph…	609710
ENSG00000170967.4	DDI1	414301	protein_coding	chr11	ENSE00001407353.3	104036580	104039188	2609	+	ENST00000302259.4	104036580	104039188	2609	protein_coding	Q8WTU0		GO:0004190, GO:0005515, GO:0006508, GO:0008233, GO:0016787, GO:0043130	aspartic-type endopeptidase activity;protein binding;proteolysis;peptidase activity;hydrolase activity;ubiquitin binding
ENSG00000182810.6	DDX28	55794	protein_coding	chr16	ENSE00001300672.7	68021274	68023442	2169	-	ENST00000332395.6	68021274	68023442	2169	protein_coding	Q9NUL7		GO:0000166, GO:0003676, GO:0003723, GO:0004386, GO:0005524, GO:0005634, GO:0005730, GO:0005739, GO:0005759, GO:0005829, GO:0016787, GO:0019843, GO:0035770, GO:0042254, GO:0042645, GO:1902775	nucleotide binding;nucleic acid binding;RNA binding;helicase activity;ATP binding;nucleus;nucleolus;mitochondrion;mitochondrial matrix;cytosol;hydrolase activity;rRNA binding;ribonucleoprotein granule;ribosome biogenesis;mitochondrial nucleoid;mitochondrial large ribosomal subunit assembly	607618
ENSG00000184735.6	DDX53	168400	protein_coding	chrX	ENSE00001296626.7	22999961	23003589	3629	+	ENST00000327968.6	22999961	23003589	3629	protein_coding	Q86TM3		GO:0000166, GO:0003676, GO:0003723, GO:0004386, GO:0005524, GO:0005634, GO:0016787	nucleotide binding;nucleic acid binding;RNA binding;helicase activity;ATP binding;nucleus;hydrolase activity
ENSG00000197406.7	DIO3	1735	protein_coding	chr14	ENSE00001425473.6	101561351	101563452	2102	+	ENST00000510508.4	101561351	101563452	2102	protein_coding	P55073		GO:0004800, GO:0005768, GO:0005886, GO:0006590, GO:0006915, GO:0008150, GO:0010008, GO:0016020, GO:0016021, GO:0016491, GO:0033798, GO:0040018, GO:0042403, GO:0042404, GO:0042446, GO:0046549, GO:0055114	thyroxine 5'-deiodinase activity;endosome;plasma membrane;thyroid hormone generation;apoptotic process;biological_process;endosome membrane;membrane;integral component of membrane;oxidoreductase activity;thyroxine 5-deiodinase activity;positive regulation of multicellular organism growth;thyroid hormone metabolic process;thyroid hormone catabolic process;hormone biosynthetic process;retinal cone …	601038
ENSG00000172404.4	DNAJB7	150353	protein_coding	chr22	ENSE00001267800.5	40859549	40862126	2578	-	ENST00000307221.4	40859549	40862126	2578	protein_coding	Q7Z6W7		GO:0051087	chaperone binding	611336
ENSG00000176410.7	DNAJC30	84277	protein_coding	chr7	ENSE00001520810.2	73680969	73683453	2485	-	ENST00000395176.2	73680969	73683453	2485	protein_coding	Q96LL9
ENSG00000175283.7	DOLK	22845	protein_coding	chr9	ENSE00001458157.3	128945530	128947619	2090	-	ENST00000372586.3	128945530	128947619	2090	protein_coding	Q9UPQ8	A0A0S2Z597	GO:0004168, GO:0005515, GO:0005783, GO:0005789, GO:0006489, GO:0016020, GO:0016021, GO:0016301, GO:0016310, GO:0016740, GO:0030176, GO:0043048	dolichol kinase activity;protein binding;endoplasmic reticulum;endoplasmic reticulum membrane;dolichyl diphosphate biosynthetic process;membrane;integral component of membrane;kinase activity;phosphorylation;transferase activity;integral component of endoplasmic reticulum membrane;dolichyl monophosphate biosynthetic process	610746
ENSG00000169676.5	DRD5	1816	protein_coding	chr4	ENSE00001130832.6	9781680	9784009	2330	+	ENST00000304374.3	9781680	9784009	2330	protein_coding	P21918		GO:0001588, GO:0001963, GO:0001965, GO:0001975, GO:0001992, GO:0001994, GO:0004930, GO:0004952, GO:0005622, GO:0005886, GO:0005887, GO:0006874, GO:0007165, GO:0007186, GO:0007189, GO:0007190, GO:0007191, GO:0007268, GO:0007617, GO:0008306, GO:0016020, GO:0016021, GO:0019226, GO:0031526, GO:0033861, GO:0035240, GO:0042060, GO:0042220, GO:0045762, GO:0045776, GO:0045924, GO:0046960, GO:0060158, GO:…	dopamine neurotransmitter receptor activity, coupled via Gs;synaptic transmission, dopaminergic;G-protein alpha-subunit binding;response to amphetamine;regulation of systemic arterial blood pressure by vasopressin;norepinephrine-epinephrine vasoconstriction involved in regulation of systemic arterial blood pressure;G-protein coupled receptor activity;dopamine neurotransmitter receptor activity;in…	126453
ENSG00000189037.7	DUSP21	63904	protein_coding	chrX	ENSE00001366587.5	44844004	44844888	885	+	ENST00000339042.5	44844004	44844888	885	protein_coding	Q9H596		GO:0000188, GO:0004721, GO:0004725, GO:0005515, GO:0005634, GO:0005737, GO:0005739, GO:0005743, GO:0005759, GO:0006470, GO:0008138, GO:0016020, GO:0016311, GO:0016787, GO:0016791, GO:0017017, GO:0031314, GO:0035335	inactivation of MAPK activity;phosphoprotein phosphatase activity;protein tyrosine phosphatase activity;protein binding;nucleus;cytoplasm;mitochondrion;mitochondrial inner membrane;mitochondrial matrix;protein dephosphorylation;protein tyrosine/serine/threonine phosphatase activity;membrane;dephosphorylation;hydrolase activity;phosphatase activity;MAP kinase tyrosine/serine/threonine phosphatase …	300678
ENSG00000223601.2	EBLN1	340900	protein_coding	chr10	ENSE00001764833.2	22208814	22210021	1208	-	ENST00000422359.2	22208814	22210021	1208	protein_coding	P0CF75				613249
ENSG00000255423.1	EBLN2	55096	protein_coding	chr3	ENSE00002183812.1	73061659	73063337	1679	+	ENST00000533473.1	73061659	73063337	1679	protein_coding	Q6P2I7				613250
ENSG00000176396.10	EID2	163126	protein_coding	chr19	ENSE00001508568.3	39538705	39540333	1629	-	ENST00000390658.3	39538705	39540333	1629	protein_coding	Q8N6I1		GO:0000122, GO:0005515, GO:0005634, GO:0005654, GO:0007181, GO:0007183, GO:0007275, GO:0007517, GO:0017015, GO:0030154, GO:0030512, GO:0042127, GO:0045892, GO:0046332	negative regulation of transcription by RNA polymerase II;protein binding;nucleus;nucleoplasm;transforming growth factor beta receptor complex assembly;SMAD protein complex assembly;multicellular organism development;muscle organ development;regulation of transforming growth factor beta receptor signaling pathway;cell differentiation;negative regulation of transforming growth factor beta receptor…	609773
ENSG00000176401.5	EID2B	126272	protein_coding	chr19	ENSE00001268682.5	39530990	39532854	1865	-	ENST00000326282.4	39530990	39532854	1865	protein_coding	Q96D98		GO:0005515, GO:0005634, GO:0007275, GO:0007517, GO:0030154, GO:0042802, GO:0045662, GO:0045892	protein binding;nucleus;multicellular organism development;muscle organ development;cell differentiation;identical protein binding;negative regulation of myoblast differentiation;negative regulation of transcription, DNA-templated
ENSG00000255150.2	EID3	493861	protein_coding	chr12	ENSE00002159830.2	104303739	104305205	1467	+	ENST00000527879.2	104303739	104305205	1467	protein_coding	Q8N140	A0A140VJI9	GO:0000781, GO:0005515, GO:0005634, GO:0005654, GO:0005694, GO:0005730, GO:0005737, GO:0006281, GO:0006310, GO:0006974, GO:0030915, GO:2001022	chromosome, telomeric region;protein binding;nucleus;nucleoplasm;chromosome;nucleolus;cytoplasm;DNA repair;DNA recombination;cellular response to DNA damage stimulus;Smc5-Smc6 complex;positive regulation of response to DNA damage stimulus	612986
ENSG00000253626.3	EIF5AL1	143244	protein_coding	chr10	ENSE00002138115.3	79512601	79516440	3840	+	ENST00000520547.3	79512601	79516440	3840	protein_coding	Q6IS14		GO:0003723, GO:0003746, GO:0005634, GO:0005643, GO:0005737, GO:0005783, GO:0005789, GO:0006412, GO:0006414, GO:0006452, GO:0015031, GO:0016020, GO:0043022, GO:0045901, GO:0045905, GO:0051028	RNA binding;translation elongation factor activity;nucleus;nuclear pore;cytoplasm;endoplasmic reticulum;endoplasmic reticulum membrane;translation;translational elongation;translational frameshifting;protein transport;membrane;ribosome binding;positive regulation of translational elongation;positive regulation of translational termination;mRNA transport
ENSG00000183791.4	ELOA3	162699	protein_coding	chr18	ENSE00001691993.1	47028202	47030078	1877	-	ENST00000330682.2	47028202	47030078	1877	protein_coding	Q8NG57		GO:0005634, GO:0005654, GO:0006357, GO:0006366, GO:0006368, GO:0070449	nucleus;nucleoplasm;regulation of transcription by RNA polymerase II;transcription by RNA polymerase II;transcription elongation from RNA polymerase II promoter;elongin complex
ENSG00000278674.1	ELOA3B	728929	protein_coding	chr18	ENSE00003745550.1	47022287	47023927	1641	-	ENST00000611323.1	47022287	47023927	1641	protein_coding	Q3SY89		GO:0005634, GO:0006357, GO:0070449	nucleus;regulation of transcription by RNA polymerase II;elongin complex
ENSG00000275553.3	ELOA3C	107983955	protein_coding	chr18	ENSE00003752242.2	46968695	46969912	1218	-	ENST00000620688.2	46968695	46969912	1218	protein_coding		A0A1R7TGD3	GO:0005634, GO:0006357, GO:0070449	nucleus;regulation of transcription by RNA polymerase II;elongin complex
ENSG00000274744.1	ELOA3D	100506888	protein_coding	chr18	ENSE00003736379.1	46962768	46964408	1641	-	ENST00000620881.1	46962768	46964408	1641	protein_coding	A6NLF2		GO:0005634, GO:0006357, GO:0070449	nucleus;regulation of transcription by RNA polymerase II;elongin complex
ENSG00000273604.1	EPOP	100170841	protein_coding	chr17	ENSE00003729537.1	38671703	38675421	3719	-	ENST00000621654.1	38671703	38675421	3719	protein_coding	A6NHQ4		GO:0003682, GO:0005634, GO:0005694, GO:0006357, GO:0035098, GO:0035616, GO:0048663, GO:0048863, GO:0070449	chromatin binding;nucleus;chromosome;regulation of transcription by RNA polymerase II;ESC/E(Z) complex;histone H2B conserved C-terminal lysine deubiquitination;neuron fate commitment;stem cell differentiation;elongin complex	617795
ENSG00000269526.1	ERVV-1	147664	protein_coding	chr19	ENSE00003206330.1	53013921	53016122	2202	+	ENST00000602168.1	53013921	53016122	2202	protein_coding	B6SEH8	M9QQA5	GO:0016020, GO:0016021	membrane;integral component of membrane
ENSG00000283644.1	ETDC	110806299	protein_coding	chrX	ENSE00003791843.1	135309480	135309659	180	+	ENST00000635820.1	135309480	135309659	180	protein_coding	A0A1B0GVM5
ENSG00000116903.7	EXOC8	149371	protein_coding	chr1	ENSE00001442235.1	231332753	231337852	5100	-	ENST00000366645.1	231332753	231337852	5100	protein_coding	Q8IYI6		GO:0000145, GO:0001927, GO:0005515, GO:0005737, GO:0005770, GO:0005829, GO:0005886, GO:0006887, GO:0007032, GO:0015031, GO:0016020, GO:0016241, GO:0017160, GO:0022617, GO:0030426, GO:0031252, GO:0034613, GO:0042995, GO:0048471, GO:0051601	exocyst;exocyst assembly;protein binding;cytoplasm;late endosome;cytosol;plasma membrane;exocytosis;endosome organization;protein transport;membrane;regulation of macroautophagy;Ral GTPase binding;extracellular matrix disassembly;growth cone;cell leading edge;cellular protein localization;cell projection;perinuclear region of cytoplasm;exocyst localization	615283
ENSG00000223496.2	EXOSC6	118460	protein_coding	chr16	ENSE00001653290.2	70246778	70251930	5153	-	ENST00000435634.2	70246778	70251930	5153	protein_coding	Q5RKV6		GO:0000176, GO:0000177, GO:0000178, GO:0003723, GO:0005634, GO:0005654, GO:0005730, GO:0005737, GO:0005829, GO:0006364, GO:0016075, GO:0034427, GO:0034475, GO:0043488, GO:0043928, GO:0045006, GO:0045190, GO:0045830, GO:0071028, GO:0071051, GO:0090503	nuclear exosome (RNase complex);cytoplasmic exosome (RNase complex);exosome (RNase complex);RNA binding;nucleus;nucleoplasm;nucleolus;cytoplasm;cytosol;rRNA processing;rRNA catabolic process;nuclear-transcribed mRNA catabolic process, exonucleolytic, 3'-5';U4 snRNA 3'-end processing;regulation of mRNA stability;exonucleolytic nuclear-transcribed mRNA catabolic process involved in deadenylation-de…	606490
ENSG00000277203.1	F8A1	8263	protein_coding	chrX	ENSE00003730703.1	154886349	154888061	1713	+	ENST00000610495.1	154886349	154888061	1713	protein_coding	P23610		GO:0003674, GO:0005515, GO:0005634, GO:0008150	molecular_function;protein binding;nucleus;biological_process	305423
ENSG00000274791.1	F8A2	474383	protein_coding	chrX	ENSE00001797540.2	155382115	155383230	1116	+	ENST00000369505.4	155382115	155383230	1116	protein_coding	P23610		GO:0003674, GO:0005515, GO:0005634, GO:0008150	molecular_function;protein binding;nucleus;biological_process
ENSG00000277150.1	F8A3	474384	protein_coding	chrX	ENSE00003730157.1	155456914	155458672	1759	-	ENST00000622749.1	155456914	155458672	1759	protein_coding	P23610		GO:0003674, GO:0005515, GO:0005634, GO:0008150	molecular_function;protein binding;nucleus;biological_process
ENSG00000187866.8	FAM122A	116224	protein_coding	chr9	ENSE00002240002.3	68780034	68784608	4575	+	ENST00000394264.5	68780034	68784608	4575	protein_coding	Q96E09		GO:0004865, GO:0005515, GO:0030307, GO:0032436, GO:0032515	protein serine/threonine phosphatase inhibitor activity;protein binding;positive regulation of cell growth;positive regulation of proteasomal ubiquitin-dependent protein catabolic process;negative regulation of phosphoprotein phosphatase activity	617249
ENSG00000182103.4	FAM181B	220382	protein_coding	chr11	ENSE00001313338.4	82729941	82733864	3924	-	ENST00000329203.4	82729941	82733864	3924	protein_coding	A6NEQ2
ENSG00000250486.4	FAM218A	152756	protein_coding	chr4	ENSE00002044672.3	164956948	164959122	2175	+	ENST00000648094.1	164956948	164959122	2175	lincRNA
ENSG00000222018.1	FAM243A	101928147	protein_coding	chr21	ENSE00001579649.1	34400317	34401072	756	-	ENST00000410005.1	34400317	34401072	756	protein_coding	B9A014
ENSG00000277277.3	FAM243B	102723451	protein_coding	chr21	ENSE00003726287.3	7768884	7770591	1708	-	ENST00000613894.3	7768884	7770591	1708	protein_coding
ENSG00000185112.5	FAM43A	131583	protein_coding	chr3	ENSE00001331401.6	194686544	194689037	2494	+	ENST00000329759.5	194686544	194689037	2494	protein_coding	Q8N2R8
ENSG00000183114.7	FAM43B	163933	protein_coding	chr1	ENSE00001311821.4	20552439	20555010	2572	+	ENST00000332947.5	20552439	20555010	2572	protein_coding	Q6ZT52
ENSG00000189132.6	FAM47B	170062	protein_coding	chrX	ENSE00001420065.5	34942796	34944915	2120	+	ENST00000329357.6	34942796	34944915	2120	protein_coding	Q8NA70
ENSG00000198173.4	FAM47C	442444	protein_coding	chrX	ENSE00001412151.4	37008397	37011666	3270	+	ENST00000358047.4	37008397	37011666	3270	protein_coding	Q5HY64
ENSG00000162771.7	FAM71A	149647	protein_coding	chr1	ENSE00001068444.7	212624474	212626778	2305	+	ENST00000294829.4	212624474	212626778	2305	protein_coding	Q8IYT1		GO:0005634	nucleus
ENSG00000183161.5	FANCF	2188	protein_coding	chr11	ENSE00001308799.6	22622890	22625841	2952	-	ENST00000327470.5	22622890	22625841	2952	protein_coding	Q9NPI8		GO:0001541, GO:0003674, GO:0005515, GO:0005634, GO:0005654, GO:0006281, GO:0006974, GO:0007283, GO:0008150, GO:0036297, GO:0043240	ovarian follicle development;molecular_function;protein binding;nucleus;nucleoplasm;DNA repair;cellular response to DNA damage stimulus;spermatogenesis;biological_process;interstrand cross-link repair;Fanconi anaemia nuclear complex	613897
ENSG00000188573.7	FBLL1	345630	protein_coding	chr5	ENSE00003379479.1	168529116	168530634	1519	+	ENST00000338333.4	168529116	168530634	1519	protein_coding	A6NHQ2		GO:0000494, GO:0001650, GO:0003723, GO:0005634, GO:0005730, GO:0006364, GO:0008168, GO:0008649, GO:0015030, GO:0016740, GO:0031167, GO:0031428, GO:0032040, GO:0032259, GO:1990258, GO:1990259	box C/D snoRNA 3'-end processing;fibrillar center;RNA binding;nucleus;nucleolus;rRNA processing;methyltransferase activity;rRNA methyltransferase activity;Cajal body;transferase activity;rRNA methylation;box C/D snoRNP complex;small-subunit processome;methylation;histone glutamine methylation;histone-glutamine methyltransferase activity
ENSG00000141965.4	FEM1A	55527	protein_coding	chr19	ENSE00000951494.6	4791681	4801273	9593	+	ENST00000269856.4	4791681	4801273	9593	protein_coding	Q9BSK4		GO:0004842, GO:0005737, GO:0005829, GO:0016567, GO:0031867, GO:0043687, GO:0050728, GO:0051438	ubiquitin-protein transferase activity;cytoplasm;cytosol;protein ubiquitination;EP4 subtype prostaglandin E2 receptor binding;post-translational protein modification;negative regulation of inflammatory response;regulation of ubiquitin-protein transferase activity	613538
ENSG00000146618.3	FERD3L	222894	protein_coding	chr7	ENSE00000976605.5	19144782	19145421	640	-	ENST00000275461.3	19144782	19145421	640	protein_coding	Q96RJ6		GO:0000122, GO:0000977, GO:0000981, GO:0001227, GO:0003677, GO:0005515, GO:0005634, GO:0033504, GO:0045892, GO:0046983, GO:0048468, GO:0050767	negative regulation of transcription by RNA polymerase II;RNA polymerase II regulatory region sequence-specific DNA binding;RNA polymerase II transcription factor activity, sequence-specific DNA binding;transcriptional repressor activity, RNA polymerase II transcription regulatory region sequence-specific DNA binding;DNA binding;protein binding;nucleus;floor plate development;negative regulation …	617578
ENSG00000126266.3	FFAR1	2864	protein_coding	chr19	ENSE00000862788.3	35351552	35353862	2311	+	ENST00000246553.3	35351552	35353862	2311	protein_coding	O14842		GO:0004930, GO:0005085, GO:0005886, GO:0005887, GO:0007165, GO:0007186, GO:0008289, GO:0016020, GO:0016021, GO:0030073, GO:0032024, GO:0042593, GO:0045125, GO:0051928, GO:0070542	G-protein coupled receptor activity;guanyl-nucleotide exchange factor activity;plasma membrane;integral component of plasma membrane;signal transduction;G-protein coupled receptor signaling pathway;lipid binding;membrane;integral component of membrane;insulin secretion;positive regulation of insulin secretion;glucose homeostasis;bioactive lipid receptor activity;positive regulation of calcium ion…	603820
ENSG00000176971.3	FIBIN	387758	protein_coding	chr11	ENSE00001219478.7	26994184	26996121	1938	+	ENST00000318627.3	26994184	26996121	1938	protein_coding	Q8TAL6		GO:0003674, GO:0005575, GO:0005576, GO:0005783, GO:0005794, GO:0008150, GO:0010042, GO:0042803, GO:0070528, GO:0071548	molecular_function;cellular_component;extracellular region;endoplasmic reticulum;Golgi apparatus;biological_process;response to manganese ion;protein homodimerization activity;protein kinase C signaling;response to dexamethasone	617085
ENSG00000179431.6	FJX1	24147	protein_coding	chr11	ENSE00001257528.8	35618419	35620868	2450	+	ENST00000317811.5	35618419	35620868	2450	protein_coding	Q86VR8		GO:0005576, GO:0005615, GO:0007267, GO:0010842	extracellular region;extracellular space;cell-cell signaling;retina layer formation	612206
ENSG00000198225.5	FKBP1C		protein_coding	chr6	ENSE00001453252.1	63211446	63213024	1579	+	ENST00000370659.1	63211446	63213024	1579	protein_coding		Q5VVH2	GO:0000413, GO:0003755, GO:0005528, GO:0005737, GO:0016853, GO:0061077	protein peptidyl-prolyl isomerization;peptidyl-prolyl cis-trans isomerase activity;FK506 binding;cytoplasm;isomerase activity;chaperone-mediated protein folding
ENSG00000228594.3	FNDC10	643988	protein_coding	chr1	ENSE00001792737.1	1598012	1600096	2085	-	ENST00000422725.3	1598012	1600096	2085	protein_coding	F2Z333		GO:0016020, GO:0016021	membrane;integral component of membrane
ENSG00000204612.1	FOXB2	442425	protein_coding	chr9	ENSE00001471429.1	77019655	77020953	1299	+	ENST00000376708.1	77019655	77020953	1299	protein_coding	Q5VYV0		GO:0000981, GO:0003677, GO:0003700, GO:0005634, GO:0006355, GO:0006357, GO:0009653, GO:0030154, GO:0043565	RNA polymerase II transcription factor activity, sequence-specific DNA binding;DNA binding;DNA-binding transcription factor activity;nucleus;regulation of transcription, DNA-templated;regulation of transcription by RNA polymerase II;anatomical structure morphogenesis;cell differentiation;sequence-specific DNA binding
ENSG00000054598.7	FOXC1	2296	protein_coding	chr6	ENSE00003817315.1	1610067	1613897	3831	+	ENST00000645831.1	1610067	1613897	3831	protein_coding	Q12948	W6CJ52	GO:0000122, GO:0000977, GO:0000981, GO:0001223, GO:0001228, GO:0001525, GO:0001654, GO:0001657, GO:0001822, GO:0001958, GO:0003677, GO:0003700, GO:0003713, GO:0005515, GO:0005634, GO:0005654, GO:0005720, GO:0005829, GO:0006355, GO:0006357, GO:0006366, GO:0007275, GO:0007507, GO:0008134, GO:0008283, GO:0008301, GO:0009653, GO:0010718, GO:0014031, GO:0016477, GO:0016525, GO:0021549, GO:0030154, GO:…	negative regulation of transcription by RNA polymerase II;RNA polymerase II regulatory region sequence-specific DNA binding;RNA polymerase II transcription factor activity, sequence-specific DNA binding;transcription coactivator binding;transcriptional activator activity, RNA polymerase II transcription regulatory region sequence-specific DNA binding;angiogenesis;eye development;ureteric bud deve…	601090
ENSG00000176692.6	FOXC2	2303	protein_coding	chr16	ENSE00001280565.5	86567251	86569728	2478	+	ENST00000320354.5	86567251	86569728	2478	protein_coding	Q99958		GO:0000122, GO:0000977, GO:0000978, GO:0000981, GO:0001228, GO:0001946, GO:0003677, GO:0003700, GO:0005515, GO:0005634, GO:0005654, GO:0006355, GO:0006357, GO:0006366, GO:0007275, GO:0007498, GO:0007507, GO:0008286, GO:0009653, GO:0009725, GO:0010595, GO:0016604, GO:0030154, GO:0031490, GO:0033630, GO:0035470, GO:0042802, GO:0043565, GO:0044212, GO:0045893, GO:0045944, GO:0090050, GO:0120163, GO:…	negative regulation of transcription by RNA polymerase II;RNA polymerase II regulatory region sequence-specific DNA binding;RNA polymerase II proximal promoter sequence-specific DNA binding;RNA polymerase II transcription factor activity, sequence-specific DNA binding;transcriptional activator activity, RNA polymerase II transcription regulatory region sequence-specific DNA binding;lymphangiogene…	602402
ENSG00000251493.4	FOXD1	2297	protein_coding	chr5	ENSE00003742832.2	73446256	73448527	2272	-	ENST00000615637.2	73446256	73448527	2272	protein_coding	Q16676		GO:0000978, GO:0000981, GO:0001077, GO:0001658, GO:0001822, GO:0003677, GO:0003700, GO:0005634, GO:0006355, GO:0006357, GO:0006366, GO:0007411, GO:0008301, GO:0009653, GO:0010628, GO:0030154, GO:0030513, GO:0032275, GO:0043565, GO:0045892, GO:0045944, GO:0060678, GO:0072076, GO:0072210, GO:0072213, GO:0072267, GO:0072268, GO:0090184	RNA polymerase II proximal promoter sequence-specific DNA binding;RNA polymerase II transcription factor activity, sequence-specific DNA binding;transcriptional activator activity, RNA polymerase II proximal promoter sequence-specific DNA binding;branching involved in ureteric bud morphogenesis;kidney development;DNA binding;DNA-binding transcription factor activity;nucleus;regulation of transcri…	601091
ENSG00000186564.5	FOXD2	2306	protein_coding	chr1	ENSE00001339047.7	47436017	47440691	4675	+	ENST00000334793.5	47436017	47440691	4675	protein_coding	O60548		GO:0000981, GO:0001228, GO:0003677, GO:0003700, GO:0005634, GO:0006355, GO:0006357, GO:0006366, GO:0009653, GO:0030154, GO:0043565, GO:0045944	RNA polymerase II transcription factor activity, sequence-specific DNA binding;transcriptional activator activity, RNA polymerase II transcription regulatory region sequence-specific DNA binding;DNA binding;DNA-binding transcription factor activity;nucleus;regulation of transcription, DNA-templated;regulation of transcription by RNA polymerase II;transcription by RNA polymerase II;anatomical stru…	602211
ENSG00000187140.5	FOXD3	27022	protein_coding	chr1	ENSE00001454381.3	63323041	63325126	2086	+	ENST00000371116.3	63323041	63325126	2086	protein_coding	Q9UJU5		GO:0000122, GO:0000790, GO:0000977, GO:0000981, GO:0001227, GO:0001701, GO:0003677, GO:0003700, GO:0005515, GO:0005634, GO:0005654, GO:0006355, GO:0006357, GO:0007275, GO:0009653, GO:0030154, GO:0035019, GO:0043565, GO:0045944	negative regulation of transcription by RNA polymerase II;nuclear chromatin;RNA polymerase II regulatory region sequence-specific DNA binding;RNA polymerase II transcription factor activity, sequence-specific DNA binding;transcriptional repressor activity, RNA polymerase II transcription regulatory region sequence-specific DNA binding;in utero embryonic development;DNA binding;DNA-binding transcr…	611539
ENSG00000170122.5	FOXD4	2298	protein_coding	chr9	ENSE00001492340.3	116231	118204	1974	-	ENST00000382500.3	116231	118204	1974	protein_coding	Q12950		GO:0000981, GO:0003677, GO:0003700, GO:0005634, GO:0006355, GO:0006357, GO:0008301, GO:0009653, GO:0030154, GO:0043565	RNA polymerase II transcription factor activity, sequence-specific DNA binding;DNA binding;DNA-binding transcription factor activity;nucleus;regulation of transcription, DNA-templated;regulation of transcription by RNA polymerase II;DNA binding, bending;anatomical structure morphogenesis;cell differentiation;sequence-specific DNA binding	601092
ENSG00000184492.6	FOXD4L1	200350	protein_coding	chr2	ENSE00001162213.9	113498665	113501155	2491	+	ENST00000306507.6	113498665	113501155	2491	protein_coding	Q9NU39		GO:0000981, GO:0003677, GO:0003700, GO:0005634, GO:0006355, GO:0006357, GO:0009653, GO:0030154, GO:0043565	RNA polymerase II transcription factor activity, sequence-specific DNA binding;DNA binding;DNA-binding transcription factor activity;nucleus;regulation of transcription, DNA-templated;regulation of transcription by RNA polymerase II;anatomical structure morphogenesis;cell differentiation;sequence-specific DNA binding	611084
ENSG00000187559.5	FOXD4L3	286380	protein_coding	chr9	ENSE00001702443.2	68302867	68304905	2039	+	ENST00000342833.3	68302867	68304905	2039	protein_coding	Q6VB84		GO:0000981, GO:0003677, GO:0003700, GO:0005634, GO:0006355, GO:0006357, GO:0009653, GO:0030154, GO:0043565	RNA polymerase II transcription factor activity, sequence-specific DNA binding;DNA binding;DNA-binding transcription factor activity;nucleus;regulation of transcription, DNA-templated;regulation of transcription by RNA polymerase II;anatomical structure morphogenesis;cell differentiation;sequence-specific DNA binding	611086
ENSG00000184659.5	FOXD4L4	349334	protein_coding	chr9	ENSE00001771836.2	65736555	65738784	2230	+	ENST00000377413.2	65736555	65738784	2230	protein_coding	Q8WXT5		GO:0000981, GO:0003677, GO:0003700, GO:0005634, GO:0006355, GO:0006357, GO:0009653, GO:0030154, GO:0043565	RNA polymerase II transcription factor activity, sequence-specific DNA binding;DNA binding;DNA-binding transcription factor activity;nucleus;regulation of transcription, DNA-templated;regulation of transcription by RNA polymerase II;anatomical structure morphogenesis;cell differentiation;sequence-specific DNA binding	611085
ENSG00000204779.2	FOXD4L5	653427	protein_coding	chr9	ENSE00001681769.1	65282101	65285209	3109	-	ENST00000377420.1	65282101	65285209	3109	protein_coding	Q5VV16		GO:0000981, GO:0003677, GO:0003700, GO:0005634, GO:0006355, GO:0006357, GO:0009653, GO:0030154, GO:0043565	RNA polymerase II transcription factor activity, sequence-specific DNA binding;DNA binding;DNA-binding transcription factor activity;nucleus;regulation of transcription, DNA-templated;regulation of transcription by RNA polymerase II;anatomical structure morphogenesis;cell differentiation;sequence-specific DNA binding
ENSG00000273514.1	FOXD4L6	653404	protein_coding	chr9	ENSE00003715206.1	41126430	41128463	2034	-	ENST00000622588.1	41126430	41128463	2034	protein_coding	Q3SYB3		GO:0000981, GO:0003677, GO:0003700, GO:0005515, GO:0005634, GO:0006355, GO:0006357, GO:0009653, GO:0030154, GO:0043565	RNA polymerase II transcription factor activity, sequence-specific DNA binding;DNA binding;DNA-binding transcription factor activity;protein binding;nucleus;regulation of transcription, DNA-templated;regulation of transcription by RNA polymerase II;anatomical structure morphogenesis;cell differentiation;sequence-specific DNA binding
ENSG00000178919.8	FOXE1	2304	protein_coding	chr9	ENSE00001465823.4	97853254	97856715	3462	+	ENST00000375123.4	97853254	97856715	3462	protein_coding	O00358		GO:0000122, GO:0000981, GO:0003677, GO:0003700, GO:0005634, GO:0006355, GO:0006357, GO:0006590, GO:0009653, GO:0016477, GO:0030154, GO:0030878, GO:0031069, GO:0043565, GO:0045892, GO:0045893, GO:0048538, GO:0048562, GO:0060021, GO:0060022, GO:0060023, GO:0060465, GO:1904888	negative regulation of transcription by RNA polymerase II;RNA polymerase II transcription factor activity, sequence-specific DNA binding;DNA binding;DNA-binding transcription factor activity;nucleus;regulation of transcription, DNA-templated;regulation of transcription by RNA polymerase II;thyroid hormone generation;anatomical structure morphogenesis;cell migration;cell differentiation;thyroid gl…	602617
ENSG00000186790.5	FOXE3	2301	protein_coding	chr1	ENSE00001338032.5	47416072	47418052	1981	+	ENST00000335071.3	47416072	47418052	1981	protein_coding	Q13461		GO:0000981, GO:0001654, GO:0002088, GO:0002930, GO:0003677, GO:0003700, GO:0005634, GO:0005667, GO:0006355, GO:0006357, GO:0006366, GO:0009653, GO:0030154, GO:0042789, GO:0043010, GO:0043066, GO:0043565, GO:0048468, GO:0050679, GO:0061072, GO:0061073, GO:0061303, GO:0071157, GO:1902747, GO:2001111	RNA polymerase II transcription factor activity, sequence-specific DNA binding;eye development;lens development in camera-type eye;trabecular meshwork development;DNA binding;DNA-binding transcription factor activity;nucleus;transcription factor complex;regulation of transcription, DNA-templated;regulation of transcription by RNA polymerase II;transcription by RNA polymerase II;anatomical structu…	601094
ENSG00000176165.10	FOXG1	2290	protein_coding	chr14	ENSE00003682345.3	28765388	28770277	4890	+	ENST00000313071.6	28765388	28770277	4890	protein_coding	P55316		GO:0000981, GO:0003677, GO:0003700, GO:0005515, GO:0005634, GO:0006355, GO:0006357, GO:0007275, GO:0007420, GO:0007568, GO:0043565, GO:0045892	RNA polymerase II transcription factor activity, sequence-specific DNA binding;DNA binding;DNA-binding transcription factor activity;protein binding;nucleus;regulation of transcription, DNA-templated;regulation of transcription by RNA polymerase II;multicellular organism development;brain development;aging;sequence-specific DNA binding;negative regulation of transcription, DNA-templated	164874
ENSG00000183770.6	FOXL2	668	protein_coding	chr3	ENSE00001290668.4	138944224	138947140	2917	-	ENST00000330315.3	138944224	138947140	2917	protein_coding	P58012	Q53ZD3	GO:0000122, GO:0000978, GO:0000981, GO:0001077, GO:0001541, GO:0001555, GO:0002074, GO:0003677, GO:0003700, GO:0005515, GO:0005634, GO:0005654, GO:0006309, GO:0006355, GO:0006357, GO:0006366, GO:0007338, GO:0008585, GO:0009653, GO:0019101, GO:0030154, GO:0030331, GO:0031624, GO:0033686, GO:0043028, GO:0043065, GO:0043280, GO:0043565, GO:0045171, GO:0045892, GO:0045893, GO:0045944, GO:0046881, GO:…	negative regulation of transcription by RNA polymerase II;RNA polymerase II proximal promoter sequence-specific DNA binding;RNA polymerase II transcription factor activity, sequence-specific DNA binding;transcriptional activator activity, RNA polymerase II proximal promoter sequence-specific DNA binding;ovarian follicle development;oocyte growth;extraocular skeletal muscle development;DNA binding…	605597
ENSG00000164379.6	FOXQ1	94234	protein_coding	chr6	ENSE00001083937.5	1312440	1314748	2309	+	ENST00000296839.4	1312440	1314748	2309	protein_coding	Q9C009		GO:0000122, GO:0000978, GO:0000981, GO:0001078, GO:0003677, GO:0003700, GO:0005634, GO:0006355, GO:0006357, GO:0009653, GO:0030154, GO:0031069, GO:0043565	negative regulation of transcription by RNA polymerase II;RNA polymerase II proximal promoter sequence-specific DNA binding;RNA polymerase II transcription factor activity, sequence-specific DNA binding;transcriptional repressor activity, RNA polymerase II proximal promoter sequence-specific DNA binding;DNA binding;DNA-binding transcription factor activity;nucleus;regulation of transcription, DNA…	612788
ENSG00000189299.6	FOXR2	139628	protein_coding	chrX	ENSE00001371789.4	55623400	55625325	1926	+	ENST00000339140.4	55623400	55625325	1926	protein_coding	Q6PJQ5		GO:0000981, GO:0003677, GO:0003700, GO:0005515, GO:0005634, GO:0005654, GO:0006355, GO:0006357, GO:0043565	RNA polymerase II transcription factor activity, sequence-specific DNA binding;DNA binding;DNA-binding transcription factor activity;protein binding;nucleus;nucleoplasm;regulation of transcription, DNA-templated;regulation of transcription by RNA polymerase II;sequence-specific DNA binding	300949
ENSG00000179772.7	FOXS1	2307	protein_coding	chr20	ENSE00001469024.4	31844301	31845619	1319	-	ENST00000375978.4	31844301	31845619	1319	protein_coding	O43638		GO:0000122, GO:0000978, GO:0000981, GO:0001078, GO:0001568, GO:0003677, GO:0003700, GO:0005634, GO:0006355, GO:0006357, GO:0009653, GO:0030154, GO:0040018, GO:0043433, GO:0043565, GO:0045892, GO:0050885	negative regulation of transcription by RNA polymerase II;RNA polymerase II proximal promoter sequence-specific DNA binding;RNA polymerase II transcription factor activity, sequence-specific DNA binding;transcriptional repressor activity, RNA polymerase II proximal promoter sequence-specific DNA binding;blood vessel development;DNA binding;DNA-binding transcription factor activity;nucleus;regulat…	602939
ENSG00000165879.8	FRAT1	10023	protein_coding	chr10	ENSE00001454138.4	97319267	97321915	2649	+	ENST00000371021.4	97319267	97321915	2649	protein_coding	Q92837		GO:0005515, GO:0005737, GO:0005829, GO:0016055, GO:0043231, GO:0060070, GO:0090263, GO:1904886	protein binding;cytoplasm;cytosol;Wnt signaling pathway;intracellular membrane-bounded organelle;canonical Wnt signaling pathway;positive regulation of canonical Wnt signaling pathway;beta-catenin destruction complex disassembly	602503
ENSG00000181274.6	FRAT2	23401	protein_coding	chr10	ENSE00001454131.3	97332497	97334709	2213	-	ENST00000371019.3	97332497	97334709	2213	protein_coding	O75474		GO:0003674, GO:0005575, GO:0005829, GO:0007275, GO:0008283, GO:0016055, GO:1904886	molecular_function;cellular_component;cytosol;multicellular organism development;cell proliferation;Wnt signaling pathway;beta-catenin destruction complex disassembly	605006
ENSG00000189139.5	FSCB	84075	protein_coding	chr14	ENSE00001367273.4	44504342	44507279	2938	-	ENST00000340446.4	44504342	44507279	2938	protein_coding	Q5H9T9		GO:0005929, GO:0031514, GO:0033234, GO:0042995	cilium;motile cilium;negative regulation of protein sumoylation;cell projection	611779
ENSG00000132446.6	FTHL17	53940	protein_coding	chrX	ENSE00001431309.4	31071241	31072053	813	-	ENST00000359202.4	31071241	31072053	813	protein_coding	Q9BXU8		GO:0004322, GO:0005506, GO:0005737, GO:0006826, GO:0006879, GO:0006880, GO:0008198, GO:0008199, GO:0042802, GO:0046872, GO:0055114	ferroxidase activity;iron ion binding;cytoplasm;iron ion transport;cellular iron ion homeostasis;intracellular sequestering of iron ion;ferrous iron binding;ferric iron binding;identical protein binding;metal ion binding;oxidation-reduction process	300308
ENSG00000181867.2	FTMT	94033	protein_coding	chr5	ENSE00001262353.4	121851955	121852833	879	+	ENST00000321339.2	121851955	121852833	879	protein_coding	Q8N4E7		GO:0004322, GO:0005506, GO:0005634, GO:0005737, GO:0005739, GO:0005759, GO:0006826, GO:0006879, GO:0006880, GO:0008198, GO:0008199, GO:0008284, GO:0016491, GO:0042802, GO:0046872, GO:0051349, GO:0055114, GO:1904231, GO:1904234	ferroxidase activity;iron ion binding;nucleus;cytoplasm;mitochondrion;mitochondrial matrix;iron ion transport;cellular iron ion homeostasis;intracellular sequestering of iron ion;ferrous iron binding;ferric iron binding;positive regulation of cell proliferation;oxidoreductase activity;identical protein binding;metal ion binding;positive regulation of lyase activity;oxidation-reduction process;pos…	608847
ENSG00000196371.3	FUT4	2526	protein_coding	chr11	ENSE00001416465.3	94543840	94549898	6059	+	ENST00000358752.3	94543840	94549898	6059	protein_coding	P22083		GO:0005794, GO:0005975, GO:0006486, GO:0008417, GO:0009986, GO:0016020, GO:0016021, GO:0016740, GO:0016757, GO:0032580, GO:0036065, GO:0042355, GO:0046920, GO:0071944	Golgi apparatus;carbohydrate metabolic process;protein glycosylation;fucosyltransferase activity;cell surface;membrane;integral component of membrane;transferase activity;transferase activity, transferring glycosyl groups;Golgi cisterna membrane;fucosylation;L-fucose catabolic process;alpha-(1->3)-fucosyltransferase activity;cell periphery	104230
ENSG00000157240.3	FZD1	8321	protein_coding	chr7	ENSE00001031400.5	91264364	91271326	6963	+	ENST00000287934.3	91264364	91271326	6963	protein_coding	Q9UP38		GO:0001934, GO:0003149, GO:0003150, GO:0003151, GO:0004888, GO:0004930, GO:0005102, GO:0005109, GO:0005515, GO:0005886, GO:0005925, GO:0007165, GO:0007166, GO:0007186, GO:0007267, GO:0007275, GO:0009986, GO:0010976, GO:0016020, GO:0016021, GO:0016055, GO:0017147, GO:0030165, GO:0030182, GO:0030514, GO:0030855, GO:0035425, GO:0035567, GO:0042493, GO:0042813, GO:0044338, GO:0044339, GO:0045892, GO:…	positive regulation of protein phosphorylation;membranous septum morphogenesis;muscular septum morphogenesis;outflow tract morphogenesis;transmembrane signaling receptor activity;G-protein coupled receptor activity;signaling receptor binding;frizzled binding;protein binding;plasma membrane;focal adhesion;signal transduction;cell surface receptor signaling pathway;G-protein coupled receptor signal…	603408
ENSG00000111432.4	FZD10	11211	protein_coding	chr12	ENSE00002214685.1	130162459	130165740	3282	+	ENST00000539839.1	130162459	130165740	3282	protein_coding		F5H450			606147
ENSG00000180340.6	FZD2	2535	protein_coding	chr17	ENSE00001253937.7	44557459	44559570	2112	+	ENST00000315323.4	44557459	44559570	2112	protein_coding	Q14332		GO:0003149, GO:0003150, GO:0003151, GO:0004888, GO:0004930, GO:0005515, GO:0005737, GO:0005886, GO:0005925, GO:0007165, GO:0007166, GO:0007186, GO:0007223, GO:0007267, GO:0007275, GO:0007608, GO:0016020, GO:0016021, GO:0016055, GO:0017147, GO:0030165, GO:0030182, GO:0030669, GO:0030855, GO:0035567, GO:0042813, GO:0045745, GO:0045893, GO:0051091, GO:0060022, GO:0060070, GO:0060071, GO:0060119, GO:…	membranous septum morphogenesis;muscular septum morphogenesis;outflow tract morphogenesis;transmembrane signaling receptor activity;G-protein coupled receptor activity;protein binding;cytoplasm;plasma membrane;focal adhesion;signal transduction;cell surface receptor signaling pathway;G-protein coupled receptor signaling pathway;Wnt signaling pathway, calcium modulating pathway;cell-cell signaling…	600667
ENSG00000155760.2	FZD7	8324	protein_coding	chr2	ENSE00001022584.4	202034587	202038445	3859	+	ENST00000286201.2	202034587	202038445	3859	protein_coding	O75084		GO:0004888, GO:0004930, GO:0005109, GO:0005515, GO:0005546, GO:0005768, GO:0005886, GO:0006355, GO:0007165, GO:0007166, GO:0007186, GO:0007275, GO:0010008, GO:0010812, GO:0014834, GO:0016020, GO:0016021, GO:0016055, GO:0017147, GO:0019827, GO:0030165, GO:0030182, GO:0033077, GO:0034446, GO:0035567, GO:0038031, GO:0042327, GO:0042666, GO:0042813, GO:0045893, GO:0046330, GO:0048103, GO:0055038, GO:…	transmembrane signaling receptor activity;G-protein coupled receptor activity;frizzled binding;protein binding;phosphatidylinositol-4,5-bisphosphate binding;endosome;plasma membrane;regulation of transcription, DNA-templated;signal transduction;cell surface receptor signaling pathway;G-protein coupled receptor signaling pathway;multicellular organism development;endosome membrane;negative regulat…	603410
ENSG00000177283.7	FZD8	8325	protein_coding	chr10	ENSE00001464367.2	35638249	35642278	4030	-	ENST00000374694.2	35638249	35642278	4030	protein_coding	Q9H461		GO:0000122, GO:0001525, GO:0001934, GO:0004888, GO:0004930, GO:0005102, GO:0005515, GO:0005794, GO:0005886, GO:0007165, GO:0007166, GO:0007186, GO:0007275, GO:0016020, GO:0016021, GO:0016055, GO:0017147, GO:0030165, GO:0030182, GO:0031625, GO:0033077, GO:0035567, GO:0042813, GO:0043507, GO:0045944, GO:0060070, GO:1990851	negative regulation of transcription by RNA polymerase II;angiogenesis;positive regulation of protein phosphorylation;transmembrane signaling receptor activity;G-protein coupled receptor activity;signaling receptor binding;protein binding;Golgi apparatus;plasma membrane;signal transduction;cell surface receptor signaling pathway;G-protein coupled receptor signaling pathway;multicellular organism …	606146
ENSG00000188763.4	FZD9	8326	protein_coding	chr7	ENSE00001387101.4	73433783	73436120	2338	+	ENST00000344575.4	73433783	73436120	2338	protein_coding	O00144		GO:0001503, GO:0001836, GO:0004888, GO:0004930, GO:0005737, GO:0005789, GO:0005794, GO:0005886, GO:0007165, GO:0007166, GO:0007186, GO:0007275, GO:0007399, GO:0007405, GO:0007611, GO:0009986, GO:0016020, GO:0016021, GO:0016055, GO:0017147, GO:0030183, GO:0030501, GO:0031527, GO:0031966, GO:0035567, GO:0042803, GO:0042813, GO:0043065, GO:0043524, GO:0046982, GO:0048471, GO:0051480, GO:0051902, GO:…	ossification;release of cytochrome c from mitochondria;transmembrane signaling receptor activity;G-protein coupled receptor activity;cytoplasm;endoplasmic reticulum membrane;Golgi apparatus;plasma membrane;signal transduction;cell surface receptor signaling pathway;G-protein coupled receptor signaling pathway;multicellular organism development;nervous system development;neuroblast proliferation;l…	601766
ENSG00000236737.1	GAGE12B		protein_coding	chrX	ENSE00001715199.1	49529869	49529985	117	+	ENST00000361446.5	49529869	49529985	117	protein_coding		A0A1Y8ELK0
ENSG00000257594.3	GALNT4	8693	protein_coding	chr12	ENSE00002156092.2	89519408	89524806	5399	-	ENST00000529983.2	89519408	89524806	5399	protein_coding	Q8N4A0		GO:0000139, GO:0004653, GO:0005794, GO:0005975, GO:0006486, GO:0016020, GO:0016021, GO:0016266, GO:0016740, GO:0016757, GO:0030246, GO:0046872, GO:0048471, GO:0070062	Golgi membrane;polypeptide N-acetylgalactosaminyltransferase activity;Golgi apparatus;carbohydrate metabolic process;protein glycosylation;membrane;integral component of membrane;O-glycan processing;transferase activity;transferase activity, transferring glycosyl groups;carbohydrate binding;metal ion binding;perinuclear region of cytoplasm;extracellular exosome	603565
ENSG00000180447.6	GAS1	2619	protein_coding	chr9	ENSE00001468893.3	86944363	86947189	2827	-	ENST00000298743.8	86944363	86947189	2827	protein_coding	P54826		GO:0005515, GO:0005886, GO:0007049, GO:0007050, GO:0008589, GO:0010955, GO:0016020, GO:0016021, GO:0031225, GO:0035924, GO:0042981, GO:0045165, GO:0045930, GO:0046658, GO:0048589, GO:0060628	protein binding;plasma membrane;cell cycle;cell cycle arrest;regulation of smoothened signaling pathway;negative regulation of protein processing;membrane;integral component of membrane;anchored component of membrane;cellular response to vascular endothelial growth factor stimulus;regulation of apoptotic process;cell fate commitment;negative regulation of mitotic cell cycle;anchored component of …	139185
ENSG00000176928.5	GCNT4	51301	protein_coding	chr5	ENSE00001224408.7	75025346	75030899	5554	-	ENST00000322348.5	75025346	75030899	5554	protein_coding	Q9P109		GO:0000139, GO:0002121, GO:0003829, GO:0005794, GO:0005975, GO:0006486, GO:0006493, GO:0008109, GO:0008375, GO:0016020, GO:0016021, GO:0016266, GO:0016740, GO:0016757, GO:0042403, GO:0048729, GO:0048872, GO:0060993	Golgi membrane;inter-male aggressive behavior;beta-1,3-galactosyl-O-glycosyl-glycoprotein beta-1,6-N-acetylglucosaminyltransferase activity;Golgi apparatus;carbohydrate metabolic process;protein glycosylation;protein O-linked glycosylation;N-acetyllactosaminide beta-1,6-N-acetylglucosaminyltransferase activity;acetylglucosaminyltransferase activity;membrane;integral component of membrane;O-glycan…	616782
ENSG00000284824.1	GCSAML-AS1	148824	protein_coding	chr1	ENSE00003715200.1	247530133	247532613	2481	-	ENST00000617752.1	247530133	247532613	2481	protein_coding
ENSG00000121634.5	GJA8	2703	protein_coding	chr1	ENSE00001449272.1	147907956	147909257	1302	+	ENST00000369235.1	147907956	147909257	1302	protein_coding	P48165	X5D7G1	GO:0002088, GO:0005243, GO:0005886, GO:0005887, GO:0005921, GO:0005922, GO:0007154, GO:0007267, GO:0007601, GO:0015267, GO:0016020, GO:0016021, GO:0030054, GO:0043010, GO:0051260, GO:0055085	lens development in camera-type eye;gap junction channel activity;plasma membrane;integral component of plasma membrane;gap junction;connexin complex;cell communication;cell-cell signaling;visual perception;channel activity;membrane;integral component of membrane;cell junction;camera-type eye development;protein homooligomerization;transmembrane transport	600897
ENSG00000183153.6	GJD3	125111	protein_coding	chr17	ENSE00002729383.1	40362931	40363815	885	-	ENST00000578689.1	40362931	40363815	885	protein_coding	Q8N144		GO:0005216, GO:0005243, GO:0005515, GO:0005886, GO:0005887, GO:0005921, GO:0005922, GO:0007154, GO:0009749, GO:0009986, GO:0016020, GO:0016021, GO:0016264, GO:0030054, GO:0034220, GO:0055085, GO:0086064	ion channel activity;gap junction channel activity;protein binding;plasma membrane;integral component of plasma membrane;gap junction;connexin complex;cell communication;response to glucose;cell surface;membrane;integral component of membrane;gap junction assembly;cell junction;ion transmembrane transport;transmembrane transport;cell communication by electrical coupling involved in cardiac conduc…	607425
ENSG00000196475.5	GK2	2712	protein_coding	chr4	ENSE00001407062.4	79406352	79408293	1942	-	ENST00000358842.4	79406352	79408293	1942	protein_coding	Q14410	A0A140VKG0	GO:0000166, GO:0004370, GO:0005524, GO:0005737, GO:0005739, GO:0005741, GO:0005975, GO:0006071, GO:0006072, GO:0006641, GO:0016020, GO:0016301, GO:0016310, GO:0016740, GO:0016773, GO:0019563, GO:0046167, GO:0070062	nucleotide binding;glycerol kinase activity;ATP binding;cytoplasm;mitochondrion;mitochondrial outer membrane;carbohydrate metabolic process;glycerol metabolic process;glycerol-3-phosphate metabolic process;triglyceride metabolic process;membrane;kinase activity;phosphorylation;transferase activity;phosphotransferase activity, alcohol group as acceptor;glycerol catabolic process;glycerol-3-phospha…
ENSG00000229894.4	GK3P	2713	protein_coding	chr4	ENSE00002076000.2	165277812	165279679	1868	-	ENST00000505354.2	165277812	165279679	1868	protein_coding	Q14409		GO:0000166, GO:0004370, GO:0005524, GO:0005737, GO:0005739, GO:0005741, GO:0005975, GO:0006071, GO:0006072, GO:0006641, GO:0016020, GO:0016301, GO:0016310, GO:0016740, GO:0016773, GO:0019563, GO:0046167	nucleotide binding;glycerol kinase activity;ATP binding;cytoplasm;mitochondrion;mitochondrial outer membrane;carbohydrate metabolic process;glycerol metabolic process;glycerol-3-phosphate metabolic process;triglyceride metabolic process;membrane;kinase activity;phosphorylation;transferase activity;phosphotransferase activity, alcohol group as acceptor;glycerol catabolic process;glycerol-3-phospha…
ENSG00000182890.4	GLUD2	2747	protein_coding	chrX	ENSE00001309101.4	121047588	121050080	2493	+	ENST00000328078.2	121047588	121050080	2493	protein_coding	P49448	A0A140VK14	GO:0004352, GO:0004353, GO:0005525, GO:0005739, GO:0006520, GO:0006536, GO:0006537, GO:0006538, GO:0016491, GO:0016639, GO:0043531, GO:0055114, GO:0070728	glutamate dehydrogenase (NAD+) activity;glutamate dehydrogenase [NAD(P)+] activity;GTP binding;mitochondrion;cellular amino acid metabolic process;glutamate metabolic process;glutamate biosynthetic process;glutamate catabolic process;oxidoreductase activity;oxidoreductase activity, acting on the CH-NH2 group of donors, NAD or NADP as acceptor;ADP binding;oxidation-reduction process;leucine binding	300144
ENSG00000244234.2	GMCL2	64396	protein_coding	chr5	ENSE00002042522.2	178184503	178187432	2930	-	ENST00000463439.2	178184503	178187432	2930	protein_coding	Q8NEA9		GO:0005515, GO:0005634, GO:0007275, GO:0007283, GO:0016363, GO:0016567, GO:0030154	protein binding;nucleus;multicellular organism development;spermatogenesis;nuclear matrix;protein ubiquitination;cell differentiation
ENSG00000178732.5	GP5	2814	protein_coding	chr3	ENSE00001555719.1	194394821	194398354	3534	-	ENST00000401815.1	194394821	194398354	3534	protein_coding	P40197		GO:0005515, GO:0005886, GO:0005887, GO:0007155, GO:0007596, GO:0007597, GO:0007599, GO:0016020, GO:0016021, GO:0030168, GO:0070062	protein binding;plasma membrane;integral component of plasma membrane;cell adhesion;blood coagulation;blood coagulation, intrinsic pathway;hemostasis;membrane;integral component of membrane;platelet activation;extracellular exosome	173511
ENSG00000165370.1	GPR101	83550	protein_coding	chrX	ENSE00001092558.2	137030148	137031674	1527	-	ENST00000298110.1	137030148	137031674	1527	protein_coding	Q96P66		GO:0004930, GO:0004935, GO:0005622, GO:0005886, GO:0005887, GO:0007165, GO:0007186, GO:0007188, GO:0016020, GO:0016021, GO:0043235, GO:0071880	G-protein coupled receptor activity;adrenergic receptor activity;intracellular;plasma membrane;integral component of plasma membrane;signal transduction;G-protein coupled receptor signaling pathway;adenylate cyclase-modulating G-protein coupled receptor signaling pathway;membrane;integral component of membrane;receptor complex;adenylate cyclase-activating adrenergic receptor signaling pathway	300393
ENSG00000147262.3	GPR119	139760	protein_coding	chrX	ENSE00000979413.3	130384440	130385447	1008	-	ENST00000276218.3	130384440	130385447	1008	protein_coding	Q8TDV5		GO:0004930, GO:0005886, GO:0007165, GO:0007186, GO:0008289, GO:0016020, GO:0016021, GO:0030073, GO:0031210, GO:0043235	G-protein coupled receptor activity;plasma membrane;signal transduction;G-protein coupled receptor signaling pathway;lipid binding;membrane;integral component of membrane;insulin secretion;phosphatidylcholine binding;receptor complex	300513
ENSG00000173302.5	GPR148	344561	protein_coding	chr2	ENSE00001205329.4	130729070	130730336	1267	+	ENST00000309926.4	130729070	130730336	1267	protein_coding	Q8TDV2		GO:0004930, GO:0005886, GO:0007165, GO:0007186, GO:0016020, GO:0016021	G-protein coupled receptor activity;plasma membrane;signal transduction;G-protein coupled receptor signaling pathway;membrane;integral component of membrane
ENSG00000154165.4	GPR15	2838	protein_coding	chr3	ENSE00001014369.4	98531899	98533150	1252	+	ENST00000284311.4	98531899	98533150	1252	protein_coding	P49685	B6V9G9	GO:0001618, GO:0004930, GO:0005515, GO:0005768, GO:0005886, GO:0005887, GO:0007165, GO:0007186, GO:0015026, GO:0016020, GO:0016021, GO:0046718, GO:0072678	virus receptor activity;G-protein coupled receptor activity;protein binding;endosome;plasma membrane;integral component of plasma membrane;signal transduction;G-protein coupled receptor signaling pathway;coreceptor activity;membrane;integral component of membrane;viral entry into host cell;T cell migration	601166
ENSG00000178015.4	GPR150	285601	protein_coding	chr5	ENSE00001483357.2	95620078	95622142	2065	+	ENST00000380007.2	95620078	95622142	2065	protein_coding	Q8NGU9		GO:0004930, GO:0005886, GO:0005887, GO:0007165, GO:0007186, GO:0016020, GO:0016021, GO:0032870	G-protein coupled receptor activity;plasma membrane;integral component of plasma membrane;signal transduction;G-protein coupled receptor signaling pathway;membrane;integral component of membrane;cellular response to hormone stimulus
ENSG00000173250.2	GPR151	134391	protein_coding	chr5	ENSE00001202245.2	146513103	146516190	3088	-	ENST00000311104.2	146513103	146516190	3088	protein_coding	Q8TDV0		GO:0004930, GO:0005886, GO:0005887, GO:0007165, GO:0007186, GO:0016020, GO:0016021	G-protein coupled receptor activity;plasma membrane;integral component of plasma membrane;signal transduction;G-protein coupled receptor signaling pathway;membrane;integral component of membrane
ENSG00000175514.2	GPR152	390212	protein_coding	chr11	ENSE00001185972.2	67451301	67452729	1429	-	ENST00000312457.2	67451301	67452729	1429	protein_coding	Q8TDT2	A0A0I9RJ67	GO:0004930, GO:0005886, GO:0007165, GO:0007186, GO:0016020, GO:0016021	G-protein coupled receptor activity;plasma membrane;signal transduction;G-protein coupled receptor signaling pathway;membrane;integral component of membrane
ENSG00000188394.6	GPR21		protein_coding	chr9	ENSE00001461093.1	123034527	123035696	1170	+	ENST00000373642.1	123034527	123035696	1170	protein_coding	Q99679		GO:0004930, GO:0005886, GO:0007165, GO:0007186, GO:0016020, GO:0016021, GO:0040018, GO:0042593, GO:0046627	G-protein coupled receptor activity;plasma membrane;signal transduction;G-protein coupled receptor signaling pathway;membrane;integral component of membrane;positive regulation of multicellular organism growth;glucose homeostasis;negative regulation of insulin receptor signaling pathway
ENSG00000170128.4	GPR25	2848	protein_coding	chr1	ENSE00001159564.4	200872955	200874178	1224	+	ENST00000304244.4	200872955	200874178	1224	protein_coding	O00155		GO:0004930, GO:0005515, GO:0005886, GO:0005887, GO:0007165, GO:0007186, GO:0016020, GO:0016021	G-protein coupled receptor activity;protein binding;plasma membrane;integral component of plasma membrane;signal transduction;G-protein coupled receptor signaling pathway;membrane;integral component of membrane	602174
ENSG00000170837.2	GPR27	2850	protein_coding	chr3	ENSE00001138190.2	71754050	71756496	2447	+	ENST00000304411.2	71754050	71756496	2447	protein_coding	Q9NS67		GO:0004930, GO:0005886, GO:0007165, GO:0007186, GO:0016020, GO:0016021, GO:0035774, GO:1900738	G-protein coupled receptor activity;plasma membrane;signal transduction;G-protein coupled receptor signaling pathway;membrane;integral component of membrane;positive regulation of insulin secretion involved in cellular response to glucose stimulus;positive regulation of phospholipase C-activating G-protein coupled receptor signaling pathway	605187
ENSG00000120436.3	GPR31	2853	protein_coding	chr6	ENSE00001442718.1	167156271	167158329	2059	-	ENST00000366834.1	167156271	167158329	2059	protein_coding	O00270		GO:0004930, GO:0005886, GO:0005887, GO:0007165, GO:0007186, GO:0016020, GO:0016021	G-protein coupled receptor activity;plasma membrane;integral component of plasma membrane;signal transduction;G-protein coupled receptor signaling pathway;membrane;integral component of membrane	602043
ENSG00000142511.4	GPR32	2854	protein_coding	chr19	ENSE00000954608.4	50770464	50771732	1269	+	ENST00000270590.4	50770464	50771732	1269	protein_coding	O75388	H9NIL6	GO:0002430, GO:0004930, GO:0004982, GO:0005886, GO:0005887, GO:0006954, GO:0007165, GO:0007186, GO:0007200, GO:0007204, GO:0016020, GO:0016021	complement receptor mediated signaling pathway;G-protein coupled receptor activity;N-formyl peptide receptor activity;plasma membrane;integral component of plasma membrane;inflammatory response;signal transduction;G-protein coupled receptor signaling pathway;phospholipase C-activating G-protein coupled receptor signaling pathway;positive regulation of cytosolic calcium ion concentration;membrane;…	603195
ENSG00000135973.2	GPR45	11250	protein_coding	chr2	ENSE00000921874.4	105241743	105243049	1307	+	ENST00000258456.2	105241743	105243049	1307	protein_coding	Q9Y5Y3		GO:0004930, GO:0005886, GO:0007165, GO:0007186, GO:0016020, GO:0016021	G-protein coupled receptor activity;plasma membrane;signal transduction;G-protein coupled receptor signaling pathway;membrane;integral component of membrane	604838
ENSG00000203737.3	GPR52	9293	protein_coding	chr1	ENSE00001445369.3	174448111	174449198	1088	+	ENST00000367685.3	174448111	174449198	1088	protein_coding	Q9Y2T5		GO:0004930, GO:0005886, GO:0005887, GO:0007165, GO:0007186, GO:0007602, GO:0007626, GO:0008020, GO:0009584, GO:0016020, GO:0016021, GO:0042493, GO:0071482	G-protein coupled receptor activity;plasma membrane;integral component of plasma membrane;signal transduction;G-protein coupled receptor signaling pathway;phototransduction;locomotory behavior;G-protein coupled photoreceptor activity;detection of visible light;membrane;integral component of membrane;response to drug;cellular response to light stimulus	604106
ENSG00000180929.5	GPR62	118442	protein_coding	chr3	ENSE00001224327.8	51955314	51957504	2191	+	ENST00000322241.5	51955314	51957504	2191	protein_coding	Q9BZJ7		GO:0004930, GO:0005515, GO:0005768, GO:0005886, GO:0007165, GO:0007186, GO:0010008, GO:0016020, GO:0016021, GO:0042802, GO:0043235, GO:0043950, GO:0048016, GO:1990763	G-protein coupled receptor activity;protein binding;endosome;plasma membrane;signal transduction;G-protein coupled receptor signaling pathway;endosome membrane;membrane;integral component of membrane;identical protein binding;receptor complex;positive regulation of cAMP-mediated signaling;inositol phosphate-mediated signaling;arrestin family protein binding	606917
ENSG00000189369.8	GSPT2	23708	protein_coding	chrX	ENSE00001377397.5	51743431	51746232	2802	+	ENST00000340438.5	51743431	51746232	2802	protein_coding	Q8IYD1		GO:0000166, GO:0000184, GO:0002184, GO:0003723, GO:0003747, GO:0003924, GO:0005515, GO:0005525, GO:0005737, GO:0005829, GO:0006412, GO:0007049, GO:0018444	nucleotide binding;nuclear-transcribed mRNA catabolic process, nonsense-mediated decay;cytoplasmic translational termination;RNA binding;translation release factor activity;GTPase activity;protein binding;GTP binding;cytoplasm;cytosol;translation;cell cycle;translation release factor complex	300418
ENSG00000189060.5	H1F0	3005	protein_coding	chr22	ENSE00001388277.3	37805093	37807436	2344	+	ENST00000340857.3	37805093	37807436	2344	protein_coding	P07305		GO:0000122, GO:0000786, GO:0000790, GO:0003677, GO:0003680, GO:0003690, GO:0003723, GO:0005515, GO:0005634, GO:0005654, GO:0005694, GO:0005719, GO:0005794, GO:0006309, GO:0006334, GO:0006342, GO:0006355, GO:0015629, GO:0016584, GO:0016604, GO:0017053, GO:0030261, GO:0031490, GO:0031492, GO:0031936, GO:0045910, GO:2000679	negative regulation of transcription by RNA polymerase II;nucleosome;nuclear chromatin;DNA binding;AT DNA binding;double-stranded DNA binding;RNA binding;protein binding;nucleus;nucleoplasm;chromosome;nuclear euchromatin;Golgi apparatus;apoptotic DNA fragmentation;nucleosome assembly;chromatin silencing;regulation of transcription, DNA-templated;actin cytoskeleton;nucleosome positioning;nuclear b…	142708
ENSG00000187166.1	H1FNT	341567	protein_coding	chr12	ENSE00001331770.2	48328980	48330279	1300	+	ENST00000335017.1	48328980	48330279	1300	protein_coding	Q75WM6	A0A140VK96	GO:0000166, GO:0000790, GO:0003677, GO:0003690, GO:0005515, GO:0005524, GO:0005634, GO:0005694, GO:0006355, GO:0007275, GO:0007283, GO:0007290, GO:0016584, GO:0030154, GO:0030261, GO:0031492, GO:0031936, GO:0035092, GO:0045910	nucleotide binding;nuclear chromatin;DNA binding;double-stranded DNA binding;protein binding;ATP binding;nucleus;chromosome;regulation of transcription, DNA-templated;multicellular organism development;spermatogenesis;spermatid nucleus elongation;nucleosome positioning;cell differentiation;chromosome condensation;nucleosomal DNA binding;negative regulation of chromatin silencing;sperm chromatin c…
ENSG00000184897.5	H1FX	8971	protein_coding	chr3	ENSE00001300166.6	129314771	129316277	1507	-	ENST00000333762.5	129314771	129316277	1507	protein_coding	Q92522		GO:0000786, GO:0003677, GO:0003690, GO:0003723, GO:0005515, GO:0005634, GO:0005694, GO:0005730, GO:0006334, GO:0006355, GO:0016584, GO:0030261, GO:0031492, GO:0031936, GO:0045296, GO:0045910	nucleosome;DNA binding;double-stranded DNA binding;RNA binding;protein binding;nucleus;chromosome;nucleolus;nucleosome assembly;regulation of transcription, DNA-templated;nucleosome positioning;chromosome condensation;nucleosomal DNA binding;negative regulation of chromatin silencing;cadherin binding;negative regulation of DNA recombination	602785
ENSG00000274183.1	H2AFB1	474382	protein_coding	chrX	ENSE00003719914.1	154884972	154885558	587	+	ENST00000620016.1	154884972	154885558	587	protein_coding	P0C5Y9		GO:0000786, GO:0000788, GO:0000790, GO:0003677, GO:0005634, GO:0005694, GO:0006325, GO:0006334, GO:0006397, GO:0035327, GO:0046982	nucleosome;nuclear nucleosome;nuclear chromatin;DNA binding;nucleus;chromosome;chromatin organization;nucleosome assembly;mRNA processing;transcriptionally active chromatin;protein heterodimerization activity
ENSG00000277858.1	H2AFB2	474381	protein_coding	chrX	ENSE00001744885.2	155380787	155381134	348	+	ENST00000354514.5	155380787	155381134	348	protein_coding	P0C5Z0		GO:0000786, GO:0000788, GO:0000790, GO:0003677, GO:0005634, GO:0005694, GO:0006325, GO:0006334, GO:0006397, GO:0035327, GO:0046982	nucleosome;nuclear nucleosome;nuclear chromatin;DNA binding;nucleus;chromosome;chromatin organization;nucleosome assembly;mRNA processing;transcriptionally active chromatin;protein heterodimerization activity
ENSG00000277745.1	H2AFB3	83740	protein_coding	chrX	ENSE00003712641.1	155459415	155460005	591	-	ENST00000615853.1	155459415	155460005	591	protein_coding	P0C5Z0		GO:0000786, GO:0000788, GO:0000790, GO:0003677, GO:0005634, GO:0005694, GO:0006325, GO:0006334, GO:0006397, GO:0035327, GO:0046982	nucleosome;nuclear nucleosome;nuclear chromatin;DNA binding;nucleus;chromosome;chromatin organization;nucleosome assembly;mRNA processing;transcriptionally active chromatin;protein heterodimerization activity	300445
ENSG00000274559.3	H2BFS	102724334	protein_coding	chr21	ENSE00002211850.3	5972924	5973383	460	-	ENST00000464664.3	5972924	5973383	460	protein_coding
ENSG00000269466.3	H3.Y	391769	protein_coding	chr5	ENSE00003218967.2	17654870	17655847	978	-	ENST00000598383.2	17654870	17655847	978	protein_coding		A0A2R8Y7G9	GO:0000786, GO:0003677, GO:0005634, GO:0005694, GO:0046982	nucleosome;DNA binding;nucleus;chromosome;protein heterodimerization activity
ENSG00000188375.4	H3F3C	440093	protein_coding	chr12	ENSE00001378774.4	31791185	31792241	1057	-	ENST00000340398.4	31791185	31792241	1057	protein_coding	Q6NXT2		GO:0000786, GO:0003677, GO:0005515, GO:0005634, GO:0005694, GO:0005719, GO:0006334, GO:0030307, GO:0031492, GO:0046982	nucleosome;DNA binding;protein binding;nucleus;chromosome;nuclear euchromatin;nucleosome assembly;positive regulation of cell growth;nucleosomal DNA binding;protein heterodimerization activity	616134
ENSG00000177602.5	HASPIN	83903	protein_coding	chr17	ENSE00001287270.9	3723903	3726699	2797	+	ENST00000325418.5	3723903	3726699	2797	protein_coding	Q8TF76		GO:0000166, GO:0004672, GO:0004674, GO:0005515, GO:0005524, GO:0005634, GO:0005694, GO:0005737, GO:0005813, GO:0005819, GO:0005856, GO:0006325, GO:0006468, GO:0007049, GO:0007064, GO:0016301, GO:0016310, GO:0016740, GO:0035556, GO:0071459, GO:0072354, GO:2000751	nucleotide binding;protein kinase activity;protein serine/threonine kinase activity;protein binding;ATP binding;nucleus;chromosome;cytoplasm;centrosome;spindle;cytoskeleton;chromatin organization;protein phosphorylation;cell cycle;mitotic sister chromatid cohesion;kinase activity;phosphorylation;transferase activity;intracellular signal transduction;protein localization to chromosome, centromeric…	609240
ENSG00000196917.5	HCAR1	27198	protein_coding	chr12	ENSE00001618531.2	122726076	122730843	4768	-	ENST00000432564.2	122726076	122730843	4768	protein_coding	Q9BXC0		GO:0004930, GO:0005886, GO:0007165, GO:0007186, GO:0016020, GO:0016021	G-protein coupled receptor activity;plasma membrane;signal transduction;G-protein coupled receptor signaling pathway;membrane;integral component of membrane	606923
ENSG00000182782.7	HCAR2	338442	protein_coding	chr12	ENSE00001294601.6	122701293	122703343	2051	-	ENST00000328880.5	122701293	122703343	2051	protein_coding	Q8TDS4		GO:0001781, GO:0004930, GO:0005886, GO:0006915, GO:0007165, GO:0007186, GO:0016020, GO:0016021, GO:0030054, GO:0033031, GO:0050995, GO:0070165, GO:0070553	neutrophil apoptotic process;G-protein coupled receptor activity;plasma membrane;apoptotic process;signal transduction;G-protein coupled receptor signaling pathway;membrane;integral component of membrane;cell junction;positive regulation of neutrophil apoptotic process;negative regulation of lipid catabolic process;positive regulation of adiponectin secretion;nicotinic acid receptor activity	609163
ENSG00000255398.2	HCAR3	8843	protein_coding	chr12	ENSE00002172588.2	122714756	122716892	2137	-	ENST00000528880.2	122714756	122716892	2137	protein_coding	P49019		GO:0004930, GO:0005886, GO:0005887, GO:0007165, GO:0007186, GO:0016020, GO:0016021, GO:0030054	G-protein coupled receptor activity;plasma membrane;integral component of plasma membrane;signal transduction;G-protein coupled receptor signaling pathway;membrane;integral component of membrane;cell junction	606039
ENSG00000112273.6	HDGFL1	154150	protein_coding	chr6	ENSE00002081119.3	22569493	22571666	2174	+	ENST00000510882.3	22569493	22571666	2174	protein_coding	Q5TGJ6	A0A140VJK8
ENSG00000221932.6	HEPN1	641654	protein_coding	chr11	ENSE00001569097.6	124919244	124920677	1434	+	ENST00000408930.6	124919244	124920677	1434	protein_coding	Q6WQI6		GO:0005737	cytoplasm	611641
ENSG00000186834.3	HEXIM1	10614	protein_coding	chr17	ENSE00001336971.4	45148502	45152101	3600	+	ENST00000332499.3	45148502	45152101	3600	protein_coding	O94992		GO:0000122, GO:0002218, GO:0002376, GO:0004861, GO:0005515, GO:0005634, GO:0005654, GO:0005737, GO:0007507, GO:0017069, GO:0045087, GO:0045736, GO:0045892, GO:0097322, GO:1901798	negative regulation of transcription by RNA polymerase II;activation of innate immune response;immune system process;cyclin-dependent protein serine/threonine kinase inhibitor activity;protein binding;nucleus;nucleoplasm;cytoplasm;heart development;snRNA binding;innate immune response;negative regulation of cyclin-dependent protein serine/threonine kinase activity;negative regulation of transcrip…	607328
ENSG00000124610.4	HIST1H1A	3024	protein_coding	chr6	ENSE00000848411.6	26017085	26017732	648	-	ENST00000244573.4	26017085	26017732	648	protein_coding	Q02539		GO:0000786, GO:0000790, GO:0003677, GO:0003690, GO:0005515, GO:0005634, GO:0005694, GO:0005719, GO:0006334, GO:0006355, GO:0007283, GO:0008201, GO:0009986, GO:0016584, GO:0030261, GO:0031490, GO:0031492, GO:0031936, GO:0031982, GO:0045910, GO:0048260	nucleosome;nuclear chromatin;DNA binding;double-stranded DNA binding;protein binding;nucleus;chromosome;nuclear euchromatin;nucleosome assembly;regulation of transcription, DNA-templated;spermatogenesis;heparin binding;cell surface;nucleosome positioning;chromosome condensation;chromatin DNA binding;nucleosomal DNA binding;negative regulation of chromatin silencing;vesicle;negative regulation of …	142709
ENSG00000184357.4	HIST1H1B	3009	protein_coding	chr6	ENSE00001305578.5	27866849	27867529	681	-	ENST00000331442.4	27866849	27867529	681	protein_coding	P16401		GO:0000122, GO:0000786, GO:0000790, GO:0003677, GO:0003690, GO:0003723, GO:0005515, GO:0005634, GO:0005694, GO:0005720, GO:0006325, GO:0006334, GO:0006355, GO:0016584, GO:0030261, GO:0030307, GO:0031490, GO:0031492, GO:0031936, GO:0042826, GO:0045910, GO:0050821, GO:0051574, GO:0071169	negative regulation of transcription by RNA polymerase II;nucleosome;nuclear chromatin;DNA binding;double-stranded DNA binding;RNA binding;protein binding;nucleus;chromosome;nuclear heterochromatin;chromatin organization;nucleosome assembly;regulation of transcription, DNA-templated;nucleosome positioning;chromosome condensation;positive regulation of cell growth;chromatin DNA binding;nucleosomal…	142711
ENSG00000187837.3	HIST1H1C	3006	protein_coding	chr6	ENSE00001306765.4	26055787	26056428	642	-	ENST00000343677.3	26055787	26056428	642	protein_coding	P16403		GO:0000122, GO:0000786, GO:0003677, GO:0003690, GO:0003723, GO:0005515, GO:0005634, GO:0005694, GO:0005719, GO:0006334, GO:0006355, GO:0006357, GO:0016584, GO:0030261, GO:0031490, GO:0031492, GO:0031936, GO:0035327, GO:0045910, GO:0080182, GO:0098532	negative regulation of transcription by RNA polymerase II;nucleosome;DNA binding;double-stranded DNA binding;RNA binding;protein binding;nucleus;chromosome;nuclear euchromatin;nucleosome assembly;regulation of transcription, DNA-templated;regulation of transcription by RNA polymerase II;nucleosome positioning;chromosome condensation;chromatin DNA binding;nucleosomal DNA binding;negative regulatio…	142710
ENSG00000124575.6	HIST1H1D	3007	protein_coding	chr6	ENSE00001989449.2	26234268	26234933	666	-	ENST00000244534.6	26234268	26234933	666	protein_coding	P16402		GO:0000122, GO:0000786, GO:0000790, GO:0003677, GO:0003690, GO:0003723, GO:0005515, GO:0005634, GO:0005694, GO:0005719, GO:0006334, GO:0006355, GO:0006357, GO:0016584, GO:0030261, GO:0031490, GO:0031492, GO:0031936, GO:0045910, GO:0080182, GO:0098532	negative regulation of transcription by RNA polymerase II;nucleosome;nuclear chromatin;DNA binding;double-stranded DNA binding;RNA binding;protein binding;nucleus;chromosome;nuclear euchromatin;nucleosome assembly;regulation of transcription, DNA-templated;regulation of transcription by RNA polymerase II;nucleosome positioning;chromosome condensation;chromatin DNA binding;nucleosomal DNA binding;…	142210
ENSG00000168298.6	HIST1H1E	3008	protein_coding	chr6	ENSE00001173828.7	26156354	26157107	754	+	ENST00000304218.5	26156354	26157107	754	protein_coding	P10412		GO:0000122, GO:0000166, GO:0000786, GO:0000788, GO:0003677, GO:0003690, GO:0003723, GO:0005509, GO:0005515, GO:0005524, GO:0005525, GO:0005634, GO:0005694, GO:0005720, GO:0006334, GO:0006355, GO:0006357, GO:0016208, GO:0016584, GO:0030261, GO:0031490, GO:0031492, GO:0031936, GO:0032564, GO:0043531, GO:0045910, GO:0080182, GO:0098532	negative regulation of transcription by RNA polymerase II;nucleotide binding;nucleosome;nuclear nucleosome;DNA binding;double-stranded DNA binding;RNA binding;calcium ion binding;protein binding;ATP binding;GTP binding;nucleus;chromosome;nuclear heterochromatin;nucleosome assembly;regulation of transcription, DNA-templated;regulation of transcription by RNA polymerase II;AMP binding;nucleosome po…	142220
ENSG00000187475.5	HIST1H1T	3010	protein_coding	chr6	ENSE00001379722.5	26107419	26108136	718	-	ENST00000338379.5	26107419	26108136	718	protein_coding	P22492		GO:0000786, GO:0000794, GO:0003677, GO:0003690, GO:0005515, GO:0005634, GO:0005694, GO:0006334, GO:0006355, GO:0007275, GO:0007283, GO:0007339, GO:0016584, GO:0030154, GO:0030261, GO:0030317, GO:0031492, GO:0031936, GO:0045910	nucleosome;condensed nuclear chromosome;DNA binding;double-stranded DNA binding;protein binding;nucleus;chromosome;nucleosome assembly;regulation of transcription, DNA-templated;multicellular organism development;spermatogenesis;binding of sperm to zona pellucida;nucleosome positioning;cell differentiation;chromosome condensation;flagellated sperm motility;nucleosomal DNA binding;negative regulat…	142712
ENSG00000164508.4	HIST1H2AA	221613	protein_coding	chr6	ENSE00001708511.2	25726132	25726527	396	-	ENST00000297012.4	25726132	25726527	396	protein_coding	Q96QV6		GO:0000784, GO:0000786, GO:0000790, GO:0003677, GO:0005634, GO:0005694, GO:0006325, GO:0046982, GO:0070062	nuclear chromosome, telomeric region;nucleosome;nuclear chromatin;DNA binding;nucleus;chromosome;chromatin organization;protein heterodimerization activity;extracellular exosome	613499
ENSG00000278463.1	HIST1H2AB	8335	protein_coding	chr6	ENSE00003740156.1	26033176	26033568	393	-	ENST00000615868.1	26033176	26033568	393	protein_coding	P04908	Q08AJ9	GO:0000786, GO:0000790, GO:0003677, GO:0005515, GO:0005634, GO:0005694, GO:0006325, GO:0008285, GO:0046982, GO:0070062	nucleosome;nuclear chromatin;DNA binding;protein binding;nucleus;chromosome;chromatin organization;negative regulation of cell proliferation;protein heterodimerization activity;extracellular exosome	602795
ENSG00000196866.2	HIST1H2AD	3013	protein_coding	chr6	ENSE00001793833.1	26198851	26199243	393	-	ENST00000341023.1	26198851	26199243	393	protein_coding	P20671		GO:0000786, GO:0000790, GO:0003674, GO:0003677, GO:0005634, GO:0005694, GO:0006325, GO:0008150, GO:0046982, GO:0070062	nucleosome;nuclear chromatin;molecular_function;DNA binding;nucleus;chromosome;chromatin organization;biological_process;protein heterodimerization activity;extracellular exosome	602792
ENSG00000277075.2	HIST1H2AE	3012	protein_coding	chr6	ENSE00003787826.1	26216975	26217483	509	+	ENST00000303910.4	26216975	26217483	509	protein_coding	P04908	Q08AJ9	GO:0000786, GO:0000790, GO:0003677, GO:0005515, GO:0005634, GO:0005694, GO:0006325, GO:0008285, GO:0046982, GO:0070062	nucleosome;nuclear chromatin;DNA binding;protein binding;nucleus;chromosome;chromatin organization;negative regulation of cell proliferation;protein heterodimerization activity;extracellular exosome	602786
ENSG00000196787.3	HIST1H2AG	8969	protein_coding	chr6	ENSE00001420189.3	27133042	27135291	2250	+	ENST00000359193.3	27133042	27135291	2250	protein_coding	P0C0S8		GO:0000786, GO:0000790, GO:0003677, GO:0005515, GO:0005634, GO:0005694, GO:0006325, GO:0008150, GO:0019899, GO:0046982, GO:0070062	nucleosome;nuclear chromatin;DNA binding;protein binding;nucleus;chromosome;chromatin organization;biological_process;enzyme binding;protein heterodimerization activity;extracellular exosome	615012
ENSG00000274997.1	HIST1H2AH	85235	protein_coding	chr6	ENSE00001473999.2	27147129	27147515	387	+	ENST00000377459.2	27147129	27147515	387	protein_coding	Q96KK5	A3KPC7	GO:0000786, GO:0000790, GO:0003674, GO:0003677, GO:0005634, GO:0005694, GO:0006325, GO:0008150, GO:0046982, GO:0070062	nucleosome;nuclear chromatin;molecular_function;DNA binding;nucleus;chromosome;chromatin organization;biological_process;protein heterodimerization activity;extracellular exosome	615013
ENSG00000196747.4	HIST1H2AI	8329	protein_coding	chr6	ENSE00001417017.4	27808199	27808701	503	+	ENST00000358739.4	27808199	27808701	503	protein_coding	P0C0S8		GO:0000786, GO:0000790, GO:0003677, GO:0005515, GO:0005634, GO:0005694, GO:0006325, GO:0008150, GO:0019899, GO:0046982, GO:0070062	nucleosome;nuclear chromatin;DNA binding;protein binding;nucleus;chromosome;chromatin organization;biological_process;enzyme binding;protein heterodimerization activity;extracellular exosome	602787
ENSG00000276368.1	HIST1H2AJ	8331	protein_coding	chr6	ENSE00001611885.3	27814354	27814740	387	-	ENST00000333151.4	27814354	27814740	387	protein_coding	Q99878		GO:0000786, GO:0000790, GO:0003674, GO:0003677, GO:0005634, GO:0005694, GO:0006325, GO:0008150, GO:0046982, GO:0070062	nucleosome;nuclear chromatin;molecular_function;DNA binding;nucleus;chromosome;chromatin organization;biological_process;protein heterodimerization activity;extracellular exosome	602791
ENSG00000275221.1	HIST1H2AK	8330	protein_coding	chr6	ENSE00003754196.1	27837947	27838339	393	-	ENST00000618958.1	27837947	27838339	393	protein_coding	P0C0S8		GO:0000786, GO:0000790, GO:0003677, GO:0005515, GO:0005634, GO:0005694, GO:0006325, GO:0008150, GO:0019899, GO:0046982, GO:0070062	nucleosome;nuclear chromatin;DNA binding;protein binding;nucleus;chromosome;chromatin organization;biological_process;enzyme binding;protein heterodimerization activity;extracellular exosome	602788
ENSG00000276903.1	HIST1H2AL	8332	protein_coding	chr6	ENSE00001987680.2	27865355	27865747	393	+	ENST00000613174.1	27865355	27865747	393	protein_coding	P0C0S8		GO:0000786, GO:0000790, GO:0003677, GO:0005515, GO:0005634, GO:0005694, GO:0006325, GO:0008150, GO:0019899, GO:0046982, GO:0070062	nucleosome;nuclear chromatin;DNA binding;protein binding;nucleus;chromosome;chromatin organization;biological_process;enzyme binding;protein heterodimerization activity;extracellular exosome	602793
ENSG00000278677.1	HIST1H2AM	8336	protein_coding	chr6	ENSE00001660121.2	27892757	27893149	393	-	ENST00000359611.3	27892757	27893149	393	protein_coding	P0C0S8		GO:0000786, GO:0000790, GO:0003677, GO:0005515, GO:0005634, GO:0005694, GO:0006325, GO:0008150, GO:0019899, GO:0046982, GO:0070062	nucleosome;nuclear chromatin;DNA binding;protein binding;nucleus;chromosome;chromatin organization;biological_process;enzyme binding;protein heterodimerization activity;extracellular exosome	602796
ENSG00000146047.6	HIST1H2BA	255626	protein_coding	chr6	ENSE00000973630.8	25726777	25727292	516	+	ENST00000274764.4	25726777	25727292	516	protein_coding	Q96A08		GO:0000784, GO:0000786, GO:0000788, GO:0003674, GO:0003677, GO:0005634, GO:0005654, GO:0005694, GO:0006325, GO:0006334, GO:0006337, GO:0006954, GO:0016567, GO:0019897, GO:0031639, GO:0035093, GO:0042393, GO:0046982, GO:0051099, GO:0071674	nuclear chromosome, telomeric region;nucleosome;nuclear nucleosome;molecular_function;DNA binding;nucleus;nucleoplasm;chromosome;chromatin organization;nucleosome assembly;nucleosome disassembly;inflammatory response;protein ubiquitination;extrinsic component of plasma membrane;plasminogen activation;spermatogenesis, exchange of chromosomal proteins;histone binding;protein heterodimerization acti…	609904
ENSG00000276410.3	HIST1H2BB	3018	protein_coding	chr6	ENSE00003741767.1	26043277	26043657	381	-	ENST00000615966.1	26043277	26043657	381	protein_coding	P33778		GO:0000784, GO:0000786, GO:0003677, GO:0005515, GO:0005634, GO:0005654, GO:0005694, GO:0005829, GO:0006334, GO:0016567, GO:0046982	nuclear chromosome, telomeric region;nucleosome;DNA binding;protein binding;nucleus;nucleoplasm;chromosome;cytosol;nucleosome assembly;protein ubiquitination;protein heterodimerization activity	602803
ENSG00000277224.2	HIST1H2BF	8343	protein_coding	chr6	ENSE00001416297.5	26199520	26200715	1196	+	ENST00000356530.5	26199520	26200715	1196	protein_coding	P62807		GO:0000786, GO:0002227, GO:0003677, GO:0005515, GO:0005615, GO:0005634, GO:0005654, GO:0005694, GO:0005829, GO:0006334, GO:0016567, GO:0019731, GO:0042742, GO:0042802, GO:0046982, GO:0050830, GO:0061844, GO:0070062	nucleosome;innate immune response in mucosa;DNA binding;protein binding;extracellular space;nucleus;nucleoplasm;chromosome;cytosol;nucleosome assembly;protein ubiquitination;antibacterial humoral response;defense response to bacterium;identical protein binding;protein heterodimerization activity;defense response to Gram-positive bacterium;antimicrobial humoral immune response mediated by antimicr…	602804
ENSG00000273802.2	HIST1H2BG	8339	protein_coding	chr6	ENSE00001648136.3	26215159	26216692	1534	-	ENST00000541790.3	26215159	26216692	1534	protein_coding	P62807		GO:0000786, GO:0002227, GO:0003677, GO:0005515, GO:0005615, GO:0005634, GO:0005654, GO:0005694, GO:0005829, GO:0006334, GO:0016567, GO:0019731, GO:0042742, GO:0042802, GO:0046982, GO:0050830, GO:0061844, GO:0070062	nucleosome;innate immune response in mucosa;DNA binding;protein binding;extracellular space;nucleus;nucleoplasm;chromosome;cytosol;nucleosome assembly;protein ubiquitination;antibacterial humoral response;defense response to bacterium;identical protein binding;protein heterodimerization activity;defense response to Gram-positive bacterium;antimicrobial humoral immune response mediated by antimicr…	602798
ENSG00000275713.2	HIST1H2BH	8345	protein_coding	chr6	ENSE00003721972.2	26251651	26253710	2060	+	ENST00000619466.2	26251651	26253710	2060	protein_coding	Q93079		GO:0000786, GO:0003677, GO:0005515, GO:0005634, GO:0005654, GO:0005694, GO:0005829, GO:0006334, GO:0016567, GO:0019899, GO:0032991, GO:0044389, GO:0046982, GO:0070062, GO:0097677	nucleosome;DNA binding;protein binding;nucleus;nucleoplasm;chromosome;cytosol;nucleosome assembly;protein ubiquitination;enzyme binding;protein-containing complex;ubiquitin-like protein ligase binding;protein heterodimerization activity;extracellular exosome;STAT family protein binding	602806
ENSG00000278588.1	HIST1H2BI	8346	protein_coding	chr6	ENSE00001474974.3	26272976	26273356	381	+	ENST00000377733.3	26272976	26273356	381	protein_coding	P62807		GO:0000786, GO:0002227, GO:0003677, GO:0005515, GO:0005615, GO:0005634, GO:0005654, GO:0005694, GO:0005829, GO:0006334, GO:0016567, GO:0019731, GO:0042742, GO:0042802, GO:0046982, GO:0050830, GO:0061844, GO:0070062	nucleosome;innate immune response in mucosa;DNA binding;protein binding;extracellular space;nucleus;nucleoplasm;chromosome;cytosol;nucleosome assembly;protein ubiquitination;antibacterial humoral response;defense response to bacterium;identical protein binding;protein heterodimerization activity;defense response to Gram-positive bacterium;antimicrobial humoral immune response mediated by antimicr…	602807
ENSG00000197903.7	HIST1H2BK	85236	protein_coding	chr6	ENSE00001986308.1	27146418	27146798	381	-	ENST00000356950.1	27146418	27146798	381	protein_coding	O60814	A0A024RCL8	GO:0000786, GO:0002227, GO:0003674, GO:0003677, GO:0005615, GO:0005634, GO:0005654, GO:0005694, GO:0005829, GO:0006334, GO:0016567, GO:0019731, GO:0031640, GO:0042742, GO:0046982, GO:0050829, GO:0050830, GO:0061844	nucleosome;innate immune response in mucosa;molecular_function;DNA binding;extracellular space;nucleus;nucleoplasm;chromosome;cytosol;nucleosome assembly;protein ubiquitination;antibacterial humoral response;killing of cells of other organism;defense response to bacterium;protein heterodimerization activity;defense response to Gram-negative bacterium;defense response to Gram-positive bacterium;an…	615045
ENSG00000185130.5	HIST1H2BL	8340	protein_coding	chr6	ENSE00001473797.3	27807444	27807931	488	-	ENST00000377401.3	27807444	27807931	488	protein_coding	Q99880		GO:0000786, GO:0003677, GO:0005634, GO:0005654, GO:0005694, GO:0005829, GO:0006334, GO:0016567, GO:0046982, GO:0070062	nucleosome;DNA binding;nucleus;nucleoplasm;chromosome;cytosol;nucleosome assembly;protein ubiquitination;protein heterodimerization activity;extracellular exosome	602800
ENSG00000273703.1	HIST1H2BM	8342	protein_coding	chr6	ENSE00003744294.1	27815044	27815424	381	+	ENST00000621112.1	27815044	27815424	381	protein_coding	Q99879		GO:0000786, GO:0003677, GO:0005634, GO:0005654, GO:0005694, GO:0005829, GO:0006334, GO:0016567, GO:0046982, GO:0070062	nucleosome;DNA binding;nucleus;nucleoplasm;chromosome;cytosol;nucleosome assembly;protein ubiquitination;protein heterodimerization activity;extracellular exosome	602802
ENSG00000274641.1	HIST1H2BO	8348	protein_coding	chr6	ENSE00003717748.1	27893463	27893843	381	+	ENST00000616182.1	27893463	27893843	381	protein_coding	P23527		GO:0000786, GO:0003677, GO:0005634, GO:0005654, GO:0005694, GO:0005829, GO:0006334, GO:0016567, GO:0046982	nucleosome;DNA binding;nucleus;nucleoplasm;chromosome;cytosol;nucleosome assembly;protein ubiquitination;protein heterodimerization activity	602808
ENSG00000275714.1	HIST1H3A	8350	protein_coding	chr6	ENSE00003750152.1	26020490	26020900	411	+	ENST00000613854.1	26020490	26020900	411	protein_coding	P68431		GO:0000183, GO:0000228, GO:0000786, GO:0000788, GO:0003677, GO:0005515, GO:0005576, GO:0005634, GO:0005654, GO:0005694, GO:0006325, GO:0006334, GO:0006335, GO:0007596, GO:0016020, GO:0031492, GO:0032200, GO:0032991, GO:0038111, GO:0044267, GO:0045296, GO:0045652, GO:0045814, GO:0046982, GO:0051290, GO:0060964, GO:0060968, GO:0070062	chromatin silencing at rDNA;nuclear chromosome;nucleosome;nuclear nucleosome;DNA binding;protein binding;extracellular region;nucleus;nucleoplasm;chromosome;chromatin organization;nucleosome assembly;DNA replication-dependent nucleosome assembly;blood coagulation;membrane;nucleosomal DNA binding;telomere organization;protein-containing complex;interleukin-7-mediated signaling pathway;cellular pro…	602810
ENSG00000274267.1	HIST1H3B	8358	protein_coding	chr6	ENSE00003712382.1	26031650	26032060	411	-	ENST00000621411.1	26031650	26032060	411	protein_coding	P68431		GO:0000183, GO:0000228, GO:0000786, GO:0000788, GO:0003677, GO:0005515, GO:0005576, GO:0005634, GO:0005654, GO:0005694, GO:0006325, GO:0006334, GO:0006335, GO:0007596, GO:0016020, GO:0031492, GO:0032200, GO:0032991, GO:0038111, GO:0044267, GO:0045296, GO:0045652, GO:0045814, GO:0046982, GO:0051290, GO:0060964, GO:0060968, GO:0070062	chromatin silencing at rDNA;nuclear chromosome;nucleosome;nuclear nucleosome;DNA binding;protein binding;extracellular region;nucleus;nucleoplasm;chromosome;chromatin organization;nucleosome assembly;DNA replication-dependent nucleosome assembly;blood coagulation;membrane;nucleosomal DNA binding;telomere organization;protein-containing complex;interleukin-7-mediated signaling pathway;cellular pro…	602819
ENSG00000278272.1	HIST1H3C	8352	protein_coding	chr6	ENSE00003739579.1	26045411	26045821	411	+	ENST00000612966.1	26045411	26045821	411	protein_coding	P68431		GO:0000183, GO:0000228, GO:0000786, GO:0000788, GO:0003677, GO:0005515, GO:0005576, GO:0005634, GO:0005654, GO:0005694, GO:0006325, GO:0006334, GO:0006335, GO:0007596, GO:0016020, GO:0031492, GO:0032200, GO:0032991, GO:0038111, GO:0044267, GO:0045296, GO:0045652, GO:0045814, GO:0046982, GO:0051290, GO:0060964, GO:0060968, GO:0070062	chromatin silencing at rDNA;nuclear chromosome;nucleosome;nuclear nucleosome;DNA binding;protein binding;extracellular region;nucleus;nucleoplasm;chromosome;chromatin organization;nucleosome assembly;DNA replication-dependent nucleosome assembly;blood coagulation;membrane;nucleosomal DNA binding;telomere organization;protein-containing complex;interleukin-7-mediated signaling pathway;cellular pro…	602812
ENSG00000197409.7	HIST1H3D	8351	protein_coding	chr6	ENSE00001975051.1	26196840	26197250	411	-	ENST00000356476.2	26196840	26197250	411	protein_coding	P68431		GO:0000183, GO:0000228, GO:0000786, GO:0000788, GO:0003677, GO:0005515, GO:0005576, GO:0005634, GO:0005654, GO:0005694, GO:0006325, GO:0006334, GO:0006335, GO:0007596, GO:0016020, GO:0031492, GO:0032200, GO:0032991, GO:0038111, GO:0044267, GO:0045296, GO:0045652, GO:0045814, GO:0046982, GO:0051290, GO:0060964, GO:0060968, GO:0070062	chromatin silencing at rDNA;nuclear chromosome;nucleosome;nuclear nucleosome;DNA binding;protein binding;extracellular region;nucleus;nucleoplasm;chromosome;chromatin organization;nucleosome assembly;DNA replication-dependent nucleosome assembly;blood coagulation;membrane;nucleosomal DNA binding;telomere organization;protein-containing complex;interleukin-7-mediated signaling pathway;cellular pro…	602811
ENSG00000277775.1	HIST1H3F	8968	protein_coding	chr6	ENSE00003721828.1	26250195	26250605	411	-	ENST00000618052.1	26250195	26250605	411	protein_coding	P68431		GO:0000183, GO:0000228, GO:0000786, GO:0000788, GO:0003677, GO:0005515, GO:0005576, GO:0005634, GO:0005654, GO:0005694, GO:0006325, GO:0006334, GO:0006335, GO:0007596, GO:0016020, GO:0031492, GO:0032200, GO:0032991, GO:0038111, GO:0044267, GO:0045296, GO:0045652, GO:0045814, GO:0046982, GO:0051290, GO:0060964, GO:0060968, GO:0070062	chromatin silencing at rDNA;nuclear chromosome;nucleosome;nuclear nucleosome;DNA binding;protein binding;extracellular region;nucleus;nucleoplasm;chromosome;chromatin organization;nucleosome assembly;DNA replication-dependent nucleosome assembly;blood coagulation;membrane;nucleosomal DNA binding;telomere organization;protein-containing complex;interleukin-7-mediated signaling pathway;cellular pro…	602816
ENSG00000273983.1	HIST1H3G	8355	protein_coding	chr6	ENSE00003718278.1	26269405	26271815	2411	-	ENST00000614378.1	26269405	26271815	2411	protein_coding	P68431		GO:0000183, GO:0000228, GO:0000786, GO:0000788, GO:0003677, GO:0005515, GO:0005576, GO:0005634, GO:0005654, GO:0005694, GO:0006325, GO:0006334, GO:0006335, GO:0007596, GO:0016020, GO:0031492, GO:0032200, GO:0032991, GO:0038111, GO:0044267, GO:0045296, GO:0045652, GO:0045814, GO:0046982, GO:0051290, GO:0060964, GO:0060968, GO:0070062	chromatin silencing at rDNA;nuclear chromosome;nucleosome;nuclear nucleosome;DNA binding;protein binding;extracellular region;nucleus;nucleoplasm;chromosome;chromatin organization;nucleosome assembly;DNA replication-dependent nucleosome assembly;blood coagulation;membrane;nucleosomal DNA binding;telomere organization;protein-containing complex;interleukin-7-mediated signaling pathway;cellular pro…	602815
ENSG00000278828.1	HIST1H3H	8357	protein_coding	chr6	ENSE00001448934.3	27810064	27811300	1237	+	ENST00000369163.3	27810064	27811300	1237	protein_coding	P68431		GO:0000183, GO:0000228, GO:0000786, GO:0000788, GO:0003677, GO:0005515, GO:0005576, GO:0005634, GO:0005654, GO:0005694, GO:0006325, GO:0006334, GO:0006335, GO:0007596, GO:0016020, GO:0031492, GO:0032200, GO:0032991, GO:0038111, GO:0044267, GO:0045296, GO:0045652, GO:0045814, GO:0046982, GO:0051290, GO:0060964, GO:0060968, GO:0070062	chromatin silencing at rDNA;nuclear chromosome;nucleosome;nuclear nucleosome;DNA binding;protein binding;extracellular region;nucleus;nucleoplasm;chromosome;chromatin organization;nucleosome assembly;DNA replication-dependent nucleosome assembly;blood coagulation;membrane;nucleosomal DNA binding;telomere organization;protein-containing complex;interleukin-7-mediated signaling pathway;cellular pro…	602818
ENSG00000275379.1	HIST1H3I	8354	protein_coding	chr6	ENSE00003747258.1	27871905	27872315	411	-	ENST00000616365.1	27871905	27872315	411	protein_coding	P68431		GO:0000183, GO:0000228, GO:0000786, GO:0000788, GO:0003677, GO:0005515, GO:0005576, GO:0005634, GO:0005654, GO:0005694, GO:0006325, GO:0006334, GO:0006335, GO:0007596, GO:0016020, GO:0031492, GO:0032200, GO:0032991, GO:0038111, GO:0044267, GO:0045296, GO:0045652, GO:0045814, GO:0046982, GO:0051290, GO:0060964, GO:0060968, GO:0070062	chromatin silencing at rDNA;nuclear chromosome;nucleosome;nuclear nucleosome;DNA binding;protein binding;extracellular region;nucleus;nucleoplasm;chromosome;chromatin organization;nucleosome assembly;DNA replication-dependent nucleosome assembly;blood coagulation;membrane;nucleosomal DNA binding;telomere organization;protein-containing complex;interleukin-7-mediated signaling pathway;cellular pro…	602814
ENSG00000197153.4	HIST1H3J	8356	protein_coding	chr6	ENSE00002310895.2	27890382	27890792	411	-	ENST00000359303.3	27890382	27890792	411	protein_coding	P68431		GO:0000183, GO:0000228, GO:0000786, GO:0000788, GO:0003677, GO:0005515, GO:0005576, GO:0005634, GO:0005654, GO:0005694, GO:0006325, GO:0006334, GO:0006335, GO:0007596, GO:0016020, GO:0031492, GO:0032200, GO:0032991, GO:0038111, GO:0044267, GO:0045296, GO:0045652, GO:0045814, GO:0046982, GO:0051290, GO:0060964, GO:0060968, GO:0070062	chromatin silencing at rDNA;nuclear chromosome;nucleosome;nuclear nucleosome;DNA binding;protein binding;extracellular region;nucleus;nucleoplasm;chromosome;chromatin organization;nucleosome assembly;DNA replication-dependent nucleosome assembly;blood coagulation;membrane;nucleosomal DNA binding;telomere organization;protein-containing complex;interleukin-7-mediated signaling pathway;cellular pro…	602817
ENSG00000278637.1	HIST1H4A	8359	protein_coding	chr6	ENSE00001415763.4	26021679	26021990	312	+	ENST00000617569.1	26021679	26021990	312	protein_coding	P62805	B2R4R0	GO:0000183, GO:0000228, GO:0000784, GO:0000786, GO:0000788, GO:0003677, GO:0003723, GO:0005515, GO:0005576, GO:0005634, GO:0005654, GO:0005694, GO:0006303, GO:0006334, GO:0006335, GO:0006336, GO:0006352, GO:0016020, GO:0016233, GO:0019904, GO:0032200, GO:0032991, GO:0034080, GO:0044267, GO:0045652, GO:0045653, GO:0045814, GO:0046982, GO:0051290, GO:0060964, GO:0070062	chromatin silencing at rDNA;nuclear chromosome;nuclear chromosome, telomeric region;nucleosome;nuclear nucleosome;DNA binding;RNA binding;protein binding;extracellular region;nucleus;nucleoplasm;chromosome;double-strand break repair via nonhomologous end joining;nucleosome assembly;DNA replication-dependent nucleosome assembly;DNA replication-independent nucleosome assembly;DNA-templated transcri…	602822
ENSG00000278705.1	HIST1H4B	8366	protein_coding	chr6	ENSE00001475010.3	26026815	26027252	438	-	ENST00000377745.3	26026815	26027252	438	protein_coding	P62805	B2R4R0	GO:0000183, GO:0000228, GO:0000784, GO:0000786, GO:0000788, GO:0003677, GO:0003723, GO:0005515, GO:0005576, GO:0005634, GO:0005654, GO:0005694, GO:0006303, GO:0006334, GO:0006335, GO:0006336, GO:0006352, GO:0016020, GO:0016233, GO:0019904, GO:0032200, GO:0032991, GO:0034080, GO:0044267, GO:0045652, GO:0045653, GO:0045814, GO:0046982, GO:0051290, GO:0060964, GO:0070062	chromatin silencing at rDNA;nuclear chromosome;nuclear chromosome, telomeric region;nucleosome;nuclear nucleosome;DNA binding;RNA binding;protein binding;extracellular region;nucleus;nucleoplasm;chromosome;double-strand break repair via nonhomologous end joining;nucleosome assembly;DNA replication-dependent nucleosome assembly;DNA replication-independent nucleosome assembly;DNA-templated transcri…	602829
ENSG00000197061.4	HIST1H4C	8364	protein_coding	chr6	ENSE00001475159.3	26103876	26104310	435	+	ENST00000377803.3	26103876	26104310	435	protein_coding	P62805	B2R4R0	GO:0000183, GO:0000228, GO:0000784, GO:0000786, GO:0000788, GO:0003677, GO:0003723, GO:0005515, GO:0005576, GO:0005634, GO:0005654, GO:0005694, GO:0006303, GO:0006334, GO:0006335, GO:0006336, GO:0006352, GO:0016020, GO:0016233, GO:0019904, GO:0032200, GO:0032991, GO:0034080, GO:0044267, GO:0045652, GO:0045653, GO:0045814, GO:0046982, GO:0051290, GO:0060964, GO:0070062	chromatin silencing at rDNA;nuclear chromosome;nuclear chromosome, telomeric region;nucleosome;nuclear nucleosome;DNA binding;RNA binding;protein binding;extracellular region;nucleus;nucleoplasm;chromosome;double-strand break repair via nonhomologous end joining;nucleosome assembly;DNA replication-dependent nucleosome assembly;DNA replication-independent nucleosome assembly;DNA-templated transcri…	602827
ENSG00000277157.1	HIST1H4D	8360	protein_coding	chr6	ENSE00003738007.1	26188765	26189076	312	-	ENST00000614247.1	26188765	26189076	312	protein_coding	P62805	B2R4R0	GO:0000183, GO:0000228, GO:0000784, GO:0000786, GO:0000788, GO:0003677, GO:0003723, GO:0005515, GO:0005576, GO:0005634, GO:0005654, GO:0005694, GO:0006303, GO:0006334, GO:0006335, GO:0006336, GO:0006352, GO:0016020, GO:0016233, GO:0019904, GO:0032200, GO:0032991, GO:0034080, GO:0044267, GO:0045652, GO:0045653, GO:0045814, GO:0046982, GO:0051290, GO:0060964, GO:0070062	chromatin silencing at rDNA;nuclear chromosome;nuclear chromosome, telomeric region;nucleosome;nuclear nucleosome;DNA binding;RNA binding;protein binding;extracellular region;nucleus;nucleoplasm;chromosome;double-strand break repair via nonhomologous end joining;nucleosome assembly;DNA replication-dependent nucleosome assembly;DNA replication-independent nucleosome assembly;DNA-templated transcri…	602823
ENSG00000276966.2	HIST1H4E	8367	protein_coding	chr6	ENSE00003789190.1	26204552	26206038	1487	+	ENST00000615164.2	26204552	26206038	1487	protein_coding	P62805	B2R4R0	GO:0000183, GO:0000228, GO:0000784, GO:0000786, GO:0000788, GO:0003677, GO:0003723, GO:0005515, GO:0005576, GO:0005634, GO:0005654, GO:0005694, GO:0006303, GO:0006334, GO:0006335, GO:0006336, GO:0006352, GO:0016020, GO:0016233, GO:0019904, GO:0032200, GO:0032991, GO:0034080, GO:0044267, GO:0045652, GO:0045653, GO:0045814, GO:0046982, GO:0051290, GO:0060964, GO:0070062	chromatin silencing at rDNA;nuclear chromosome;nuclear chromosome, telomeric region;nucleosome;nuclear nucleosome;DNA binding;RNA binding;protein binding;extracellular region;nucleus;nucleoplasm;chromosome;double-strand break repair via nonhomologous end joining;nucleosome assembly;DNA replication-dependent nucleosome assembly;DNA replication-independent nucleosome assembly;DNA-templated transcri…	602830
ENSG00000274618.1	HIST1H4F	8361	protein_coding	chr6	ENSE00001773406.3	26240426	26240737	312	+	ENST00000244537.5	26240426	26240737	312	protein_coding	P62805	B2R4R0	GO:0000183, GO:0000228, GO:0000784, GO:0000786, GO:0000788, GO:0003677, GO:0003723, GO:0005515, GO:0005576, GO:0005634, GO:0005654, GO:0005694, GO:0006303, GO:0006334, GO:0006335, GO:0006336, GO:0006352, GO:0016020, GO:0016233, GO:0019904, GO:0032200, GO:0032991, GO:0034080, GO:0044267, GO:0045652, GO:0045653, GO:0045814, GO:0046982, GO:0051290, GO:0060964, GO:0070062	chromatin silencing at rDNA;nuclear chromosome;nuclear chromosome, telomeric region;nucleosome;nuclear nucleosome;DNA binding;RNA binding;protein binding;extracellular region;nucleus;nucleoplasm;chromosome;double-strand break repair via nonhomologous end joining;nucleosome assembly;DNA replication-dependent nucleosome assembly;DNA replication-independent nucleosome assembly;DNA-templated transcri…	602824
ENSG00000275663.1	HIST1H4G	8369	protein_coding	chr6	ENSE00003754862.1	26246681	26246977	297	-	ENST00000611444.1	26246681	26246977	297	protein_coding	Q99525		GO:0000786, GO:0003674, GO:0003677, GO:0005515, GO:0005634, GO:0005694, GO:0006334, GO:0008150, GO:0046982	nucleosome;molecular_function;DNA binding;protein binding;nucleus;chromosome;nucleosome assembly;biological_process;protein heterodimerization activity	602832
ENSG00000276180.1	HIST1H4I	8294	protein_coding	chr6	ENSE00003720283.1	27138588	27139881	1294	+	ENST00000615353.1	27138588	27139881	1294	protein_coding	P62805	B2R4R0	GO:0000183, GO:0000228, GO:0000784, GO:0000786, GO:0000788, GO:0003677, GO:0003723, GO:0005515, GO:0005576, GO:0005634, GO:0005654, GO:0005694, GO:0006303, GO:0006334, GO:0006335, GO:0006336, GO:0006352, GO:0016020, GO:0016233, GO:0019904, GO:0032200, GO:0032991, GO:0034080, GO:0044267, GO:0045652, GO:0045653, GO:0045814, GO:0046982, GO:0051290, GO:0060964, GO:0070062	chromatin silencing at rDNA;nuclear chromosome;nuclear chromosome, telomeric region;nucleosome;nuclear nucleosome;DNA binding;RNA binding;protein binding;extracellular region;nucleus;nucleoplasm;chromosome;double-strand break repair via nonhomologous end joining;nucleosome assembly;DNA replication-dependent nucleosome assembly;DNA replication-independent nucleosome assembly;DNA-templated transcri…	602833
ENSG00000197238.4	HIST1H4J	8363	protein_coding	chr6	ENSE00001409947.2	27824108	27824480	373	+	ENST00000355057.2	27824108	27824480	373	protein_coding	P62805	B2R4R0	GO:0000183, GO:0000228, GO:0000784, GO:0000786, GO:0000788, GO:0003677, GO:0003723, GO:0005515, GO:0005576, GO:0005634, GO:0005654, GO:0005694, GO:0006303, GO:0006334, GO:0006335, GO:0006336, GO:0006352, GO:0016020, GO:0016233, GO:0019904, GO:0032200, GO:0032991, GO:0034080, GO:0044267, GO:0045652, GO:0045653, GO:0045814, GO:0046982, GO:0051290, GO:0060964, GO:0070062	chromatin silencing at rDNA;nuclear chromosome;nuclear chromosome, telomeric region;nucleosome;nuclear nucleosome;DNA binding;RNA binding;protein binding;extracellular region;nucleus;nucleoplasm;chromosome;double-strand break repair via nonhomologous end joining;nucleosome assembly;DNA replication-dependent nucleosome assembly;DNA replication-independent nucleosome assembly;DNA-templated transcri…	602826
ENSG00000273542.1	HIST1H4K	8362	protein_coding	chr6	ENSE00003721186.1	27831216	27831527	312	-	ENST00000611927.1	27831216	27831527	312	protein_coding	P62805	B2R4R0	GO:0000183, GO:0000228, GO:0000784, GO:0000786, GO:0000788, GO:0003677, GO:0003723, GO:0005515, GO:0005576, GO:0005634, GO:0005654, GO:0005694, GO:0006303, GO:0006334, GO:0006335, GO:0006336, GO:0006352, GO:0016020, GO:0016233, GO:0019904, GO:0032200, GO:0032991, GO:0034080, GO:0044267, GO:0045652, GO:0045653, GO:0045814, GO:0046982, GO:0051290, GO:0060964, GO:0070062	chromatin silencing at rDNA;nuclear chromosome;nuclear chromosome, telomeric region;nucleosome;nuclear nucleosome;DNA binding;RNA binding;protein binding;extracellular region;nucleus;nucleoplasm;chromosome;double-strand break repair via nonhomologous end joining;nucleosome assembly;DNA replication-dependent nucleosome assembly;DNA replication-independent nucleosome assembly;DNA-templated transcri…	602825
ENSG00000275126.1	HIST1H4L	8368	protein_coding	chr6	ENSE00003740064.1	27873199	27873510	312	-	ENST00000618305.1	27873199	27873510	312	protein_coding	P62805	B2R4R0	GO:0000183, GO:0000228, GO:0000784, GO:0000786, GO:0000788, GO:0003677, GO:0003723, GO:0005515, GO:0005576, GO:0005634, GO:0005654, GO:0005694, GO:0006303, GO:0006334, GO:0006335, GO:0006336, GO:0006352, GO:0016020, GO:0016233, GO:0019904, GO:0032200, GO:0032991, GO:0034080, GO:0044267, GO:0045652, GO:0045653, GO:0045814, GO:0046982, GO:0051290, GO:0060964, GO:0070062	chromatin silencing at rDNA;nuclear chromosome;nuclear chromosome, telomeric region;nucleosome;nuclear nucleosome;DNA binding;RNA binding;protein binding;extracellular region;nucleus;nucleoplasm;chromosome;double-strand break repair via nonhomologous end joining;nucleosome assembly;DNA replication-dependent nucleosome assembly;DNA replication-independent nucleosome assembly;DNA-templated transcri…	602831
ENSG00000203812.2	HIST2H2AA3	8337	protein_coding	chr1	ENSE00001448930.2	149842188	149842736	549	-	ENST00000369159.2	149842188	149842736	549	protein_coding	Q6FI13		GO:0000786, GO:0000790, GO:0003674, GO:0003677, GO:0005634, GO:0005694, GO:0006325, GO:0008150, GO:0046982, GO:0070062	nucleosome;nuclear chromatin;molecular_function;DNA binding;nucleus;chromosome;chromatin organization;biological_process;protein heterodimerization activity;extracellular exosome	142720
ENSG00000272196.2	HIST2H2AA4	723790	protein_coding	chr1	ENSE00003700700.2	149851061	149851624	564	+	ENST00000607355.2	149851061	149851624	564	protein_coding	Q6FI13		GO:0000786, GO:0000790, GO:0003674, GO:0003677, GO:0005634, GO:0005694, GO:0006325, GO:0008150, GO:0046982, GO:0070062	nucleosome;nuclear chromatin;molecular_function;DNA binding;nucleus;chromosome;chromatin organization;biological_process;protein heterodimerization activity;extracellular exosome
ENSG00000184270.4	HIST2H2AB	317772	protein_coding	chr1	ENSE00001433520.3	149887524	149887916	393	-	ENST00000331128.4	149887524	149887916	393	protein_coding	Q8IUE6		GO:0000786, GO:0000790, GO:0003674, GO:0003677, GO:0005634, GO:0005694, GO:0006325, GO:0008150, GO:0046982, GO:0070062	nucleosome;nuclear chromatin;molecular_function;DNA binding;nucleus;chromosome;chromatin organization;biological_process;protein heterodimerization activity;extracellular exosome	615014
ENSG00000184260.5	HIST2H2AC	8338	protein_coding	chr1	ENSE00001316918.6	149886975	149887364	390	+	ENST00000331380.3	149886975	149887364	390	protein_coding	Q16777		GO:0000786, GO:0000790, GO:0003674, GO:0003677, GO:0005634, GO:0005694, GO:0006325, GO:0008150, GO:0046982, GO:0070062	nucleosome;nuclear chromatin;molecular_function;DNA binding;nucleus;chromosome;chromatin organization;biological_process;protein heterodimerization activity;extracellular exosome	602797
ENSG00000184678.10	HIST2H2BE	8349	protein_coding	chr1	ENSE00001448926.3	149884459	149886652	2194	-	ENST00000369155.3	149884459	149886652	2194	protein_coding	Q16778		GO:0000786, GO:0002227, GO:0003677, GO:0005615, GO:0005634, GO:0005654, GO:0005694, GO:0005829, GO:0006334, GO:0019731, GO:0042742, GO:0046982, GO:0050830, GO:0061844, GO:0070062	nucleosome;innate immune response in mucosa;DNA binding;extracellular space;nucleus;nucleoplasm;chromosome;cytosol;nucleosome assembly;antibacterial humoral response;defense response to bacterium;protein heterodimerization activity;defense response to Gram-positive bacterium;antimicrobial humoral immune response mediated by antimicrobial peptide;extracellular exosome	601831
ENSG00000203852.3	HIST2H3A	333932	protein_coding	chr1	ENSE00001759626.1	149852619	149854274	1656	+	ENST00000403683.1	149852619	149854274	1656	protein_coding	Q71DI3		GO:0000183, GO:0000786, GO:0003677, GO:0005515, GO:0005576, GO:0005634, GO:0005654, GO:0005694, GO:0006325, GO:0006334, GO:0007596, GO:0031492, GO:0038111, GO:0044267, GO:0045652, GO:0045814, GO:0046982, GO:0060964, GO:0070062	chromatin silencing at rDNA;nucleosome;DNA binding;protein binding;extracellular region;nucleus;nucleoplasm;chromosome;chromatin organization;nucleosome assembly;blood coagulation;nucleosomal DNA binding;interleukin-7-mediated signaling pathway;cellular protein metabolic process;regulation of megakaryocyte differentiation;negative regulation of gene expression, epigenetic;protein heterodimerizati…
ENSG00000203811.1	HIST2H3C	126961	protein_coding	chr1	ENSE00001641953.1	149839538	149841193	1656	-	ENST00000369158.1	149839538	149841193	1656	protein_coding	Q71DI3		GO:0000183, GO:0000786, GO:0003677, GO:0005515, GO:0005576, GO:0005634, GO:0005654, GO:0005694, GO:0006325, GO:0006334, GO:0007596, GO:0031492, GO:0038111, GO:0044267, GO:0045652, GO:0045814, GO:0046982, GO:0060964, GO:0070062	chromatin silencing at rDNA;nucleosome;DNA binding;protein binding;extracellular region;nucleus;nucleoplasm;chromosome;chromatin organization;nucleosome assembly;blood coagulation;nucleosomal DNA binding;interleukin-7-mediated signaling pathway;cellular protein metabolic process;regulation of megakaryocyte differentiation;negative regulation of gene expression, epigenetic;protein heterodimerizati…	142780
ENSG00000183598.3	HIST2H3D	653604	protein_coding	chr1	ENSE00001618286.1	149813271	149813681	411	-	ENST00000331491.1	149813271	149813681	411	protein_coding	Q71DI3		GO:0000183, GO:0000786, GO:0003677, GO:0005515, GO:0005576, GO:0005634, GO:0005654, GO:0005694, GO:0006325, GO:0006334, GO:0007596, GO:0031492, GO:0038111, GO:0044267, GO:0045652, GO:0045814, GO:0046982, GO:0060964, GO:0070062	chromatin silencing at rDNA;nucleosome;DNA binding;protein binding;extracellular region;nucleus;nucleoplasm;chromosome;chromatin organization;nucleosome assembly;blood coagulation;nucleosomal DNA binding;interleukin-7-mediated signaling pathway;cellular protein metabolic process;regulation of megakaryocyte differentiation;negative regulation of gene expression, epigenetic;protein heterodimerizati…
ENSG00000203818.7	HIST2H3PS2	440686	protein_coding	chr1	ENSE00001513688.2	143905556	143905966	411	-	ENST00000392948.3	143905556	143905966	411	protein_coding		Q5TEC6	GO:0000786, GO:0003677, GO:0005634, GO:0005694, GO:0006334, GO:0031492, GO:0046982	nucleosome;DNA binding;nucleus;chromosome;nucleosome assembly;nucleosomal DNA binding;protein heterodimerization activity
ENSG00000181218.5	HIST3H2A	92815	protein_coding	chr1	ENSE00001779602.2	228456979	228457873	895	-	ENST00000366695.3	228456979	228457873	895	protein_coding	Q7L7L0		GO:0000786, GO:0000788, GO:0000790, GO:0003677, GO:0005515, GO:0005634, GO:0005694, GO:0006325, GO:0006337, GO:0046982, GO:0070062, GO:0070914	nucleosome;nuclear nucleosome;nuclear chromatin;DNA binding;protein binding;nucleus;chromosome;chromatin organization;nucleosome disassembly;protein heterodimerization activity;extracellular exosome;UV-damage excision repair	615015
ENSG00000196890.4	HIST3H2BB	128312	protein_coding	chr1	ENSE00001407933.4	228458107	228460470	2364	+	ENST00000620438.1	228458107	228460470	2364	protein_coding	Q8N257		GO:0000786, GO:0003674, GO:0003677, GO:0005634, GO:0005654, GO:0005694, GO:0005829, GO:0006334, GO:0046982	nucleosome;molecular_function;DNA binding;nucleus;nucleoplasm;chromosome;cytosol;nucleosome assembly;protein heterodimerization activity	615046
ENSG00000168148.3	HIST3H3	8290	protein_coding	chr1	ENSE00001442338.1	228424845	228425325	481	-	ENST00000366696.1	228424845	228425325	481	protein_coding	Q16695		GO:0000784, GO:0000786, GO:0000788, GO:0003677, GO:0005515, GO:0005634, GO:0005654, GO:0005694, GO:0006303, GO:0006334, GO:0016233, GO:0031492, GO:0032460, GO:0046982, GO:0051290, GO:0070062	nuclear chromosome, telomeric region;nucleosome;nuclear nucleosome;DNA binding;protein binding;nucleus;nucleoplasm;chromosome;double-strand break repair via nonhomologous end joining;nucleosome assembly;telomere capping;nucleosomal DNA binding;negative regulation of protein oligomerization;protein heterodimerization activity;protein heterotetramerization;extracellular exosome	602820
ENSG00000177733.6	HNRNPA0	10949	protein_coding	chr5	ENSE00001273297.8	137745651	137754376	8726	-	ENST00000314940.6	137745651	137754376	8726	protein_coding	Q13151		GO:0000398, GO:0003676, GO:0003723, GO:0003729, GO:0005634, GO:0005654, GO:0006397, GO:0006954, GO:0016070, GO:0017091, GO:0019901, GO:0032496, GO:0070935, GO:1990904	mRNA splicing, via spliceosome;nucleic acid binding;RNA binding;mRNA binding;nucleus;nucleoplasm;mRNA processing;inflammatory response;RNA metabolic process;AU-rich element binding;protein kinase binding;response to lipopolysaccharide;3'-UTR-mediated mRNA stabilization;ribonucleoprotein complex	609409
ENSG00000139675.12	HNRNPA1L2	144983	protein_coding	chr13	ENSE00001408724.4	52642425	52643796	1372	+	ENST00000357495.4	52642425	52643796	1372	protein_coding	Q32P51	A0A024QZ98	GO:0003676, GO:0003723, GO:0003729, GO:0005634, GO:0005681, GO:0005737, GO:0006397, GO:0008380, GO:0051028, GO:1990904	nucleic acid binding;RNA binding;mRNA binding;nucleus;spliceosomal complex;cytoplasm;mRNA processing;RNA splicing;mRNA transport;ribonucleoprotein complex
ENSG00000179412.10	HNRNPCL4	101060301	protein_coding	chr1	ENSE00001226412.6	13164586	13165467	882	-	ENST00000323770.7	13164586	13165467	882	protein_coding	P0DMR1		GO:0003676, GO:0003723, GO:0005634	nucleic acid binding;RNA binding;nucleus
ENSG00000186603.5	HPDL	84842	protein_coding	chr1	ENSE00001339073.6	45326905	45328533	1629	+	ENST00000334815.4	45326905	45328533	1629	protein_coding	Q96IR7		GO:0003868, GO:0009072, GO:0016491, GO:0016701, GO:0046872, GO:0051213, GO:0055114	4-hydroxyphenylpyruvate dioxygenase activity;aromatic amino acid family metabolic process;oxidoreductase activity;oxidoreductase activity, acting on single donors with incorporation of molecular oxygen;metal ion binding;dioxygenase activity;oxidation-reduction process
ENSG00000166189.7	HPS6	79803	protein_coding	chr10	ENSE00001100752.9	102065390	102068038	2649	+	ENST00000299238.6	102065390	102068038	2649	protein_coding	Q86YV9		GO:0005515, GO:0005737, GO:0005764, GO:0005765, GO:0005768, GO:0005783, GO:0005829, GO:0006996, GO:0007596, GO:0016020, GO:0017137, GO:0030318, GO:0030742, GO:0031084, GO:0031090, GO:0031901, GO:0032418, GO:0043231, GO:0043473, GO:0072657	protein binding;cytoplasm;lysosome;lysosomal membrane;endosome;endoplasmic reticulum;cytosol;organelle organization;blood coagulation;membrane;Rab GTPase binding;melanocyte differentiation;GTP-dependent protein binding;BLOC-2 complex;organelle membrane;early endosome membrane;lysosome localization;intracellular membrane-bounded organelle;pigmentation;protein localization to membrane	607522
ENSG00000196196.2	HRCT1	646962	protein_coding	chr9	ENSE00001408309.2	35906192	35907141	950	+	ENST00000354323.2	35906192	35907141	950	protein_coding	Q6UXD1		GO:0016020, GO:0016021	membrane;integral component of membrane
ENSG00000204388.6	HSPA1B	3304	protein_coding	chr6	ENSE00002287005.2	31827735	31830255	2521	+	ENST00000375650.4	31827735	31830255	2521	protein_coding	P0DMV9		GO:0000151, GO:0000166, GO:0001618, GO:0001664, GO:0003723, GO:0005102, GO:0005515, GO:0005524, GO:0005576, GO:0005634, GO:0005654, GO:0005737, GO:0005739, GO:0005783, GO:0005813, GO:0005814, GO:0005815, GO:0005829, GO:0005856, GO:0005925, GO:0006402, GO:0006986, GO:0008285, GO:0010628, GO:0016234, GO:0016235, GO:0016607, GO:0016887, GO:0019899, GO:0030308, GO:0031072, GO:0031396, GO:0031397, GO:…	ubiquitin ligase complex;nucleotide binding;virus receptor activity;G-protein coupled receptor binding;RNA binding;signaling receptor binding;protein binding;ATP binding;extracellular region;nucleus;nucleoplasm;cytoplasm;mitochondrion;endoplasmic reticulum;centrosome;centriole;microtubule organizing center;cytosol;cytoskeleton;focal adhesion;mRNA catabolic process;response to unfolded protein;neg…	603012
ENSG00000173110.7	HSPA6	3310	protein_coding	chr1	ENSE00001205191.8	161524540	161526910	2371	+	ENST00000309758.5	161524540	161526910	2371	protein_coding	P17066		GO:0000166, GO:0005515, GO:0005524, GO:0005576, GO:0005634, GO:0005737, GO:0005814, GO:0005829, GO:0006986, GO:0008180, GO:0016887, GO:0019899, GO:0031072, GO:0032991, GO:0034605, GO:0034620, GO:0034774, GO:0042026, GO:0042623, GO:0043312, GO:0044183, GO:0051082, GO:0051085, GO:0051787, GO:0070062, GO:0072562, GO:1904813	nucleotide binding;protein binding;ATP binding;extracellular region;nucleus;cytoplasm;centriole;cytosol;response to unfolded protein;COP9 signalosome;ATPase activity;enzyme binding;heat shock protein binding;protein-containing complex;cellular response to heat;cellular response to unfolded protein;secretory granule lumen;protein refolding;ATPase activity, coupled;neutrophil degranulation;protein …	140555
ENSG00000169271.2	HSPB3	8988	protein_coding	chr5	ENSE00001128066.4	54455601	54456384	784	+	ENST00000302005.2	54455601	54456384	784	protein_coding	Q12988	Q6ICS9	GO:0005634, GO:0005737, GO:0006986	nucleus;cytoplasm;response to unfolded protein	604624
ENSG00000260325.1	HSPB9	94086	protein_coding	chr17	ENSE00002601835.1	42121431	42123352	1922	+	ENST00000565659.1	42121431	42123352	1922	protein_coding	Q9BQS6		GO:0005515, GO:0005634, GO:0005737	protein binding;nucleus;cytoplasm	608344
ENSG00000135312.6	HTR1B	3351	protein_coding	chr6	ENSE00001451305.4	77461753	77463773	2021	-	ENST00000369947.4	77461753	77463773	2021	protein_coding	P28222	X5D7I5	GO:0002031, GO:0004930, GO:0004993, GO:0005515, GO:0005737, GO:0005886, GO:0005887, GO:0007165, GO:0007186, GO:0007187, GO:0007193, GO:0007198, GO:0007205, GO:0007268, GO:0007610, GO:0007631, GO:0008144, GO:0014059, GO:0014063, GO:0016020, GO:0016021, GO:0030425, GO:0030594, GO:0032229, GO:0035690, GO:0042220, GO:0042310, GO:0042493, GO:0042756, GO:0044305, GO:0045471, GO:0046849, GO:0050795, GO:…	G-protein coupled receptor internalization;G-protein coupled receptor activity;G-protein coupled serotonin receptor activity;protein binding;cytoplasm;plasma membrane;integral component of plasma membrane;signal transduction;G-protein coupled receptor signaling pathway;G-protein coupled receptor signaling pathway, coupled to cyclic nucleotide second messenger;adenylate cyclase-inhibiting G-protei…	182131
ENSG00000179546.4	HTR1D	3352	protein_coding	chr1	ENSE00001464023.1	23191895	23194729	2835	-	ENST00000374619.1	23191895	23194729	2835	protein_coding	P28221		GO:0004930, GO:0004993, GO:0005886, GO:0005887, GO:0006939, GO:0007165, GO:0007186, GO:0007187, GO:0007193, GO:0007268, GO:0014827, GO:0016020, GO:0016021, GO:0030425, GO:0030594, GO:0040012, GO:0042310, GO:0050795, GO:0098664	G-protein coupled receptor activity;G-protein coupled serotonin receptor activity;plasma membrane;integral component of plasma membrane;smooth muscle contraction;signal transduction;G-protein coupled receptor signaling pathway;G-protein coupled receptor signaling pathway, coupled to cyclic nucleotide second messenger;adenylate cyclase-inhibiting G-protein coupled receptor signaling pathway;chemic…	182133
ENSG00000179097.5	HTR1F	3355	protein_coding	chr3	ENSE00001220697.5	87990696	87993835	3140	+	ENST00000319595.5	87990696	87993835	3140	protein_coding	P30939		GO:0004930, GO:0004993, GO:0005886, GO:0005887, GO:0007165, GO:0007186, GO:0007187, GO:0007193, GO:0007268, GO:0016020, GO:0016021, GO:0030425, GO:0030594, GO:0051378, GO:0098664	G-protein coupled receptor activity;G-protein coupled serotonin receptor activity;plasma membrane;integral component of plasma membrane;signal transduction;G-protein coupled receptor signaling pathway;G-protein coupled receptor signaling pathway, coupled to cyclic nucleotide second messenger;adenylate cyclase-inhibiting G-protein coupled receptor signaling pathway;chemical synaptic transmission;m…	182134
ENSG00000188996.4	HUS1B	135458	protein_coding	chr6	ENSE00001486751.2	655939	656963	1025	-	ENST00000380907.2	655939	656963	1025	protein_coding	Q8NHY5		GO:0000077, GO:0000724, GO:0005730, GO:0006289, GO:0030896, GO:0031573, GO:0033314, GO:0035861, GO:0044778	DNA damage checkpoint;double-strand break repair via homologous recombination;nucleolus;nucleotide-excision repair;checkpoint clamp complex;intra-S DNA damage checkpoint;mitotic DNA replication checkpoint;site of double-strand break;meiotic DNA integrity checkpoint	609713
ENSG00000187516.6	HYPM	25763	protein_coding	chrX	ENSE00001383093.4	37990817	37991317	501	+	ENST00000341016.4	37990817	37991317	501	protein_coding	O75409		GO:0000790, GO:0003677, GO:0005515, GO:0006325, GO:0046982	nuclear chromatin;DNA binding;protein binding;chromatin organization;protein heterodimerization activity
ENSG00000162783.10	IER5	51278	protein_coding	chr1	ENSE00001445067.6	181088712	181092899	4188	+	ENST00000367577.6	181088712	181092899	4188	protein_coding	Q5VY09		GO:0000159, GO:0005515, GO:0005634, GO:0005737, GO:0034605, GO:0042127, GO:0042802, GO:0045944, GO:1900036	protein phosphatase type 2A complex;protein binding;nucleus;cytoplasm;cellular response to heat;regulation of cell proliferation;identical protein binding;positive regulation of transcription by RNA polymerase II;positive regulation of cellular response to heat	607177
ENSG00000188483.7	IER5L	389792	protein_coding	chr9	ENSE00001457937.3	129175552	129178262	2711	-	ENST00000372491.3	129175552	129178262	2711	protein_coding	Q5T953
ENSG00000197919.5	IFNA1	3439	protein_coding	chr9	ENSE00000982229.5	21440454	21441316	863	+	ENST00000276927.2	21440454	21441316	863	protein_coding	P01562	L0N195	GO:0002250, GO:0002286, GO:0002323, GO:0005125, GO:0005126, GO:0005132, GO:0005576, GO:0005615, GO:0006952, GO:0006959, GO:0007596, GO:0010469, GO:0019221, GO:0030183, GO:0033141, GO:0042100, GO:0043330, GO:0051607, GO:0060337	adaptive immune response;T cell activation involved in immune response;natural killer cell activation involved in immune response;cytokine activity;cytokine receptor binding;type I interferon receptor binding;extracellular region;extracellular space;defense response;humoral immune response;blood coagulation;regulation of signaling receptor activity;cytokine-mediated signaling pathway;B cell diffe…	147660
ENSG00000186803.3	IFNA10	3446	protein_coding	chr9	ENSE00001419472.2	21206181	21207143	963	-	ENST00000357374.2	21206181	21207143	963	protein_coding	P01566		GO:0002250, GO:0002286, GO:0002323, GO:0005125, GO:0005126, GO:0005132, GO:0005576, GO:0005615, GO:0006952, GO:0006959, GO:0007596, GO:0010469, GO:0019221, GO:0030183, GO:0033141, GO:0042100, GO:0043330, GO:0051607, GO:0060337	adaptive immune response;T cell activation involved in immune response;natural killer cell activation involved in immune response;cytokine activity;cytokine receptor binding;type I interferon receptor binding;extracellular region;extracellular space;defense response;humoral immune response;blood coagulation;regulation of signaling receptor activity;cytokine-mediated signaling pathway;B cell diffe…	147577
ENSG00000233816.3	IFNA13	3447	protein_coding	chr9	ENSE00003750836.1	21367424	21368962	1539	-	ENST00000610660.1	21367424	21368962	1539	protein_coding		A0A087WWS6	GO:0005125, GO:0005126, GO:0005576, GO:0005615, GO:0006952, GO:0010469, GO:0051607	cytokine activity;cytokine receptor binding;extracellular region;extracellular space;defense response;regulation of signaling receptor activity;defense response to virus	147578
ENSG00000228083.2	IFNA14	3448	protein_coding	chr9	ENSE00000927978.7	21239002	21239991	990	-	ENST00000380222.3	21239002	21239991	990	protein_coding	P01570		GO:0002250, GO:0002286, GO:0002323, GO:0005125, GO:0005126, GO:0005132, GO:0005576, GO:0005615, GO:0006952, GO:0006959, GO:0007596, GO:0010469, GO:0019221, GO:0030183, GO:0033141, GO:0042100, GO:0043330, GO:0051607, GO:0060337	adaptive immune response;T cell activation involved in immune response;natural killer cell activation involved in immune response;cytokine activity;cytokine receptor binding;type I interferon receptor binding;extracellular region;extracellular space;defense response;humoral immune response;blood coagulation;regulation of signaling receptor activity;cytokine-mediated signaling pathway;B cell diffe…	147579
ENSG00000147885.4	IFNA16	3449	protein_coding	chr9	ENSE00001484124.1	21216373	21217311	939	-	ENST00000380216.1	21216373	21217311	939	protein_coding	P05015		GO:0002250, GO:0002286, GO:0002323, GO:0005125, GO:0005126, GO:0005132, GO:0005576, GO:0005615, GO:0006952, GO:0006959, GO:0007596, GO:0010469, GO:0019221, GO:0030183, GO:0033141, GO:0042100, GO:0043330, GO:0051607, GO:0060337	adaptive immune response;T cell activation involved in immune response;natural killer cell activation involved in immune response;cytokine activity;cytokine receptor binding;type I interferon receptor binding;extracellular region;extracellular space;defense response;humoral immune response;blood coagulation;regulation of signaling receptor activity;cytokine-mediated signaling pathway;B cell diffe…	147580
ENSG00000234829.4	IFNA17	3451	protein_coding	chr9	ENSE00001770212.2	21227243	21228222	980	-	ENST00000413767.2	21227243	21228222	980	protein_coding	P01571		GO:0002250, GO:0002286, GO:0002323, GO:0005125, GO:0005126, GO:0005132, GO:0005576, GO:0005615, GO:0006952, GO:0006959, GO:0007596, GO:0009615, GO:0010469, GO:0019221, GO:0030183, GO:0033141, GO:0042100, GO:0043330, GO:0051607, GO:0060337	adaptive immune response;T cell activation involved in immune response;natural killer cell activation involved in immune response;cytokine activity;cytokine receptor binding;type I interferon receptor binding;extracellular region;extracellular space;defense response;humoral immune response;blood coagulation;response to virus;regulation of signaling receptor activity;cytokine-mediated signaling pa…	147583
ENSG00000188379.6	IFNA2	3440	protein_coding	chr9	ENSE00001484102.3	21384254	21385388	1135	-	ENST00000380206.3	21384254	21385388	1135	protein_coding	P01563		GO:0002250, GO:0002286, GO:0002323, GO:0005125, GO:0005126, GO:0005132, GO:0005515, GO:0005576, GO:0005615, GO:0006915, GO:0006952, GO:0006954, GO:0006959, GO:0007166, GO:0007267, GO:0007596, GO:0010469, GO:0010629, GO:0019221, GO:0030183, GO:0033141, GO:0042100, GO:0042327, GO:0042531, GO:0043330, GO:0045581, GO:0045892, GO:0045893, GO:0046597, GO:0051607, GO:0060337, GO:0062023, GO:2000552, GO:…	adaptive immune response;T cell activation involved in immune response;natural killer cell activation involved in immune response;cytokine activity;cytokine receptor binding;type I interferon receptor binding;protein binding;extracellular region;extracellular space;apoptotic process;defense response;inflammatory response;humoral immune response;cell surface receptor signaling pathway;cell-cell si…	147562
ENSG00000137080.4	IFNA21	3452	protein_coding	chr9	ENSE00001484149.1	21165637	21166660	1024	-	ENST00000380225.1	21165637	21166660	1024	protein_coding	P01568		GO:0002250, GO:0002286, GO:0002323, GO:0005125, GO:0005126, GO:0005132, GO:0005576, GO:0005615, GO:0006952, GO:0006959, GO:0007596, GO:0010469, GO:0019221, GO:0030183, GO:0033141, GO:0042100, GO:0043330, GO:0051607, GO:0060337	adaptive immune response;T cell activation involved in immune response;natural killer cell activation involved in immune response;cytokine activity;cytokine receptor binding;type I interferon receptor binding;extracellular region;extracellular space;defense response;humoral immune response;blood coagulation;regulation of signaling receptor activity;cytokine-mediated signaling pathway;B cell diffe…	147584
ENSG00000236637.4	IFNA4	3441	protein_coding	chr9	ENSE00001803789.2	21186694	21187671	978	-	ENST00000421715.2	21186694	21187671	978	protein_coding	P05014		GO:0002250, GO:0002286, GO:0002323, GO:0005125, GO:0005126, GO:0005132, GO:0005515, GO:0005576, GO:0005615, GO:0006952, GO:0006959, GO:0007596, GO:0009615, GO:0010469, GO:0019221, GO:0030183, GO:0033141, GO:0042100, GO:0043330, GO:0051607, GO:0060337	adaptive immune response;T cell activation involved in immune response;natural killer cell activation involved in immune response;cytokine activity;cytokine receptor binding;type I interferon receptor binding;protein binding;extracellular region;extracellular space;defense response;humoral immune response;blood coagulation;response to virus;regulation of signaling receptor activity;cytokine-media…	147564
ENSG00000147873.5	IFNA5	3442	protein_coding	chr9	ENSE00003724856.1	21304326	21305312	987	-	ENST00000610521.1	21304326	21305312	987	protein_coding	P01569		GO:0002250, GO:0002286, GO:0002323, GO:0005125, GO:0005126, GO:0005132, GO:0005576, GO:0005615, GO:0006952, GO:0006959, GO:0007596, GO:0010469, GO:0019221, GO:0030183, GO:0033141, GO:0042100, GO:0043330, GO:0051607, GO:0060337	adaptive immune response;T cell activation involved in immune response;natural killer cell activation involved in immune response;cytokine activity;cytokine receptor binding;type I interferon receptor binding;extracellular region;extracellular space;defense response;humoral immune response;blood coagulation;regulation of signaling receptor activity;cytokine-mediated signaling pathway;B cell diffe…	147565
ENSG00000120235.4	IFNA6	3443	protein_coding	chr9	ENSE00001625630.3	21350253	21350956	704	-	ENST00000259555.5	21350253	21350956	704	protein_coding		A0A0A0MQU8	GO:0005125, GO:0005126, GO:0005576, GO:0005615, GO:0006952, GO:0010469, GO:0051607	cytokine activity;cytokine receptor binding;extracellular region;extracellular space;defense response;regulation of signaling receptor activity;defense response to virus	147566
ENSG00000214042.1	IFNA7	3444	protein_coding	chr9	ENSE00000813445.7	21201469	21202205	737	-	ENST00000239347.3	21201469	21202205	737	protein_coding	P01567		GO:0002250, GO:0002286, GO:0002323, GO:0005125, GO:0005126, GO:0005132, GO:0005576, GO:0005615, GO:0006952, GO:0006959, GO:0007267, GO:0007596, GO:0009615, GO:0010469, GO:0019221, GO:0030183, GO:0033141, GO:0042100, GO:0043330, GO:0051607, GO:0060337	adaptive immune response;T cell activation involved in immune response;natural killer cell activation involved in immune response;cytokine activity;cytokine receptor binding;type I interferon receptor binding;extracellular region;extracellular space;defense response;humoral immune response;cell-cell signaling;blood coagulation;response to virus;regulation of signaling receptor activity;cytokine-m…	147567
ENSG00000120242.3	IFNA8	3445	protein_coding	chr9	ENSE00001484098.1	21409147	21410185	1039	+	ENST00000380205.1	21409147	21410185	1039	protein_coding	P32881		GO:0002250, GO:0002286, GO:0002323, GO:0005125, GO:0005126, GO:0005132, GO:0005576, GO:0005615, GO:0006952, GO:0006959, GO:0007596, GO:0010469, GO:0019221, GO:0030183, GO:0033141, GO:0042100, GO:0043330, GO:0051607, GO:0060337	adaptive immune response;T cell activation involved in immune response;natural killer cell activation involved in immune response;cytokine activity;cytokine receptor binding;type I interferon receptor binding;extracellular region;extracellular space;defense response;humoral immune response;blood coagulation;regulation of signaling receptor activity;cytokine-mediated signaling pathway;B cell diffe…	147568
ENSG00000171855.6	IFNB1	3456	protein_coding	chr9	ENSE00001484173.3	21077105	21077963	859	-	ENST00000380232.3	21077105	21077963	859	protein_coding	P01574		GO:0002250, GO:0002286, GO:0002312, GO:0002323, GO:0005125, GO:0005126, GO:0005132, GO:0005576, GO:0005615, GO:0006952, GO:0006959, GO:0007166, GO:0007596, GO:0008811, GO:0009615, GO:0010469, GO:0019221, GO:0030101, GO:0030183, GO:0033141, GO:0035458, GO:0042100, GO:0043330, GO:0045071, GO:0045089, GO:0045343, GO:0045581, GO:0045944, GO:0051607, GO:0060337, GO:0071360, GO:2000552, GO:2001235	adaptive immune response;T cell activation involved in immune response;B cell activation involved in immune response;natural killer cell activation involved in immune response;cytokine activity;cytokine receptor binding;type I interferon receptor binding;extracellular region;extracellular space;defense response;humoral immune response;cell surface receptor signaling pathway;blood coagulation;chlo…	147640
ENSG00000184995.7	IFNE	338376	protein_coding	chr9	ENSE00001940219.3	21480839	21482313	1475	-	ENST00000448696.4	21480839	21482313	1475	protein_coding	Q86WN2		GO:0002250, GO:0002286, GO:0002323, GO:0005125, GO:0005126, GO:0005132, GO:0005576, GO:0005615, GO:0006952, GO:0006959, GO:0010469, GO:0019221, GO:0030183, GO:0033141, GO:0042100, GO:0042742, GO:0043330, GO:0051607	adaptive immune response;T cell activation involved in immune response;natural killer cell activation involved in immune response;cytokine activity;cytokine receptor binding;type I interferon receptor binding;extracellular region;extracellular space;defense response;humoral immune response;regulation of signaling receptor activity;cytokine-mediated signaling pathway;B cell differentiation;positiv…	615223
ENSG00000177047.6	IFNW1	3467	protein_coding	chr9	ENSE00001431387.4	21140214	21142145	1932	-	ENST00000380229.3	21140214	21142145	1932	protein_coding	P05000		GO:0002250, GO:0002286, GO:0002323, GO:0005125, GO:0005126, GO:0005132, GO:0005576, GO:0005615, GO:0006952, GO:0006959, GO:0007050, GO:0009615, GO:0010469, GO:0019221, GO:0030183, GO:0033141, GO:0042100, GO:0043330, GO:0051607	adaptive immune response;T cell activation involved in immune response;natural killer cell activation involved in immune response;cytokine activity;cytokine receptor binding;type I interferon receptor binding;extracellular region;extracellular space;defense response;humoral immune response;cell cycle arrest;response to virus;regulation of signaling receptor activity;cytokine-mediated signaling pa…	147553
ENSG00000236170.1	IGHD1-1		IG_D_gene	chr14	ENSE00001638610.1	105919502	105919518	17	-	ENST00000454908.1	105919502	105919518	17	IG_D_gene	P0DOY5		GO:0002250, GO:0002376, GO:0005576, GO:0005886, GO:0016020	adaptive immune response;immune system process;extracellular region;plasma membrane;membrane
ENSG00000227108.1	IGHD1-14		IG_D_gene	chr14	ENSE00001598490.1	105900638	105900654	17	-	ENST00000451044.1	105900638	105900654	17	IG_D_gene
ENSG00000237020.1	IGHD1-20		IG_D_gene	chr14	ENSE00001795138.1	105891191	105891207	17	-	ENST00000450276.1	105891191	105891207	17	IG_D_gene
ENSG00000211907.1	IGHD1-26		IG_D_gene	chr14	ENSE00001508248.1	105881034	105881053	20	-	ENST00000390567.1	105881034	105881053	20	IG_D_gene
ENSG00000237197.1	IGHD1-7		IG_D_gene	chr14	ENSE00001599155.1	105909907	105909923	17	-	ENST00000430425.1	105909907	105909923	17	IG_D_gene
ENSG00000271336.1	IGHD1OR15-1A		IG_D_gene	chr15	ENSE00003462363.1	20011153	20011169	17	-	ENST00000605284.1	20011153	20011169	17	IG_D_gene
ENSG00000270185.1	IGHD1OR15-1B		IG_D_gene	chr15	ENSE00003580092.1	21017800	21017816	17	-	ENST00000604838.1	21017800	21017816	17	IG_D_gene
ENSG00000211918.1	IGHD2-15		IG_D_gene	chr14	ENSE00001508259.1	105897957	105897987	31	-	ENST00000390578.1	105897957	105897987	31	IG_D_gene
ENSG00000211931.1	IGHD2-2		IG_D_gene	chr14	ENSE00001508272.1	105916826	105916856	31	-	ENST00000390591.1	105916826	105916856	31	IG_D_gene
ENSG00000211912.1	IGHD2-21		IG_D_gene	chr14	ENSE00001508253.1	105888551	105888578	28	-	ENST00000390572.1	105888551	105888578	28	IG_D_gene
ENSG00000211925.1	IGHD2-8		IG_D_gene	chr14	ENSE00001508266.1	105907211	105907241	31	-	ENST00000390585.1	105907211	105907241	31	IG_D_gene
ENSG00000282599.1	IGHD2OR15-2A		IG_D_gene	chr15	ENSE00003692633.1	20008402	20008432	31	-	ENST00000603077.1	20008402	20008432	31	IG_D_gene		A0A075B7B9
ENSG00000282268.1	IGHD2OR15-2B		IG_D_gene	chr15	ENSE00003683095.1	21015048	21015078	31	-	ENST00000604102.1	21015048	21015078	31	IG_D_gene		A0A075B7B9
ENSG00000211923.1	IGHD3-10		IG_D_gene	chr14	ENSE00001508264.1	105904497	105904527	31	-	ENST00000390583.1	105904497	105904527	31	IG_D_gene		A0A0J9YXN1
ENSG00000211917.1	IGHD3-16		IG_D_gene	chr14	ENSE00001508258.1	105895634	105895670	37	-	ENST00000390577.1	105895634	105895670	37	IG_D_gene
ENSG00000211911.1	IGHD3-22		IG_D_gene	chr14	ENSE00001508252.1	105886031	105886061	31	-	ENST00000390571.1	105886031	105886061	31	IG_D_gene
ENSG00000211930.1	IGHD3-3		IG_D_gene	chr14	ENSE00001508271.1	105914359	105914389	31	-	ENST00000390590.1	105914359	105914389	31	IG_D_gene		A0A0J9YWD0
ENSG00000211924.1	IGHD3-9		IG_D_gene	chr14	ENSE00001508265.1	105904681	105904711	31	-	ENST00000390584.1	105904681	105904711	31	IG_D_gene		A0A0J9YW22
ENSG00000282520.1	IGHD3OR15-3A		IG_D_gene	chr15	ENSE00003682841.1	20005905	20005935	31	-	ENST00000604950.1	20005905	20005935	31	IG_D_gene		A0A075B7E0
ENSG00000282089.1	IGHD3OR15-3B		IG_D_gene	chr15	ENSE00003562223.1	21012559	21012589	31	-	ENST00000603935.1	21012559	21012589	31	IG_D_gene		A0A075B7E0
ENSG00000232543.2	IGHD4-11		IG_D_gene	chr14	ENSE00001798646.2	105903616	105903631	16	-	ENST00000431440.2	105903616	105903631	16	IG_D_gene
ENSG00000227800.1	IGHD4-17		IG_D_gene	chr14	ENSE00001655513.1	105894508	105894523	16	-	ENST00000431870.1	105894508	105894523	16	IG_D_gene
ENSG00000227196.1	IGHD4-23		IG_D_gene	chr14	ENSE00001754522.1	105884870	105884888	19	-	ENST00000437320.1	105884870	105884888	19	IG_D_gene
ENSG00000233655.1	IGHD4-4		IG_D_gene	chr14	ENSE00001793023.1	105913222	105913237	16	-	ENST00000414852.1	105913222	105913237	16	IG_D_gene
ENSG00000271317.1	IGHD4OR15-4A		IG_D_gene	chr15	ENSE00003640330.1	20004797	20004815	19	-	ENST00000603326.1	20004797	20004815	19	IG_D_gene
ENSG00000270451.1	IGHD4OR15-4B		IG_D_gene	chr15	ENSE00003568883.1	21011451	21011469	19	-	ENST00000603693.1	21011451	21011469	19	IG_D_gene
ENSG00000211921.1	IGHD5-12		IG_D_gene	chr14	ENSE00001508262.1	105902649	105902671	23	-	ENST00000390581.1	105902649	105902671	23	IG_D_gene		A0A0U1RQB9
ENSG00000211915.1	IGHD5-18		IG_D_gene	chr14	ENSE00001957387.1	105893542	105893561	20	-	ENST00000390575.1	105893542	105893561	20	IG_D_gene
ENSG00000211909.1	IGHD5-24		IG_D_gene	chr14	ENSE00001508250.1	105883903	105883922	20	-	ENST00000390569.1	105883903	105883922	20	IG_D_gene
ENSG00000211928.1	IGHD5-5		IG_D_gene	chr14	ENSE00001879556.1	105912257	105912276	20	-	ENST00000390588.1	105912257	105912276	20	IG_D_gene
ENSG00000270961.1	IGHD5OR15-5A		IG_D_gene	chr15	ENSE00003629198.1	20003840	20003862	23	-	ENST00000604642.1	20003840	20003862	23	IG_D_gene		A0A0G2JLJ8
ENSG00000270824.1	IGHD5OR15-5B		IG_D_gene	chr15	ENSE00003685102.1	21010494	21010516	23	-	ENST00000604446.1	21010494	21010516	23	IG_D_gene		A0A0G2JLJ8
ENSG00000211920.1	IGHD6-13		IG_D_gene	chr14	ENSE00001508261.1	105901142	105901162	21	-	ENST00000390580.1	105901142	105901162	21	IG_D_gene		A0A1Y8EI39
ENSG00000211914.1	IGHD6-19		IG_D_gene	chr14	ENSE00001508255.1	105891699	105891719	21	-	ENST00000390574.1	105891699	105891719	21	IG_D_gene		A0A1Y8EKQ5
ENSG00000225825.1	IGHD6-25		IG_D_gene	chr14	ENSE00001609314.1	105881539	105881556	18	-	ENST00000452198.1	105881539	105881556	18	IG_D_gene
ENSG00000228131.1	IGHD6-6		IG_D_gene	chr14	ENSE00001736264.1	105910410	105910427	18	-	ENST00000454691.1	105910410	105910427	18	IG_D_gene
ENSG00000236597.1	IGHD7-27		IG_D_gene	chr14	ENSE00001791613.1	105865551	105865561	11	-	ENST00000439842.1	105865551	105865561	11	IG_D_gene
ENSG00000211905.1	IGHJ1		IG_J_gene	chr14	ENSE00001508246.1	105865407	105865458	52	-	ENST00000390565.1	105865407	105865458	52	IG_J_gene	A0A0C4DH62		GO:0002250, GO:0002376, GO:0005576, GO:0005886, GO:0016020	adaptive immune response;immune system process;extracellular region;plasma membrane;membrane
ENSG00000211904.2	IGHJ2		IG_J_gene	chr14	ENSE00001508245.2	105865199	105865250	52	-	ENST00000390564.2	105865199	105865250	52	IG_J_gene		A0A0C4DH70
ENSG00000242887.1	IGHJ3		IG_J_gene	chr14	ENSE00002044179.1	105864587	105864635	49	-	ENST00000463911.1	105864587	105864635	49	IG_J_gene		A0A0A0MTA5
ENSG00000240041.1	IGHJ4		IG_J_gene	chr14	ENSE00001922161.1	105864215	105864260	46	-	ENST00000461719.1	105864215	105864260	46	IG_J_gene		A0A0C4DH66
ENSG00000242472.1	IGHJ5		IG_J_gene	chr14	ENSE00001871310.1	105863814	105863862	49	-	ENST00000488476.1	105863814	105863862	49	IG_J_gene		A0A0A0MT81
ENSG00000211900.2	IGHJ6		IG_J_gene	chr14	ENSE00001508241.2	105863198	105863258	61	-	ENST00000390560.2	105863198	105863258	61	IG_J_gene		A0A0A0MT91
ENSG00000270472.2	IGHV3OR16-9		IG_V_gene	chr16	ENSE00003606646.1	32066065	32066358	294	+	ENST00000354689.6	32066065	32066358	294	IG_V_gene		A0A0B4J2B5	GO:0003823, GO:0006910, GO:0006911, GO:0006958, GO:0009897, GO:0034987, GO:0042571, GO:0042742, GO:0045087, GO:0050853, GO:0050871	antigen binding;phagocytosis, recognition;phagocytosis, engulfment;complement activation, classical pathway;external side of plasma membrane;immunoglobulin receptor binding;immunoglobulin complex, circulating;defense response to bacterium;innate immune response;B cell receptor signaling pathway;positive regulation of B cell activation
ENSG00000182700.4	IGIP	492311	protein_coding	chr5	ENSE00001321228.7	140125935	140129392	3458	+	ENST00000333305.4	140125935	140129392	3458	protein_coding	A6NJ69	A0A158RFU4	GO:0005576	extracellular region
ENSG00000211592.8	IGKC		IG_C_gene	chr2	ENSE00001507664.2	88857161	88857683	523	-	ENST00000390237.2	88857161	88857683	523	IG_C_gene
ENSG00000211597.2	IGKJ1		IG_J_gene	chr2	ENSE00003565851.1	88861886	88861923	38	-	ENST00000390242.2	88861886	88861923	38	IG_J_gene	A0A0A0MT89		GO:0002250, GO:0002376, GO:0005576, GO:0005886, GO:0016020	adaptive immune response;immune system process;extracellular region;plasma membrane;membrane
ENSG00000211596.3	IGKJ2		IG_J_gene	chr2	ENSE00001732509.1	88861525	88861563	39	-	ENST00000390241.3	88861525	88861563	39	IG_J_gene		A0A0A0MT85
ENSG00000211595.2	IGKJ3		IG_J_gene	chr2	ENSE00001507667.2	88861221	88861258	38	-	ENST00000390240.2	88861221	88861258	38	IG_J_gene		A0A0A0MT96
ENSG00000211594.2	IGKJ4		IG_J_gene	chr2	ENSE00002047359.1	88860886	88860922	37	-	ENST00000390239.2	88860886	88860922	37	IG_J_gene		A0A0A0MT69
ENSG00000211593.2	IGKJ5		IG_J_gene	chr2	ENSE00001507665.2	88860568	88860605	38	-	ENST00000390238.2	88860568	88860605	38	IG_J_gene		A0A0A0MTA3
ENSG00000273962.1	IGKV2-40		IG_V_gene	chr2	ENSE00003716736.1	89330110	89330421	312	-	ENST00000621595.1	89330110	89330421	312	protein_coding		A0A087X0Q4
ENSG00000211675.2	IGLC1		IG_C_gene	chr22	ENSE00001662310.2	22895375	22895834	460	+	ENST00000390321.2	22895375	22895834	460	IG_C_gene
ENSG00000211677.2	IGLC2		IG_C_gene	chr22	ENSE00001721671.2	22900976	22901437	462	+	ENST00000390323.2	22900976	22901437	462	IG_C_gene	P0DOY2		GO:0002250, GO:0002376, GO:0003823, GO:0005576, GO:0005615, GO:0005886, GO:0006910, GO:0006911, GO:0006958, GO:0009897, GO:0016020, GO:0034987, GO:0042571, GO:0042742, GO:0045087, GO:0050853, GO:0050871, GO:0070062, GO:0072562	adaptive immune response;immune system process;antigen binding;extracellular region;extracellular space;plasma membrane;phagocytosis, recognition;phagocytosis, engulfment;complement activation, classical pathway;external side of plasma membrane;membrane;immunoglobulin receptor binding;immunoglobulin complex, circulating;defense response to bacterium;innate immune response;B cell receptor signalin…
ENSG00000211679.2	IGLC3		IG_C_gene	chr22	ENSE00001623375.2	22906342	22906803	462	+	ENST00000390325.2	22906342	22906803	462	IG_C_gene	P0DOY3		GO:0002250, GO:0002376, GO:0003823, GO:0005576, GO:0005615, GO:0005886, GO:0006910, GO:0006911, GO:0006958, GO:0009897, GO:0016020, GO:0034987, GO:0042571, GO:0042742, GO:0045087, GO:0050853, GO:0050871, GO:0070062, GO:0072562	adaptive immune response;immune system process;antigen binding;extracellular region;extracellular space;plasma membrane;phagocytosis, recognition;phagocytosis, engulfment;complement activation, classical pathway;external side of plasma membrane;membrane;immunoglobulin receptor binding;immunoglobulin complex, circulating;defense response to bacterium;innate immune response;B cell receptor signalin…
ENSG00000211685.3	IGLC7		IG_C_gene	chr22	ENSE00001665273.3	22922594	22923034	441	+	ENST00000390331.3	22922594	22923034	441	IG_C_gene
ENSG00000211674.2	IGLJ1		IG_J_gene	chr22	ENSE00001507823.2	22893692	22893818	127	+	ENST00000390320.2	22893692	22893818	127	IG_J_gene	A0A0A0MT76		GO:0002250, GO:0002376, GO:0005576, GO:0005886, GO:0016020	adaptive immune response;immune system process;extracellular region;plasma membrane;membrane
ENSG00000211676.2	IGLJ2		IG_J_gene	chr22	ENSE00001507825.2	22899481	22899655	175	+	ENST00000390322.2	22899481	22899655	175	IG_J_gene		A0A0A0MT82
ENSG00000211678.2	IGLJ3		IG_J_gene	chr22	ENSE00001507827.2	22904850	22905025	176	+	ENST00000390324.2	22904850	22905025	176	IG_J_gene		A0A0A0MT99
ENSG00000211680.2	IGLJ4		IG_J_gene	chr22	ENSE00001507829.2	22910574	22910606	33	+	ENST00000390326.2	22910574	22910606	33	IG_J_gene		A0A0A0MTA1
ENSG00000211681.2	IGLJ5		IG_J_gene	chr22	ENSE00001507830.2	22914237	22914308	72	+	ENST00000390327.2	22914237	22914308	72	IG_J_gene		A0A0A0MT86
ENSG00000211682.2	IGLJ6		IG_J_gene	chr22	ENSE00001507831.2	22918132	22918201	70	+	ENST00000390328.2	22918132	22918201	70	IG_J_gene		A0A0A0MT93
ENSG00000211684.2	IGLJ7		IG_J_gene	chr22	ENSE00001507834.2	22921390	22921435	46	+	ENST00000390330.2	22921390	22921435	46	IG_J_gene		A0A0A0MT92
ENSG00000257704.3	INAFM1	255783	protein_coding	chr19	ENSE00002377826.3	47274453	47275707	1255	+	ENST00000552360.3	47274453	47275707	1255	protein_coding	C9JVW0		GO:0005246, GO:0016020, GO:0016021	calcium channel regulator activity;membrane;integral component of membrane
ENSG00000259330.2	INAFM2	100505573	protein_coding	chr15	ENSE00003807691.1	40323664	40326715	3052	+	ENST00000638170.1	40323664	40326715	3052	protein_coding	P0DMQ5		GO:0005246, GO:0016020, GO:0016021	calcium channel regulator activity;membrane;integral component of membrane
ENSG00000173404.4	INSM1	3642	protein_coding	chr20	ENSE00001205563.4	20368121	20370949	2829	+	ENST00000310227.2	20368121	20370949	2829	protein_coding	Q01101		GO:0000122, GO:0000978, GO:0000981, GO:0001078, GO:0001933, GO:0003309, GO:0003310, GO:0003323, GO:0003358, GO:0003676, GO:0003677, GO:0003700, GO:0005634, GO:0005654, GO:0007049, GO:0007275, GO:0007399, GO:0008284, GO:0008285, GO:0010468, GO:0017053, GO:0030154, GO:0030332, GO:0030335, GO:0031018, GO:0031490, GO:0035270, GO:0042421, GO:0042826, GO:0043254, GO:0045597, GO:0046872, GO:0060290, GO:…	negative regulation of transcription by RNA polymerase II;RNA polymerase II proximal promoter sequence-specific DNA binding;RNA polymerase II transcription factor activity, sequence-specific DNA binding;transcriptional repressor activity, RNA polymerase II proximal promoter sequence-specific DNA binding;negative regulation of protein phosphorylation;type B pancreatic cell differentiation;pancreat…	600010
ENSG00000168348.3	INSM2	84684	protein_coding	chr14	ENSE00001177204.5	35534042	35537054	3013	+	ENST00000307169.3	35534042	35537054	3013	protein_coding	Q96T92		GO:0000981, GO:0003676, GO:0003677, GO:0005634, GO:0005737, GO:0006357, GO:0046872	RNA polymerase II transcription factor activity, sequence-specific DNA binding;nucleic acid binding;DNA binding;nucleus;cytoplasm;regulation of transcription by RNA polymerase II;metal ion binding	614027
ENSG00000170604.4	IRF2BP1	26145	protein_coding	chr19	ENSE00001156755.6	45883607	45886170	2564	-	ENST00000302165.4	45883607	45886170	2564	protein_coding	Q8IU81		GO:0000122, GO:0000977, GO:0001078, GO:0001228, GO:0005515, GO:0005634, GO:0005654, GO:0006366, GO:0016740, GO:0045944, GO:0046872	negative regulation of transcription by RNA polymerase II;RNA polymerase II regulatory region sequence-specific DNA binding;transcriptional repressor activity, RNA polymerase II proximal promoter sequence-specific DNA binding;transcriptional activator activity, RNA polymerase II transcription regulatory region sequence-specific DNA binding;protein binding;nucleus;nucleoplasm;transcription by RNA …	615331
ENSG00000119669.4	IRF2BPL	64207	protein_coding	chr14	ENSE00001401427.3	77024543	77028699	4157	-	ENST00000238647.4	77024543	77028699	4157	protein_coding	Q9H1B7		GO:0000122, GO:0000977, GO:0001078, GO:0001228, GO:0003674, GO:0005615, GO:0005634, GO:0005654, GO:0006366, GO:0045944, GO:0046543, GO:0046872	negative regulation of transcription by RNA polymerase II;RNA polymerase II regulatory region sequence-specific DNA binding;transcriptional repressor activity, RNA polymerase II proximal promoter sequence-specific DNA binding;transcriptional activator activity, RNA polymerase II transcription regulatory region sequence-specific DNA binding;molecular_function;extracellular space;nucleus;nucleoplas…	611720
ENSG00000133124.11	IRS4	8471	protein_coding	chrX	ENSE00001456960.3	108732482	108736409	3928	-	ENST00000372129.3	108732482	108736409	3928	protein_coding	O14654		GO:0005070, GO:0005158, GO:0005515, GO:0005829, GO:0005886, GO:0007165, GO:0008286, GO:0009967, GO:0016020, GO:0043548	SH3/SH2 adaptor activity;insulin receptor binding;protein binding;cytosol;plasma membrane;signal transduction;insulin receptor signaling pathway;positive regulation of signal transduction;membrane;phosphatidylinositol 3-kinase binding	300904
ENSG00000205730.6	ITPRIPL2	162073	protein_coding	chr16	ENSE00001488612.4	19114383	19121629	7247	+	ENST00000381440.4	19114383	19121629	7247	protein_coding	Q3MIP1		GO:0016020, GO:0016021	membrane;integral component of membrane
ENSG00000177606.6	JUN	3725	protein_coding	chr1	ENSE00001454665.3	58780788	58784327	3540	-	ENST00000371222.3	58780788	58784327	3540	protein_coding	P05412		GO:0000122, GO:0000228, GO:0000790, GO:0000978, GO:0000980, GO:0000981, GO:0000982, GO:0001077, GO:0001102, GO:0001228, GO:0001525, GO:0001774, GO:0001836, GO:0001889, GO:0001938, GO:0003151, GO:0003677, GO:0003682, GO:0003690, GO:0003700, GO:0003705, GO:0003713, GO:0003723, GO:0005096, GO:0005515, GO:0005634, GO:0005654, GO:0005667, GO:0005719, GO:0005829, GO:0006351, GO:0006355, GO:0006366, GO:…	negative regulation of transcription by RNA polymerase II;nuclear chromosome;nuclear chromatin;RNA polymerase II proximal promoter sequence-specific DNA binding;RNA polymerase II distal enhancer sequence-specific DNA binding;RNA polymerase II transcription factor activity, sequence-specific DNA binding;transcription factor activity, RNA polymerase II proximal promoter sequence-specific DNA bindin…	165160
ENSG00000171223.5	JUNB	3726	protein_coding	chr19	ENSE00001129119.9	12791496	12793315	1820	+	ENST00000302754.5	12791496	12793315	1820	protein_coding	P17275		GO:0000122, GO:0000785, GO:0000790, GO:0000977, GO:0000978, GO:0000981, GO:0001077, GO:0001570, GO:0001649, GO:0001701, GO:0001829, GO:0003677, GO:0003700, GO:0003713, GO:0003714, GO:0005515, GO:0005634, GO:0005654, GO:0005667, GO:0006355, GO:0006357, GO:0006366, GO:0008134, GO:0009314, GO:0009612, GO:0009987, GO:0010033, GO:0019221, GO:0030316, GO:0032496, GO:0032870, GO:0033687, GO:0034097, GO:…	negative regulation of transcription by RNA polymerase II;chromatin;nuclear chromatin;RNA polymerase II regulatory region sequence-specific DNA binding;RNA polymerase II proximal promoter sequence-specific DNA binding;RNA polymerase II transcription factor activity, sequence-specific DNA binding;transcriptional activator activity, RNA polymerase II proximal promoter sequence-specific DNA binding;…	165161
ENSG00000146049.1	KAAG1	353219	protein_coding	chr6	ENSE00000973635.3	24356903	24358284	1382	+	ENST00000274766.1	24356903	24358284	1382	protein_coding	Q9UBP8		GO:0005575, GO:0006955	cellular_component;immune response	608211
ENSG00000234438.4	KBTBD13	390594	protein_coding	chr15	ENSE00001724191.4	65076816	65079939	3124	+	ENST00000432196.4	65076816	65079939	3124	protein_coding	C9JR72		GO:0005737, GO:0005829, GO:0016567, GO:0043687	cytoplasm;cytosol;protein ubiquitination;post-translational protein modification	613727
ENSG00000165572.7	KBTBD6	89890	protein_coding	chr13	ENSE00001481262.1	41127569	41132746	5178	-	ENST00000379485.1	41127569	41132746	5178	protein_coding	Q86V97		GO:0003674, GO:0005515, GO:0005575, GO:0005829, GO:0008150, GO:0043687	molecular_function;protein binding;cellular_component;cytosol;biological_process;post-translational protein modification	617738
ENSG00000120696.8	KBTBD7	84078	protein_coding	chr13	ENSE00001481257.3	41189833	41194566	4734	-	ENST00000379483.3	41189833	41194566	4734	protein_coding	Q8WVZ9		GO:0000165, GO:0003674, GO:0005515, GO:0005575, GO:0005829, GO:0008150, GO:0043687	MAPK cascade;molecular_function;protein binding;cellular_component;cytosol;biological_process;post-translational protein modification	617739
ENSG00000143105.7	KCNA10	3744	protein_coding	chr1	ENSE00001450849.4	110517217	110519175	1959	-	ENST00000369771.4	110517217	110519175	1959	protein_coding	Q16322		GO:0005216, GO:0005221, GO:0005244, GO:0005249, GO:0005251, GO:0005267, GO:0005886, GO:0006811, GO:0006813, GO:0008076, GO:0015271, GO:0016020, GO:0016021, GO:0034765, GO:0051260, GO:0055085, GO:0071435, GO:0071805	ion channel activity;intracellular cyclic nucleotide activated cation channel activity;voltage-gated ion channel activity;voltage-gated potassium channel activity;delayed rectifier potassium channel activity;potassium channel activity;plasma membrane;ion transport;potassium ion transport;voltage-gated potassium channel complex;outward rectifier potassium channel activity;membrane;integral compone…	602420
ENSG00000177272.8	KCNA3	3738	protein_coding	chr1	ENSE00001450842.3	110672465	110675033	2569	-	ENST00000369769.3	110672465	110675033	2569	protein_coding	P22001		GO:0005216, GO:0005244, GO:0005249, GO:0005251, GO:0005267, GO:0005515, GO:0005886, GO:0005887, GO:0006811, GO:0006813, GO:0008076, GO:0015271, GO:0016020, GO:0016021, GO:0030424, GO:0034765, GO:0044305, GO:0045121, GO:0051260, GO:0055085, GO:0071435, GO:0071805, GO:0098978, GO:0099055, GO:0099056	ion channel activity;voltage-gated ion channel activity;voltage-gated potassium channel activity;delayed rectifier potassium channel activity;potassium channel activity;protein binding;plasma membrane;integral component of plasma membrane;ion transport;potassium ion transport;voltage-gated potassium channel complex;outward rectifier potassium channel activity;membrane;integral component of membra…	176263
ENSG00000130037.4	KCNA5	3741	protein_coding	chr12	ENSE00000893118.7	5043989	5046788	2800	+	ENST00000252321.4	5043989	5046788	2800	protein_coding	P22460		GO:0001666, GO:0005102, GO:0005216, GO:0005244, GO:0005249, GO:0005251, GO:0005267, GO:0005515, GO:0005783, GO:0005794, GO:0005886, GO:0005887, GO:0005901, GO:0006811, GO:0006813, GO:0007219, GO:0008076, GO:0009612, GO:0009986, GO:0010033, GO:0014704, GO:0015271, GO:0016020, GO:0016021, GO:0019229, GO:0019901, GO:0030018, GO:0034705, GO:0034765, GO:0042391, GO:0042542, GO:0043266, GO:0045121, GO:…	response to hypoxia;signaling receptor binding;ion channel activity;voltage-gated ion channel activity;voltage-gated potassium channel activity;delayed rectifier potassium channel activity;potassium channel activity;protein binding;endoplasmic reticulum;Golgi apparatus;plasma membrane;integral component of plasma membrane;caveola;ion transport;potassium ion transport;Notch signaling pathway;volta…	176267
ENSG00000151079.7	KCNA6		protein_coding	chr12	ENSE00000997517.5	4809176	4813412	4237	+	ENST00000280684.3	4809176	4813412	4237	protein_coding	P17658		GO:0005216, GO:0005244, GO:0005249, GO:0005251, GO:0005267, GO:0005886, GO:0005887, GO:0006811, GO:0006813, GO:0008076, GO:0016020, GO:0016021, GO:0030424, GO:0034705, GO:0034765, GO:0043679, GO:0051260, GO:0055085, GO:0071805	ion channel activity;voltage-gated ion channel activity;voltage-gated potassium channel activity;delayed rectifier potassium channel activity;potassium channel activity;plasma membrane;integral component of plasma membrane;ion transport;potassium ion transport;voltage-gated potassium channel complex;membrane;integral component of membrane;axon;potassium channel complex;regulation of ion transmemb…
ENSG00000176076.7	KCNE5	23630	protein_coding	chrX	ENSE00001456908.3	109623700	109625172	1473	-	ENST00000372101.3	109623700	109625172	1473	protein_coding	Q9UJ90		GO:0005249, GO:0005515, GO:0005886, GO:0006811, GO:0008016, GO:0008076, GO:0015459, GO:0016020, GO:0016021, GO:0044325, GO:0060048, GO:0060306, GO:0060307, GO:0060372, GO:0071435, GO:0071805, GO:0086005, GO:0086008, GO:0086013, GO:0086014, GO:0086091, GO:1901379, GO:1901380, GO:1901381, GO:2001257	voltage-gated potassium channel activity;protein binding;plasma membrane;ion transport;regulation of heart contraction;voltage-gated potassium channel complex;potassium channel regulator activity;membrane;integral component of membrane;ion channel binding;cardiac muscle contraction;regulation of membrane repolarization;regulation of ventricular cardiac muscle cell membrane repolarization;regulati…	300328
ENSG00000162975.4	KCNF1	3754	protein_coding	chr2	ENSE00001070247.4	10911937	10914225	2289	+	ENST00000295082.2	10911937	10914225	2289	protein_coding	Q9H3M0		GO:0005216, GO:0005244, GO:0005249, GO:0005267, GO:0005886, GO:0006811, GO:0006813, GO:0008076, GO:0016020, GO:0016021, GO:0034765, GO:0051260, GO:0055085, GO:0071805	ion channel activity;voltage-gated ion channel activity;voltage-gated potassium channel activity;potassium channel activity;plasma membrane;ion transport;potassium ion transport;voltage-gated potassium channel complex;membrane;integral component of membrane;regulation of ion transmembrane transport;protein homooligomerization;transmembrane transport;potassium ion transmembrane transport	603787
ENSG00000213859.5	KCTD11	147040	protein_coding	chr17	ENSE00001330829.7	7352162	7354944	2783	+	ENST00000333751.5	7352162	7354944	2783	protein_coding		A0A2U3TZI5	GO:0051260	protein homooligomerization	609848
ENSG00000178695.5	KCTD12	115207	protein_coding	chr13	ENSE00001474056.3	76880166	76886390	6225	-	ENST00000377474.3	76880166	76886390	6225	protein_coding	Q96CX2		GO:0003723, GO:0005886, GO:0016020, GO:0030054, GO:0042734, GO:0042802, GO:0045202, GO:0045211, GO:0051260	RNA binding;plasma membrane;membrane;cell junction;presynaptic membrane;identical protein binding;synapse;postsynaptic membrane;protein homooligomerization	610521
ENSG00000180332.6	KCTD4	386618	protein_coding	chr13	ENSE00001479791.1	45192853	45194717	1865	-	ENST00000379108.1	45192853	45194717	1865	protein_coding	Q8WVF5		GO:0005515, GO:0051260	protein binding;protein homooligomerization
ENSG00000235268.2	KDM4E	390245	protein_coding	chr11	ENSE00001783902.2	95025258	95027596	2339	+	ENST00000450979.2	95025258	95027596	2339	protein_coding	B2RXH2		GO:0000122, GO:0001078, GO:0001227, GO:0003682, GO:0005634, GO:0006325, GO:0016491, GO:0032452, GO:0032454, GO:0033169, GO:0035064, GO:0035097, GO:0046872, GO:0051213, GO:0055114	negative regulation of transcription by RNA polymerase II;transcriptional repressor activity, RNA polymerase II proximal promoter sequence-specific DNA binding;transcriptional repressor activity, RNA polymerase II transcription regulatory region sequence-specific DNA binding;chromatin binding;nucleus;chromatin organization;oxidoreductase activity;histone demethylase activity;histone demethylase a…	616581
ENSG00000255855.2	KDM4F		protein_coding	chr11	ENSE00002217706.2	95049422	95051338	1917	+	ENST00000545950.2	95049422	95051338	1917	protein_coding		A0A1W2PPD8	GO:0005634	nucleus
ENSG00000141200.7	KIF2B	84643	protein_coding	chr17	ENSE00000946998.9	53822901	53825213	2313	+	ENST00000268919.5	53822901	53825213	2313	protein_coding	Q8N4N8		GO:0000166, GO:0000775, GO:0000776, GO:0000777, GO:0003777, GO:0005524, GO:0005634, GO:0005694, GO:0005730, GO:0005737, GO:0005813, GO:0005815, GO:0005819, GO:0005829, GO:0005856, GO:0005871, GO:0005874, GO:0006890, GO:0007018, GO:0007019, GO:0007049, GO:0008017, GO:0015630, GO:0016887, GO:0019886, GO:0045171, GO:0051301, GO:0051310, GO:0051983, GO:0072686	nucleotide binding;chromosome, centromeric region;kinetochore;condensed chromosome kinetochore;microtubule motor activity;ATP binding;nucleus;chromosome;nucleolus;cytoplasm;centrosome;microtubule organizing center;spindle;cytosol;cytoskeleton;kinesin complex;microtubule;retrograde vesicle-mediated transport, Golgi to ER;microtubule-based movement;microtubule depolymerization;cell cycle;microtubul…	615142
ENSG00000226650.5	KIF4B	285643	protein_coding	chr5	ENSE00001805089.5	155013755	155018132	4378	+	ENST00000435029.5	155013755	155018132	4378	protein_coding	Q2VIQ3		GO:0000166, GO:0000281, GO:0003677, GO:0003777, GO:0005524, GO:0005634, GO:0005654, GO:0005737, GO:0005829, GO:0005856, GO:0005871, GO:0005874, GO:0006890, GO:0007018, GO:0007052, GO:0008017, GO:0016363, GO:0016887, GO:0019886, GO:0045171, GO:0051256	nucleotide binding;mitotic cytokinesis;DNA binding;microtubule motor activity;ATP binding;nucleus;nucleoplasm;cytoplasm;cytosol;cytoskeleton;kinesin complex;microtubule;retrograde vesicle-mediated transport, Golgi to ER;microtubule-based movement;mitotic spindle organization;microtubule binding;nuclear matrix;ATPase activity;antigen processing and presentation of exogenous peptide antigen via MHC…	609184
ENSG00000266265.3	KLF14	136259	protein_coding	chr7	ENSE00002722754.3	130731235	130734176	2942	-	ENST00000583337.3	130731235	130734176	2942	protein_coding	Q8TD94		GO:0000981, GO:0001228, GO:0003676, GO:0003677, GO:0003682, GO:0005634, GO:0006357, GO:0006366, GO:0043565, GO:0045944, GO:0046872, GO:1902070	RNA polymerase II transcription factor activity, sequence-specific DNA binding;transcriptional activator activity, RNA polymerase II transcription regulatory region sequence-specific DNA binding;nucleic acid binding;DNA binding;chromatin binding;nucleus;regulation of transcription by RNA polymerase II;transcription by RNA polymerase II;sequence-specific DNA binding;positive regulation of transcri…	609393
ENSG00000179023.8	KLHDC7A	127707	protein_coding	chr1	ENSE00001544128.2	18480982	18486126	5145	+	ENST00000400664.2	18480982	18486126	5145	protein_coding	Q5VTJ3		GO:0016020, GO:0016021	membrane;integral component of membrane
ENSG00000130487.7	KLHDC7B	113730	protein_coding	chr22	ENSE00001522458.4	50548033	50551022	2990	+	ENST00000395676.4	50548033	50551022	2990	protein_coding	Q96G42
ENSG00000185915.5	KLHL34	257240	protein_coding	chrX	ENSE00001481325.3	21654690	21658330	3641	-	ENST00000379499.3	21654690	21658330	3641	protein_coding	Q8N239		GO:0005615	extracellular space
ENSG00000198642.6	KLHL9	55958	protein_coding	chr9	ENSE00001422509.4	21329671	21335380	5710	-	ENST00000359039.4	21329671	21335380	5710	protein_coding	Q9P2J3		GO:0004842, GO:0005829, GO:0007049, GO:0016567, GO:0030496, GO:0031463, GO:0032465, GO:0043687, GO:0051301	ubiquitin-protein transferase activity;cytosol;cell cycle;protein ubiquitination;midbody;Cul3-RING ubiquitin ligase complex;regulation of cytokinesis;post-translational protein modification;cell division	611201
ENSG00000227268.3	KLLN	100144748	protein_coding	chr10	ENSE00001618472.3	87859161	87863437	4277	-	ENST00000445946.3	87859161	87863437	4277	protein_coding	B2CW77		GO:0003677, GO:0005634, GO:0005730, GO:0006915, GO:0007049, GO:0007050	DNA binding;nucleus;nucleolus;apoptotic process;cell cycle;cell cycle arrest	612105
ENSG00000203786.6	KPRP	448834	protein_coding	chr1	ENSE00003700820.1	152759561	152762052	2492	+	ENST00000606109.1	152759561	152762052	2492	protein_coding	Q5T749		GO:0005515, GO:0005737, GO:0070062	protein binding;cytoplasm;extracellular exosome	613260
ENSG00000215455.4	KRTAP10-1	386677	protein_coding	chr21	ENSE00001542634.1	44538981	44540195	1215	-	ENST00000400375.1	44538981	44540195	1215	protein_coding	P60331		GO:0005829, GO:0005882, GO:0031424, GO:0045095	cytosol;intermediate filament;keratinization;keratin filament
ENSG00000221859.2	KRTAP10-10	353333	protein_coding	chr21	ENSE00001483712.2	44637356	44638455	1100	+	ENST00000380095.2	44637356	44638455	1100	protein_coding	P60014		GO:0005829, GO:0005882, GO:0031424, GO:0045095	cytosol;intermediate filament;keratinization;keratin filament
ENSG00000243489.4	KRTAP10-11	386678	protein_coding	chr21	ENSE00001433049.7	44646414	44647650	1237	+	ENST00000334670.9	44646414	44647650	1237	protein_coding	P60412		GO:0005515, GO:0005829, GO:0005882, GO:0031424, GO:0045095	protein binding;cytosol;intermediate filament;keratinization;keratin filament
ENSG00000205445.3	KRTAP10-2	386679	protein_coding	chr21	ENSE00001509399.1	44550357	44551505	1149	-	ENST00000391621.1	44550357	44551505	1149	protein_coding	P60368		GO:0005829, GO:0005882, GO:0031424, GO:0045095	cytosol;intermediate filament;keratinization;keratin filament
ENSG00000212935.1	KRTAP10-3	386682	protein_coding	chr21	ENSE00001509398.1	44557790	44558760	971	-	ENST00000391620.1	44557790	44558760	971	protein_coding	P60369		GO:0005829, GO:0005882, GO:0031424, GO:0045095	cytosol;intermediate filament;keratinization;keratin filament
ENSG00000241123.1	KRTAP10-5	386680	protein_coding	chr21	ENSE00001542625.1	44579455	44580604	1150	-	ENST00000400372.1	44579455	44580604	1150	protein_coding	P60370		GO:0005515, GO:0005829, GO:0005882, GO:0031424, GO:0042802, GO:0045095	protein binding;cytosol;intermediate filament;keratinization;identical protein binding;keratin filament
ENSG00000188155.11	KRTAP10-6	386674	protein_coding	chr21	ENSE00001542615.1	44591268	44592505	1238	-	ENST00000400368.1	44591268	44592505	1238	protein_coding	P60371		GO:0005829, GO:0005882, GO:0031424, GO:0045095	cytosol;intermediate filament;keratinization;keratin filament
ENSG00000272804.3	KRTAP10-7	386675	protein_coding	chr21	ENSE00003707050.2	44600597	44602174	1578	+	ENST00000609664.2	44600597	44602174	1578	protein_coding	P60409		GO:0005515, GO:0005829, GO:0005882, GO:0031424, GO:0042802, GO:0045095	protein binding;cytosol;intermediate filament;keratinization;identical protein binding;keratin filament
ENSG00000187766.1	KRTAP10-8	386681	protein_coding	chr21	ENSE00001332752.2	44612079	44612954	876	+	ENST00000334662.2	44612079	44612954	876	protein_coding	P60410		GO:0005515, GO:0005829, GO:0005882, GO:0031424, GO:0042802, GO:0045095	protein binding;cytosol;intermediate filament;keratinization;identical protein binding;keratin filament
ENSG00000188581.8	KRTAP1-1	81851	protein_coding	chr17	ENSE00001176195.4	41040559	41041461	903	-	ENST00000306271.4	41040559	41041461	903	protein_coding	Q07627		GO:0005829, GO:0005882, GO:0008150, GO:0031424, GO:0045095	cytosol;intermediate filament;biological_process;keratinization;keratin filament	608819
ENSG00000182591.5	KRTAP11-1	337880	protein_coding	chr21	ENSE00001329933.6	30880644	30881555	912	-	ENST00000332378.5	30880644	30881555	912	protein_coding	Q8IUC1		GO:0005198, GO:0005829, GO:0005882, GO:0031424, GO:0045095	structural molecule activity;cytosol;intermediate filament;keratinization;keratin filament	600064
ENSG00000187175.5	KRTAP12-1	353332	protein_coding	chr21	ENSE00001382580.2	44681576	44682163	588	-	ENST00000391617.1	44681576	44682163	588	protein_coding	P59990		GO:0005515, GO:0005829, GO:0005882, GO:0031424, GO:0045095	protein binding;cytosol;intermediate filament;keratinization;keratin filament
ENSG00000221864.4	KRTAP12-2	353323	protein_coding	chr21	ENSE00001406200.3	44666189	44666927	739	-	ENST00000360770.3	44666189	44666927	739	protein_coding	P59991		GO:0005515, GO:0005829, GO:0005882, GO:0031424, GO:0045095	protein binding;cytosol;intermediate filament;keratinization;keratin filament
ENSG00000205439.10	KRTAP12-3	386683	protein_coding	chr21	ENSE00001370311.2	44657932	44658341	410	+	ENST00000397907.1	44657932	44658341	410	protein_coding	P60328		GO:0005829, GO:0005882, GO:0031424, GO:0045095	cytosol;intermediate filament;keratinization;keratin filament
ENSG00000212933.1	KRTAP12-4	386684	protein_coding	chr21	ENSE00001509396.1	44654213	44654659	447	-	ENST00000391618.1	44654213	44654659	447	protein_coding	P60329		GO:0005515, GO:0005829, GO:0005882, GO:0031424, GO:0045095	protein binding;cytosol;intermediate filament;keratinization;keratin filament
ENSG00000221880.3	KRTAP1-3	81850	protein_coding	chr17	ENSE00001475004.4	41033884	41034855	972	-	ENST00000344363.6	41033884	41034855	972	protein_coding	Q8IUG1		GO:0005829, GO:0005882, GO:0008150, GO:0030280, GO:0031424, GO:0045095	cytosol;intermediate filament;biological_process;structural constituent of epidermis;keratinization;keratin filament	608820
ENSG00000198390.4	KRTAP13-1	140258	protein_coding	chr21	ENSE00001403567.3	30396074	30396822	749	+	ENST00000355459.3	30396074	30396822	749	protein_coding	Q8IUC0		GO:0005829, GO:0005882, GO:0031424	cytosol;intermediate filament;keratinization	608718
ENSG00000182816.8	KRTAP13-2	337959	protein_coding	chr21	ENSE00001540640.3	30371391	30372257	867	-	ENST00000399889.3	30371391	30372257	867	protein_coding	Q52LG2		GO:0005829, GO:0005882, GO:0031424	cytosol;intermediate filament;keratinization
ENSG00000240432.3	KRTAP13-3	337960	protein_coding	chr21	ENSE00001508613.2	30425265	30425968	704	-	ENST00000390690.2	30425265	30425968	704	protein_coding	Q3SY46		GO:0005515, GO:0005829, GO:0005882, GO:0031424	protein binding;cytosol;intermediate filament;keratinization
ENSG00000186971.3	KRTAP13-4	284827	protein_coding	chr21	ENSE00001338572.3	30430230	30431026	797	+	ENST00000334068.3	30430230	30431026	797	protein_coding	Q3LI77		GO:0005829, GO:0005882, GO:0031424	cytosol;intermediate filament;keratinization
ENSG00000204887.4	KRTAP1-4	728255	protein_coding	chr17	ENSE00001475011.4	41029697	41030104	408	-	ENST00000377747.4	41029697	41030104	408	protein_coding	P0C5Y4		GO:0005829, GO:0005882, GO:0031424, GO:0045095	cytosol;intermediate filament;keratinization;keratin filament	608821
ENSG00000221852.4	KRTAP1-5	83895	protein_coding	chr17	ENSE00001475002.4	41026026	41027202	1177	-	ENST00000361883.5	41026026	41027202	1177	protein_coding	Q9BYS1		GO:0003674, GO:0005515, GO:0005575, GO:0005829, GO:0005882, GO:0008150, GO:0031424, GO:0045095	molecular_function;protein binding;cellular_component;cytosol;intermediate filament;biological_process;keratinization;keratin filament	608822
ENSG00000186970.4	KRTAP15-1	254950	protein_coding	chr21	ENSE00001338571.5	30440275	30440945	671	+	ENST00000334067.4	30440275	30440945	671	protein_coding	Q3LI76		GO:0005829, GO:0005882, GO:0031424	cytosol;intermediate filament;keratinization
ENSG00000212657.1	KRTAP16-1	100505753	protein_coding	chr17	ENSE00001509135.1	41307700	41309253	1554	-	ENST00000391352.1	41307700	41309253	1554	protein_coding	A8MUX0		GO:0005829, GO:0005882, GO:0031424, GO:0045095	cytosol;intermediate filament;keratinization;keratin filament
ENSG00000186860.4	KRTAP17-1	83902	protein_coding	chr17	ENSE00002433973.2	41314917	41315695	779	-	ENST00000334202.4	41314917	41315695	779	protein_coding	Q9BYP8		GO:0005829, GO:0005882, GO:0031424	cytosol;intermediate filament;keratinization
ENSG00000184351.7	KRTAP19-1	337882	protein_coding	chr21	ENSE00001508612.2	30479699	30480344	646	-	ENST00000390689.2	30479699	30480344	646	protein_coding	Q8IUB9		GO:0005829, GO:0005882, GO:0031424	cytosol;intermediate filament;keratinization
ENSG00000186965.4	KRTAP19-2	337969	protein_coding	chr21	ENSE00001338566.4	30487057	30487436	380	-	ENST00000334055.4	30487057	30487436	380	protein_coding	Q3LHN2		GO:0005829, GO:0005882, GO:0031424	cytosol;intermediate filament;keratinization
ENSG00000244025.4	KRTAP19-3	337970	protein_coding	chr21	ENSE00001293210.7	30491464	30491985	522	-	ENST00000334063.5	30491464	30491985	522	protein_coding	Q7Z4W3		GO:0005829, GO:0005882, GO:0031424	cytosol;intermediate filament;keratinization
ENSG00000186967.6	KRTAP19-4	337971	protein_coding	chr21	ENSE00001338568.2	30496824	30497133	310	-	ENST00000334058.2	30496824	30497133	310	protein_coding	Q3LI73		GO:0005829, GO:0005882, GO:0031424	cytosol;intermediate filament;keratinization
ENSG00000186977.2	KRTAP19-5	337972	protein_coding	chr21	ENSE00001338619.2	30501657	30502117	461	-	ENST00000334151.2	30501657	30502117	461	protein_coding	Q3LI72		GO:0005515, GO:0005829, GO:0005882, GO:0031424	protein binding;cytosol;intermediate filament;keratinization
ENSG00000186925.6	KRTAP19-6	337973	protein_coding	chr21	ENSE00001338564.5	30541535	30541864	330	-	ENST00000334046.5	30541535	30541864	330	protein_coding	Q3LI70		GO:0005829, GO:0005882, GO:0031424	cytosol;intermediate filament;keratinization
ENSG00000244362.3	KRTAP19-7	337974	protein_coding	chr21	ENSE00001337915.2	30560875	30561314	440	-	ENST00000334849.2	30560875	30561314	440	protein_coding	Q3SYF9		GO:0005515, GO:0005829, GO:0005882, GO:0031424	protein binding;cytosol;intermediate filament;keratinization
ENSG00000206102.2	KRTAP19-8	728299	protein_coding	chr21	ENSE00001493459.2	31038159	31038476	318	-	ENST00000382822.2	31038159	31038476	318	protein_coding	Q3LI54		GO:0005829, GO:0005882, GO:0031424	cytosol;intermediate filament;keratinization
ENSG00000244624.3	KRTAP20-1	337975	protein_coding	chr21	ENSE00001337800.3	30616425	30616699	275	+	ENST00000334664.3	30616425	30616699	275	protein_coding	Q3LI63		GO:0005829, GO:0005882, GO:0031424	cytosol;intermediate filament;keratinization
ENSG00000184032.2	KRTAP20-2	337976	protein_coding	chr21	ENSE00001293539.2	30635236	30635619	384	+	ENST00000330798.2	30635236	30635619	384	protein_coding	Q3LI61		GO:0005829, GO:0005882, GO:0031424	cytosol;intermediate filament;keratinization
ENSG00000206104.2	KRTAP20-3	337985	protein_coding	chr21	ENSE00001493466.2	30642864	30643136	273	+	ENST00000382826.2	30642864	30643136	273	protein_coding	Q3LI60		GO:0005882	intermediate filament
ENSG00000206105.2	KRTAP20-4	100151643	protein_coding	chr21	ENSE00001493468.2	30620627	30620850	224	+	ENST00000382828.2	30620627	30620850	224	protein_coding	Q3LI62		GO:0005882	intermediate filament
ENSG00000187005.4	KRTAP21-1	337977	protein_coding	chr21	ENSE00001339229.4	30754830	30755428	599	-	ENST00000335093.4	30754830	30755428	599	protein_coding	Q3LI58		GO:0005829, GO:0005882, GO:0031424	cytosol;intermediate filament;keratinization
ENSG00000187026.2	KRTAP21-2	337978	protein_coding	chr21	ENSE00001339702.2	30746794	30747233	440	-	ENST00000333892.2	30746794	30747233	440	protein_coding	Q3LI59		GO:0005829, GO:0005882, GO:0031424	cytosol;intermediate filament;keratinization
ENSG00000231068.1	KRTAP21-3	100288323	protein_coding	chr21	ENSE00001667917.1	30718525	30718777	253	-	ENST00000444335.1	30718525	30718777	253	protein_coding	Q3LHN1		GO:0005829, GO:0005882, GO:0031424	cytosol;intermediate filament;keratinization
ENSG00000186924.3	KRTAP22-1	337979	protein_coding	chr21	ENSE00001337805.3	30601087	30601382	296	+	ENST00000334680.3	30601087	30601382	296	protein_coding	Q3MIV0		GO:0005829, GO:0005882, GO:0031424	cytosol;intermediate filament;keratinization
ENSG00000206106.2	KRTAP22-2	100288287	protein_coding	chr21	ENSE00001493474.2	30590105	30590397	293	-	ENST00000382830.2	30590105	30590397	293	protein_coding	Q3LI68		GO:0005882	intermediate filament
ENSG00000212724.3	KRTAP2-3	730755	protein_coding	chr17	ENSE00001509200.3	41059240	41060114	875	-	ENST00000391418.3	41059240	41060114	875	protein_coding	P0C7H8		GO:0005515, GO:0005829, GO:0005882, GO:0031424, GO:0045095	protein binding;cytosol;intermediate filament;keratinization;keratin filament
ENSG00000186980.6	KRTAP23-1	337963	protein_coding	chr21	ENSE00001401881.4	30348399	30348609	211	-	ENST00000334160.5	30348399	30348609	211	protein_coding	A1A580		GO:0005515, GO:0005829, GO:0005882, GO:0031424	protein binding;cytosol;intermediate filament;keratinization
ENSG00000213417.3	KRTAP2-4	85294	protein_coding	chr17	ENSE00001517235.3	41065116	41065879	764	-	ENST00000394015.3	41065116	41065879	764	protein_coding	Q9BYR9		GO:0005515, GO:0005829, GO:0005882, GO:0031424, GO:0045095	protein binding;cytosol;intermediate filament;keratinization;keratin filament
ENSG00000188694.5	KRTAP24-1	643803	protein_coding	chr21	ENSE00001384913.5	30281309	30282958	1650	-	ENST00000340345.5	30281309	30282958	1650	protein_coding	Q3LI83		GO:0005198, GO:0005829, GO:0005882, GO:0031424, GO:0045095	structural molecule activity;cytosol;intermediate filament;keratinization;keratin filament
ENSG00000232263.1	KRTAP25-1	100131902	protein_coding	chr21	ENSE00001729371.1	30289145	30289514	370	-	ENST00000416044.1	30289145	30289514	370	protein_coding	Q3LHN0		GO:0005829, GO:0005882, GO:0031424	cytosol;intermediate filament;keratinization
ENSG00000197683.4	KRTAP26-1	388818	protein_coding	chr21	ENSE00001402413.4	30319124	30320316	1193	-	ENST00000360542.4	30319124	30320316	1193	protein_coding	Q6PEX3		GO:0005515, GO:0005829, GO:0005882, GO:0031424	protein binding;cytosol;intermediate filament;keratinization
ENSG00000206107.2	KRTAP27-1	643812	protein_coding	chr21	ENSE00001493501.2	30337013	30337694	682	-	ENST00000382835.2	30337013	30337694	682	protein_coding	Q3LI81		GO:0005829, GO:0005882, GO:0031424	cytosol;intermediate filament;keratinization
ENSG00000212658.1	KRTAP29-1	100533177	protein_coding	chr17	ENSE00001491908.2	41301826	41302851	1026	-	ENST00000391353.1	41301826	41302851	1026	protein_coding	A8MX34		GO:0005829, GO:0005882, GO:0031424, GO:0045095	cytosol;intermediate filament;keratinization;keratin filament
ENSG00000212901.3	KRTAP3-1	83896	protein_coding	chr17	ENSE00001509367.2	41008521	41009114	594	-	ENST00000391588.2	41008521	41009114	594	protein_coding	Q9BYR8		GO:0005198, GO:0005515, GO:0005829, GO:0005882, GO:0031424, GO:0045095	structural molecule activity;protein binding;cytosol;intermediate filament;keratinization;keratin filament
ENSG00000212900.2	KRTAP3-2	83897	protein_coding	chr17	ENSE00001509366.2	40999193	40999894	702	-	ENST00000391587.2	40999193	40999894	702	protein_coding	Q9BYR7		GO:0005198, GO:0005515, GO:0005829, GO:0005882, GO:0031424, GO:0045095	structural molecule activity;protein binding;cytosol;intermediate filament;keratinization;keratin filament
ENSG00000212899.2	KRTAP3-3	85293	protein_coding	chr17	ENSE00001509365.2	40993430	40994133	704	-	ENST00000391586.2	40993430	40994133	704	protein_coding	Q9BYR6		GO:0005198, GO:0005515, GO:0005829, GO:0005882, GO:0031424, GO:0045095	structural molecule activity;protein binding;cytosol;intermediate filament;keratinization;keratin filament
ENSG00000212721.3	KRTAP4-11	653240	protein_coding	chr17	ENSE00001509197.3	41117181	41118360	1180	-	ENST00000391413.3	41117181	41118360	1180	protein_coding	Q9BYQ6		GO:0005515, GO:0005829, GO:0005882, GO:0031424, GO:0045095	protein binding;cytosol;intermediate filament;keratinization;keratin filament
ENSG00000213416.3	KRTAP4-12	83755	protein_coding	chr17	ENSE00001615097.1	41123091	41124167	1077	-	ENST00000394014.1	41123091	41124167	1077	protein_coding	Q9BQ66		GO:0005515, GO:0005882, GO:0045095	protein binding;intermediate filament;keratin filament
ENSG00000241241.1	KRTAP4-16		protein_coding	chr17	ENSE00001674047.1	41101502	41102209	708	-	ENST00000440582.1	41101502	41102209	708	protein_coding		G5E9R7	GO:0005882, GO:0042633, GO:0045095	intermediate filament;hair cycle;keratin filament
ENSG00000244537.2	KRTAP4-2	85291	protein_coding	chr17	ENSE00001508571.2	41177446	41178208	763	-	ENST00000377726.2	41177446	41178208	763	protein_coding	Q9BYR5		GO:0005515, GO:0005829, GO:0005882, GO:0031424, GO:0042633, GO:0045095	protein binding;cytosol;intermediate filament;keratinization;hair cycle;keratin filament
ENSG00000196156.4	KRTAP4-3	85290	protein_coding	chr17	ENSE00001509138.3	41167231	41168194	964	-	ENST00000391356.3	41167231	41168194	964	protein_coding	Q9BYR4		GO:0005829, GO:0005882, GO:0007568, GO:0031424, GO:0042633, GO:0045095	cytosol;intermediate filament;aging;keratinization;hair cycle;keratin filament
ENSG00000171396.11	KRTAP4-4	84616	protein_coding	chr17	ENSE00001508572.4	41159651	41160731	1081	-	ENST00000390661.4	41159651	41160731	1081	protein_coding	Q9BYR3		GO:0005829, GO:0005882, GO:0031424, GO:0042633, GO:0045095	cytosol;intermediate filament;keratinization;hair cycle;keratin filament
ENSG00000198271.4	KRTAP4-5	85289	protein_coding	chr17	ENSE00001420899.4	41148924	41149802	879	-	ENST00000343246.5	41148924	41149802	879	protein_coding	Q9BYR2		GO:0005829, GO:0005882, GO:0007568, GO:0031424, GO:0042633, GO:0045095	cytosol;intermediate filament;aging;keratinization;hair cycle;keratin filament
ENSG00000198090.3	KRTAP4-6	81871	protein_coding	chr17	ENSE00001474965.2	41139433	41140487	1055	-	ENST00000345847.4	41139433	41140487	1055	protein_coding	Q9BYQ5		GO:0005829, GO:0005882, GO:0031424, GO:0045095	cytosol;intermediate filament;keratinization;keratin filament
ENSG00000205869.2	KRTAP5-1	387264	protein_coding	chr11	ENSE00001491105.2	1584342	1585283	942	-	ENST00000382171.2	1584342	1585283	942	protein_coding	Q6L8H4		GO:0005829, GO:0005882, GO:0031424, GO:0045095	cytosol;intermediate filament;keratinization;keratin filament	148022
ENSG00000204572.9	KRTAP5-10	387273	protein_coding	chr11	ENSE00001533489.2	71565563	71566738	1176	+	ENST00000398531.2	71565563	71566738	1176	protein_coding	Q6L8G5		GO:0005829, GO:0005882, GO:0031424, GO:0045095	cytosol;intermediate filament;keratinization;keratin filament
ENSG00000205867.3	KRTAP5-2	440021	protein_coding	chr11	ENSE00001667178.2	1597177	1598294	1118	-	ENST00000412090.2	1597177	1598294	1118	protein_coding	Q701N4		GO:0005829, GO:0005882, GO:0031424, GO:0045095	cytosol;intermediate filament;keratinization;keratin filament
ENSG00000196224.7	KRTAP5-3	387266	protein_coding	chr11	ENSE00001539621.1	1607565	1608463	899	-	ENST00000399685.1	1607565	1608463	899	protein_coding	Q6L8H2		GO:0005829, GO:0005882, GO:0031424, GO:0045095	cytosol;intermediate filament;keratinization;keratin filament
ENSG00000185940.10	KRTAP5-5	439915	protein_coding	chr11	ENSE00001539583.3	1629775	1630707	933	+	ENST00000399676.3	1629775	1630707	933	protein_coding	Q701N2		GO:0005829, GO:0005882, GO:0031424, GO:0045095	cytosol;intermediate filament;keratinization;keratin filament
ENSG00000205864.1	KRTAP5-6	440023	protein_coding	chr11	ENSE00001491080.1	1697195	1697755	561	+	ENST00000382160.1	1697195	1697755	561	protein_coding	Q6L8G9		GO:0005515, GO:0005829, GO:0005882, GO:0031424, GO:0045095	protein binding;cytosol;intermediate filament;keratinization;keratin filament
ENSG00000244411.3	KRTAP5-7	440050	protein_coding	chr11	ENSE00001533519.5	71527267	71528674	1408	+	ENST00000398536.5	71527267	71528674	1408	protein_coding	Q6L8G8		GO:0005829, GO:0005882, GO:0031424, GO:0045095	cytosol;intermediate filament;keratinization;keratin filament
ENSG00000241233.3	KRTAP5-8	57830	protein_coding	chr11	ENSE00001533511.3	71538025	71539207	1183	+	ENST00000398534.3	71538025	71539207	1183	protein_coding	O75690		GO:0005829, GO:0005882, GO:0008150, GO:0030280, GO:0031424, GO:0045095	cytosol;intermediate filament;biological_process;structural constituent of epidermis;keratinization;keratin filament
ENSG00000254997.3	KRTAP5-9	3846	protein_coding	chr11	ENSE00002152790.3	71548418	71549553	1136	+	ENST00000528743.3	71548418	71549553	1136	protein_coding	P26371		GO:0005515, GO:0005829, GO:0005882, GO:0008544, GO:0031424, GO:0045095	protein binding;cytosol;intermediate filament;epidermis development;keratinization;keratin filament	148021
ENSG00000184724.5	KRTAP6-1	337966	protein_coding	chr21	ENSE00001540538.1	30613431	30613930	500	-	ENST00000329122.2	30613431	30613930	500	protein_coding	Q3LI64		GO:0005829, GO:0005882, GO:0031424	cytosol;intermediate filament;keratinization
ENSG00000186930.4	KRTAP6-2	337967	protein_coding	chr21	ENSE00001337941.4	30598590	30598902	313	-	ENST00000334897.4	30598590	30598902	313	protein_coding	Q3LI66		GO:0005829, GO:0005882, GO:0031424	cytosol;intermediate filament;keratinization
ENSG00000212938.3	KRTAP6-3	337968	protein_coding	chr21	ENSE00001509402.1	30592440	30593075	636	+	ENST00000391624.1	30592440	30593075	636	protein_coding	Q3LI67		GO:0005829, GO:0005882, GO:0031424	cytosol;intermediate filament;keratinization
ENSG00000274749.1	KRTAP7-1	337878	protein_coding	chr21	ENSE00003748555.1	30829039	30829759	721	-	ENST00000621162.1	30829039	30829759	721	protein_coding	Q8IUC3		GO:0005882	intermediate filament
ENSG00000183640.5	KRTAP8-1	337879	protein_coding	chr21	ENSE00001315685.6	30812697	30813252	556	-	ENST00000329621.5	30812697	30813252	556	protein_coding	Q8IUC2		GO:0005515, GO:0005829, GO:0005882, GO:0031424	protein binding;cytosol;intermediate filament;keratinization
ENSG00000239886.5	KRTAP9-2	83899	protein_coding	chr17	ENSE00001474940.3	41226648	41227652	1005	+	ENST00000377721.3	41226648	41227652	1005	protein_coding	Q9BYQ4		GO:0005515, GO:0005829, GO:0005882, GO:0031424, GO:0042802, GO:0045095	protein binding;cytosol;intermediate filament;keratinization;identical protein binding;keratin filament
ENSG00000204873.4	KRTAP9-3	83900	protein_coding	chr17	ENSE00001474938.4	41232463	41233454	992	+	ENST00000411528.3	41232463	41233454	992	protein_coding	Q9BYQ3		GO:0005829, GO:0005882, GO:0031424, GO:0045095	cytosol;intermediate filament;keratinization;keratin filament
ENSG00000241595.2	KRTAP9-4	85280	protein_coding	chr17	ENSE00001384985.3	41249687	41250653	967	+	ENST00000334109.3	41249687	41250653	967	protein_coding	Q9BYQ2		GO:0005515, GO:0005829, GO:0005882, GO:0031424, GO:0045095	protein binding;cytosol;intermediate filament;keratinization;keratin filament
ENSG00000212659.1	KRTAP9-6	100507608	protein_coding	chr17	ENSE00001509137.1	41265339	41266641	1303	+	ENST00000391355.1	41265339	41266641	1303	protein_coding	A8MVA2		GO:0005829, GO:0005882, GO:0031424, GO:0045095	cytosol;intermediate filament;keratinization;keratin filament
ENSG00000180386.7	KRTAP9-7	100505724	protein_coding	chr17	ENSE00001509136.1	41275659	41276697	1039	+	ENST00000391354.1	41275659	41276697	1039	protein_coding	A8MTY7		GO:0005829, GO:0005882, GO:0031424, GO:0045095	cytosol;intermediate filament;keratinization;keratin filament
ENSG00000187272.6	KRTAP9-8	83901	protein_coding	chr17	ENSE00001272334.6	41238045	41239004	960	+	ENST00000254072.6	41238045	41239004	960	protein_coding	Q9BYQ0		GO:0005829, GO:0005882, GO:0031424, GO:0045095	cytosol;intermediate filament;keratinization;keratin filament
ENSG00000198083.9	KRTAP9-9	81870	protein_coding	chr17	ENSE00001517201.1	41255384	41256364	981	+	ENST00000394008.1	41255384	41256364	981	protein_coding	Q9BYP9		GO:0005829, GO:0005882, GO:0031424, GO:0045095	cytosol;intermediate filament;keratinization;keratin filament
ENSG00000198841.3	KTI12	112970	protein_coding	chr1	ENSE00001455669.1	52032103	52033816	1714	-	ENST00000371614.1	52032103	52033816	1714	protein_coding	Q96EK9		GO:0000166, GO:0005515, GO:0005524	nucleotide binding;protein binding;ATP binding
ENSG00000186844.5	LCE1A	353131	protein_coding	chr1	ENSE00001333081.3	152827473	152827894	422	+	ENST00000335123.3	152827473	152827894	422	protein_coding	Q5T7P2		GO:0001533, GO:0005198, GO:0005737, GO:0005829, GO:0008544, GO:0018149, GO:0030216, GO:0031424, GO:0070268	cornified envelope;structural molecule activity;cytoplasm;cytosol;epidermis development;peptide cross-linking;keratinocyte differentiation;keratinization;cornification	612603
ENSG00000196734.8	LCE1B	353132	protein_coding	chr1	ENSE00001421676.3	152811971	152813109	1139	+	ENST00000360090.3	152811971	152813109	1139	protein_coding	Q5T7P3		GO:0001533, GO:0005198, GO:0005515, GO:0005737, GO:0008544, GO:0018149, GO:0030216, GO:0031424	cornified envelope;structural molecule activity;protein binding;cytoplasm;epidermis development;peptide cross-linking;keratinocyte differentiation;keratinization	612604
ENSG00000240386.3	LCE1F	353137	protein_coding	chr1	ENSE00001338824.3	152776372	152776728	357	+	ENST00000334371.3	152776372	152776728	357	protein_coding	Q5T754		GO:0001533, GO:0005198, GO:0005737, GO:0008544, GO:0018149, GO:0030216, GO:0031424	cornified envelope;structural molecule activity;cytoplasm;epidermis development;peptide cross-linking;keratinocyte differentiation;keratinization	612608
ENSG00000185962.1	LCE3A	353142	protein_coding	chr1	ENSE00001338480.1	152622834	152623103	270	-	ENST00000335674.1	152622834	152623103	270	protein_coding	Q5TA76		GO:0001533, GO:0005198, GO:0005737, GO:0008544, GO:0018149, GO:0030216, GO:0031424, GO:0031640, GO:0050829, GO:0050830	cornified envelope;structural molecule activity;cytoplasm;epidermis development;peptide cross-linking;keratinocyte differentiation;keratinization;killing of cells of other organism;defense response to Gram-negative bacterium;defense response to Gram-positive bacterium	612613
ENSG00000187238.5	LCE3B	353143	protein_coding	chr1	ENSE00001338458.1	152613811	152614098	288	+	ENST00000335633.1	152613811	152614098	288	protein_coding	Q5TA77		GO:0001533, GO:0005198, GO:0005737, GO:0008544, GO:0018149, GO:0030216, GO:0031424, GO:0031640, GO:0050829, GO:0050830	cornified envelope;structural molecule activity;cytoplasm;epidermis development;peptide cross-linking;keratinocyte differentiation;keratinization;killing of cells of other organism;defense response to Gram-negative bacterium;defense response to Gram-positive bacterium	612614
ENSG00000244057.4	LCE3C	353144	protein_coding	chr1	ENSE00001338484.3	152600662	152601086	425	+	ENST00000333881.3	152600662	152601086	425	protein_coding	Q5T5A8		GO:0001533, GO:0005198, GO:0005515, GO:0005737, GO:0008544, GO:0018149, GO:0030216, GO:0031424, GO:0031640, GO:0050829, GO:0050830	cornified envelope;structural molecule activity;protein binding;cytoplasm;epidermis development;peptide cross-linking;keratinocyte differentiation;keratinization;killing of cells of other organism;defense response to Gram-negative bacterium;defense response to Gram-positive bacterium	612615
ENSG00000171989.5	LDHAL6B	92483	protein_coding	chr15	ENSE00001141625.8	59206823	59208515	1693	+	ENST00000307144.5	59206823	59208515	1693	protein_coding	Q9BYZ2	A0A140VJM9	GO:0003824, GO:0004459, GO:0005515, GO:0005634, GO:0005737, GO:0005759, GO:0005975, GO:0006090, GO:0016491, GO:0016616, GO:0019752, GO:0055114	catalytic activity;L-lactate dehydrogenase activity;protein binding;nucleus;cytoplasm;mitochondrial matrix;carbohydrate metabolic process;pyruvate metabolic process;oxidoreductase activity;oxidoreductase activity, acting on the CH-OH group of donors, NAD or NADP as acceptor;carboxylic acid metabolic process;oxidation-reduction process
ENSG00000182195.7	LDOC1	23641	protein_coding	chrX	ENSE00001452951.3	141175745	141177125	1381	-	ENST00000370526.3	141175745	141177125	1381	protein_coding	O95751		GO:0001893, GO:0005515, GO:0005634, GO:0005730, GO:0008285, GO:0060137, GO:0071222, GO:0071225, GO:1903547	maternal placenta development;protein binding;nucleus;nucleolus;negative regulation of cell proliferation;maternal process involved in parturition;cellular response to lipopolysaccharide;cellular response to muramyl dipeptide;regulation of growth hormone activity	300402
ENSG00000275183.1	LENG9	94059	protein_coding	chr19	ENSE00003720421.1	54461796	54463711	1916	-	ENST00000611161.1	54461796	54463711	1916	protein_coding		A0A087WVD1	GO:0046872	metal ion binding
ENSG00000220008.3	LINGO3	645191	protein_coding	chr19	ENSE00002968835.1	2289784	2292024	2241	-	ENST00000585527.1	2289784	2292024	2241	protein_coding	P0C6S8		GO:0005615, GO:0016020, GO:0016021, GO:0031012	extracellular space;membrane;integral component of membrane;extracellular matrix	609792
ENSG00000198812.4	LRRC10	376132	protein_coding	chr12	ENSE00001434811.4	69608564	69611162	2599	-	ENST00000361484.4	69608564	69611162	2599	protein_coding	Q5BKY1		GO:0003779, GO:0005634, GO:0005739, GO:0005856, GO:0030016, GO:0030017, GO:0051393, GO:0055013	actin binding;nucleus;mitochondrion;cytoskeleton;myofibril;sarcomere;alpha-actinin binding;cardiac muscle cell development	610846
ENSG00000204950.3	LRRC10B	390205	protein_coding	chr11	ENSE00001476176.3	61508800	61511018	2219	+	ENST00000378075.3	61508800	61511018	2219	protein_coding	A6NIK2
ENSG00000206422.2	LRRC30	339291	protein_coding	chr18	ENSE00001497097.2	7231125	7232047	923	+	ENST00000383467.2	7231125	7232047	923	protein_coding	A6NM36		GO:0001917, GO:0004722, GO:0006470, GO:0042622	photoreceptor inner segment;protein serine/threonine phosphatase activity;protein dephosphorylation;photoreceptor outer segment membrane
ENSG00000267697.1	LUZP6	767558	protein_coding	chr7	ENSE00002973796.1	135927274	135927450	177	-	ENST00000589735.1	135927274	135927450	177	protein_coding	Q538Z0				611050
ENSG00000180660.7	MAB21L1	4081	protein_coding	chr13	ENSE00001483015.5	35474182	35477209	3028	-	ENST00000379919.5	35474182	35477209	3028	protein_coding	Q13394	F1T0A2	GO:0000166, GO:0005515, GO:0005524, GO:0005525, GO:0005634, GO:0007275, GO:0008284, GO:0009653, GO:0016740, GO:0016779, GO:0043010, GO:0046872	nucleotide binding;protein binding;ATP binding;GTP binding;nucleus;multicellular organism development;positive regulation of cell proliferation;anatomical structure morphogenesis;transferase activity;nucleotidyltransferase activity;camera-type eye development;metal ion binding	601280
ENSG00000181541.5	MAB21L2	10586	protein_coding	chr4	ENSE00001257263.7	150581922	150584693	2772	+	ENST00000317605.5	150581922	150584693	2772	protein_coding	Q9Y586		GO:0001654, GO:0005515, GO:0005634, GO:0005737, GO:0007275, GO:0007399, GO:0008284, GO:0010172, GO:0043010	eye development;protein binding;nucleus;cytoplasm;multicellular organism development;nervous system development;positive regulation of cell proliferation;embryonic body morphogenesis;camera-type eye development	604357
ENSG00000182759.3	MAFA	389692	protein_coding	chr8	ENSE00001295451.2	143428060	143430406	2347	-	ENST00000333480.2	143428060	143430406	2347	protein_coding	Q8NHW3		GO:0000978, GO:0000981, GO:0001077, GO:0003677, GO:0003700, GO:0005634, GO:0006355, GO:0006366, GO:0007263, GO:0009749, GO:0030073, GO:0042803, GO:0043565, GO:0045893, GO:0045944, GO:0046982	RNA polymerase II proximal promoter sequence-specific DNA binding;RNA polymerase II transcription factor activity, sequence-specific DNA binding;transcriptional activator activity, RNA polymerase II proximal promoter sequence-specific DNA binding;DNA binding;DNA-binding transcription factor activity;nucleus;regulation of transcription, DNA-templated;transcription by RNA polymerase II;nitric oxide…	610303
ENSG00000204103.3	MAFB	9935	protein_coding	chr20	ENSE00001460189.2	40685848	40689240	3393	-	ENST00000373313.2	40685848	40689240	3393	protein_coding	Q9Y5Q3		GO:0000978, GO:0000981, GO:0001077, GO:0003677, GO:0003700, GO:0005515, GO:0005634, GO:0005667, GO:0006355, GO:0006357, GO:0006366, GO:0007379, GO:0007423, GO:0007585, GO:0008134, GO:0021571, GO:0021572, GO:0021599, GO:0033077, GO:0035284, GO:0042472, GO:0042803, GO:0043565, GO:0045647, GO:0045671, GO:0045944, GO:0046982, GO:0048538, GO:1990837	RNA polymerase II proximal promoter sequence-specific DNA binding;RNA polymerase II transcription factor activity, sequence-specific DNA binding;transcriptional activator activity, RNA polymerase II proximal promoter sequence-specific DNA binding;DNA binding;DNA-binding transcription factor activity;protein binding;nucleus;transcription factor complex;regulation of transcription, DNA-templated;re…	608968
ENSG00000120289.11	MAGEB4	4115	protein_coding	chrX	ENSE00001479432.3	30242052	30244193	2142	+	ENST00000378982.3	30242052	30244193	2142	protein_coding	O15481		GO:0005515, GO:0005737	protein binding;cytoplasm	300153
ENSG00000232030.3	MAGEB6B		protein_coding	chrX	ENSE00001599421.2	26160601	26161824	1224	+	ENST00000416929.2	26160601	26161824	1224	protein_coding		A0A0J9YX57
ENSG00000198934.4	MAGEE1	57692	protein_coding	chrX	ENSE00001435360.3	76427724	76431353	3630	+	ENST00000361470.3	76427724	76431353	3630	protein_coding	Q9HCI5		GO:0005515, GO:0005634, GO:0005737, GO:0005886, GO:0008150, GO:0016010, GO:0016020, GO:0030425, GO:0045211, GO:0048471	protein binding;nucleus;cytoplasm;plasma membrane;biological_process;dystrophin-associated glycoprotein complex;membrane;dendrite;postsynaptic membrane;perinuclear region of cytoplasm	300759
ENSG00000186675.6	MAGEE2	139599	protein_coding	chrX	ENSE00001460378.3	75782988	75785236	2249	-	ENST00000373359.3	75782988	75785236	2249	protein_coding	Q8TD90				300760
ENSG00000177383.4	MAGEF1	64110	protein_coding	chr3	ENSE00001277321.6	184710367	184712002	1636	-	ENST00000317897.4	184710367	184712002	1636	protein_coding	Q9HAY2		GO:0005515, GO:0016567, GO:0097428, GO:2000042, GO:2000060	protein binding;protein ubiquitination;protein maturation by iron-sulfur cluster transfer;negative regulation of double-strand break repair via homologous recombination;positive regulation of ubiquitin-dependent protein catabolic process	609267
ENSG00000187601.4	MAGEH1	28986	protein_coding	chrX	ENSE00001380673.2	55452105	55453566	1462	+	ENST00000342972.2	55452105	55453566	1462	protein_coding	Q9H213		GO:0005515, GO:0005737, GO:0006915	protein binding;cytoplasm;apoptotic process	300548
ENSG00000254585.3	MAGEL2	54551	protein_coding	chr15	ENSE00003833977.1	23643549	23647867	4319	-	ENST00000650528.1	23643549	23647867	4319	protein_coding			GO:0005634, GO:0005737, GO:0042752, GO:0045892, GO:0051127	nucleus;cytoplasm;regulation of circadian rhythm;negative regulation of transcription, DNA-templated;positive regulation of actin nucleation	605283
ENSG00000212916.4	MAP10	54627	protein_coding	chr1	ENSE00001623286.2	232804892	232808407	3516	+	ENST00000418460.2	232804892	232808407	3516	protein_coding	Q9P2G4		GO:0000226, GO:0000922, GO:0005737, GO:0005813, GO:0005815, GO:0005856, GO:0005881, GO:0007049, GO:0008017, GO:0030496, GO:0031122, GO:0032467, GO:0032886, GO:0051256, GO:0051301, GO:0097431, GO:1990023	microtubule cytoskeleton organization;spindle pole;cytoplasm;centrosome;microtubule organizing center;cytoskeleton;cytoplasmic microtubule;cell cycle;microtubule binding;midbody;cytoplasmic microtubule organization;positive regulation of cytokinesis;regulation of microtubule-based process;mitotic spindle midzone assembly;cell division;mitotic spindle pole;mitotic spindle midzone
ENSG00000247626.4	MARS2	92935	protein_coding	chr2	ENSE00001005147.9	197705369	197708387	3019	+	ENST00000282276.7	197705369	197708387	3019	protein_coding	Q96GW9		GO:0000166, GO:0004812, GO:0004825, GO:0005524, GO:0005737, GO:0005739, GO:0005759, GO:0006412, GO:0006418, GO:0006431, GO:0016874	nucleotide binding;aminoacyl-tRNA ligase activity;methionine-tRNA ligase activity;ATP binding;cytoplasm;mitochondrion;mitochondrial matrix;translation;tRNA aminoacylation for protein translation;methionyl-tRNA aminoacylation;ligase activity	609728
ENSG00000130368.5	MAS1	4142	protein_coding	chr6	ENSE00000894400.7	159906690	159916530	9841	+	ENST00000252660.5	159906690	159916530	9841	protein_coding	P04201	W8W3P4	GO:0001595, GO:0001933, GO:0004930, GO:0004945, GO:0005515, GO:0005622, GO:0005886, GO:0005887, GO:0007165, GO:0007186, GO:0007250, GO:0007283, GO:0008283, GO:0008284, GO:0008584, GO:0009653, GO:0009986, GO:0014823, GO:0016020, GO:0016021, GO:0017046, GO:0021766, GO:0034698, GO:0038166, GO:0042277, GO:0042493, GO:0043434, GO:0045740, GO:0050727, GO:0060732, GO:0070528, GO:0071375	angiotensin receptor activity;negative regulation of protein phosphorylation;G-protein coupled receptor activity;angiotensin type II receptor activity;protein binding;intracellular;plasma membrane;integral component of plasma membrane;signal transduction;G-protein coupled receptor signaling pathway;activation of NF-kappaB-inducing kinase activity;spermatogenesis;cell proliferation;positive regula…	165180
ENSG00000204687.4	MAS1L	116511	protein_coding	chr6	ENSE00001758596.4	29486697	29487956	1260	-	ENST00000377127.4	29486697	29487956	1260	protein_coding	P35410	W8W3J1	GO:0004930, GO:0005654, GO:0005829, GO:0005886, GO:0007165, GO:0007186, GO:0016020, GO:0016021	G-protein coupled receptor activity;nucleoplasm;cytosol;plasma membrane;signal transduction;G-protein coupled receptor signaling pathway;membrane;integral component of membrane	607235
ENSG00000124089.4	MC3R	4159	protein_coding	chr20	ENSE00000845681.2	56248732	56249815	1084	+	ENST00000243911.2	56248732	56249815	1084	protein_coding	P41968		GO:0002027, GO:0004930, GO:0004977, GO:0004980, GO:0005515, GO:0005622, GO:0005886, GO:0005887, GO:0007165, GO:0007186, GO:0007187, GO:0007188, GO:0007189, GO:0007200, GO:0008217, GO:0016020, GO:0016021, GO:0017046, GO:0032922, GO:0042309, GO:0042923, GO:0045475, GO:0048511, GO:0055078, GO:0060259	regulation of heart rate;G-protein coupled receptor activity;melanocortin receptor activity;melanocyte-stimulating hormone receptor activity;protein binding;intracellular;plasma membrane;integral component of plasma membrane;signal transduction;G-protein coupled receptor signaling pathway;G-protein coupled receptor signaling pathway, coupled to cyclic nucleotide second messenger;adenylate cyclase…	155540
ENSG00000166603.5	MC4R	4160	protein_coding	chr18	ENSE00001104613.6	60371062	60372775	1714	-	ENST00000299766.5	60371062	60372775	1714	protein_coding	P32245		GO:0002024, GO:0004930, GO:0004977, GO:0004980, GO:0005515, GO:0005634, GO:0005886, GO:0006112, GO:0007165, GO:0007186, GO:0007188, GO:0007189, GO:0007631, GO:0016020, GO:0016021, GO:0017046, GO:0019222, GO:0030073, GO:0031625, GO:0032868, GO:0042923, GO:0045780, GO:0060259, GO:2000252, GO:2000821	diet induced thermogenesis;G-protein coupled receptor activity;melanocortin receptor activity;melanocyte-stimulating hormone receptor activity;protein binding;nucleus;plasma membrane;energy reserve metabolic process;signal transduction;G-protein coupled receptor signaling pathway;adenylate cyclase-modulating G-protein coupled receptor signaling pathway;adenylate cyclase-activating G-protein coupl…	155541
ENSG00000101898.6	MCTS2P		protein_coding	chr20	ENSE00001454928.3	31547412	31548081	670	+	ENST00000394552.3	31547412	31548081	670	protein_coding
ENSG00000185156.5	MFSD6L	162387	protein_coding	chr17	ENSE00001327011.6	8797162	8799349	2188	-	ENST00000329805.5	8797162	8799349	2188	protein_coding	Q8IWD5		GO:0016020, GO:0016021	membrane;integral component of membrane
ENSG00000168282.5	MGAT2	4247	protein_coding	chr14	ENSE00001175172.5	49620795	49623481	2687	+	ENST00000305386.3	49620795	49623481	2687	protein_coding	Q10469		GO:0000139, GO:0005794, GO:0005795, GO:0006486, GO:0006487, GO:0008455, GO:0009311, GO:0009312, GO:0016020, GO:0016021, GO:0016740, GO:0016757, GO:0018279, GO:0030246	Golgi membrane;Golgi apparatus;Golgi stack;protein glycosylation;protein N-linked glycosylation;alpha-1,6-mannosylglycoprotein 2-beta-N-acetylglucosaminyltransferase activity;oligosaccharide metabolic process;oligosaccharide biosynthetic process;membrane;integral component of membrane;transferase activity;transferase activity, transferring glycosyl groups;protein N-linked glycosylation via aspara…	602616
ENSG00000124217.4	MOCS3	27304	protein_coding	chr20	ENSE00000845634.4	50958826	50963931	5106	+	ENST00000244051.2	50958826	50963931	5106	protein_coding	O95396		GO:0000166, GO:0002098, GO:0002143, GO:0003824, GO:0004792, GO:0005515, GO:0005524, GO:0005737, GO:0005829, GO:0006777, GO:0008033, GO:0008152, GO:0008641, GO:0016740, GO:0016779, GO:0016783, GO:0018192, GO:0032324, GO:0032447, GO:0034227, GO:0042292, GO:0046872, GO:0061604, GO:0061605	nucleotide binding;tRNA wobble uridine modification;tRNA wobble position uridine thiolation;catalytic activity;thiosulfate sulfurtransferase activity;protein binding;ATP binding;cytoplasm;cytosol;Mo-molybdopterin cofactor biosynthetic process;tRNA processing;metabolic process;ubiquitin-like modifier activating enzyme activity;transferase activity;nucleotidyltransferase activity;sulfurtransferase …	609277
ENSG00000172680.1	MOS	4342	protein_coding	chr8	ENSE00001198383.2	56112942	56113982	1041	-	ENST00000311923.1	56112942	56113982	1041	protein_coding	P00540		GO:0000165, GO:0000166, GO:0000186, GO:0000187, GO:0000212, GO:0004672, GO:0004674, GO:0004709, GO:0005515, GO:0005524, GO:0005737, GO:0005829, GO:0006325, GO:0006468, GO:0016301, GO:0016310, GO:0016740, GO:0043410, GO:0046777, GO:0051296, GO:1902103	MAPK cascade;nucleotide binding;activation of MAPKK activity;activation of MAPK activity;meiotic spindle organization;protein kinase activity;protein serine/threonine kinase activity;MAP kinase kinase kinase activity;protein binding;ATP binding;cytoplasm;cytosol;chromatin organization;protein phosphorylation;kinase activity;phosphorylation;transferase activity;positive regulation of MAPK cascade;…	190060
ENSG00000238205.3	MPC1L	347411	protein_coding	chrX	ENSE00001620310.3	40623566	40624136	571	+	ENST00000423387.3	40623566	40624136	571	protein_coding	P0DKB6		GO:0005743, GO:0006850, GO:0016020, GO:0016021, GO:0031305, GO:0050833	mitochondrial inner membrane;mitochondrial pyruvate transmembrane transport;membrane;integral component of membrane;integral component of mitochondrial inner membrane;pyruvate transmembrane transporter activity
ENSG00000197629.5	MPEG1	219972	protein_coding	chr11	ENSE00001412014.3	59208510	59212951	4442	-	ENST00000361050.3	59208510	59212951	4442	protein_coding	Q2M385		GO:0016020, GO:0016021	membrane;integral component of membrane	610390
ENSG00000172938.3	MRGPRD	116512	protein_coding	chr11	ENSE00001200401.3	68980021	68980986	966	-	ENST00000309106.3	68980021	68980986	966	protein_coding	Q8TDS7		GO:0004930, GO:0005615, GO:0005886, GO:0007165, GO:0007186, GO:0016020, GO:0016021	G-protein coupled receptor activity;extracellular space;plasma membrane;signal transduction;G-protein coupled receptor signaling pathway;membrane;integral component of membrane	607231
ENSG00000182170.3	MRGPRG	386746	protein_coding	chr11	ENSE00001330298.3	3217944	3218813	870	-	ENST00000332314.3	3217944	3218813	870	protein_coding	Q86SM5		GO:0004930, GO:0005886, GO:0007165, GO:0007186, GO:0016020, GO:0016021	G-protein coupled receptor activity;plasma membrane;signal transduction;G-protein coupled receptor signaling pathway;membrane;integral component of membrane	607234
ENSG00000170255.7	MRGPRX1	259249	protein_coding	chr11	ENSE00001129138.5	18933813	18935002	1190	-	ENST00000302797.4	18933813	18935002	1190	protein_coding	Q96LB2	W8W3P5	GO:0004888, GO:0004930, GO:0005886, GO:0006953, GO:0007165, GO:0007166, GO:0007186, GO:0009986, GO:0016020, GO:0016021, GO:1902349	transmembrane signaling receptor activity;G-protein coupled receptor activity;plasma membrane;acute-phase response;signal transduction;cell surface receptor signaling pathway;G-protein coupled receptor signaling pathway;cell surface;membrane;integral component of membrane;response to chloroquine	607227
ENSG00000179817.5	MRGPRX4	117196	protein_coding	chr11	ENSE00001233154.3	18172837	18174280	1444	+	ENST00000314254.3	18172837	18174280	1444	protein_coding	Q96LA9		GO:0004930, GO:0005886, GO:0007165, GO:0007186, GO:0016020, GO:0016021	G-protein coupled receptor activity;plasma membrane;signal transduction;G-protein coupled receptor signaling pathway;membrane;integral component of membrane	607230
ENSG00000151379.3	MSGN1	343930	protein_coding	chr2	ENSE00000999265.3	17816496	17817101	606	+	ENST00000281047.3	17816496	17817101	606	protein_coding	A6NI15		GO:0000978, GO:0000981, GO:0001077, GO:0001228, GO:0001756, GO:0003677, GO:0003682, GO:0005634, GO:0006357, GO:0006366, GO:0007275, GO:0007379, GO:0030154, GO:0045944, GO:0046983	RNA polymerase II proximal promoter sequence-specific DNA binding;RNA polymerase II transcription factor activity, sequence-specific DNA binding;transcriptional activator activity, RNA polymerase II proximal promoter sequence-specific DNA binding;transcriptional activator activity, RNA polymerase II transcription regulatory region sequence-specific DNA binding;somitogenesis;DNA binding;chromatin …	612209
ENSG00000244020.2	MT1HL1	645745	protein_coding	chr1	ENSE00001908246.2	237004103	237004418	316	-	ENST00000464121.2	237004103	237004418	316	protein_coding	P0DM35		GO:0005634, GO:0005737, GO:0006882, GO:0010273, GO:0046872, GO:0071276, GO:0071280, GO:0071294	nucleus;cytoplasm;cellular zinc ion homeostasis;detoxification of copper ion;metal ion binding;cellular response to cadmium ion;cellular response to copper ion;cellular response to zinc ion
ENSG00000198899.2	MT-ATP6	4508	protein_coding	chrM	ENSE00001727012.2	8527	9207	681	+	ENST00000361899.2	8527	9207	681	protein_coding	P00846	Q0ZFE3	GO:0005739, GO:0005743, GO:0005753, GO:0006754, GO:0006811, GO:0007568, GO:0015078, GO:0015986, GO:0016020, GO:0016021, GO:0016887, GO:0022857, GO:0042407, GO:0042776, GO:0045263, GO:0055093	mitochondrion;mitochondrial inner membrane;mitochondrial proton-transporting ATP synthase complex;ATP biosynthetic process;ion transport;aging;proton transmembrane transporter activity;ATP synthesis coupled proton transport;membrane;integral component of membrane;ATPase activity;transmembrane transporter activity;cristae formation;mitochondrial ATP synthesis coupled proton transport;proton-transp…	516060
ENSG00000228253.1	MT-ATP8	4509	protein_coding	chrM	ENSE00001435286.1	8366	8572	207	+	ENST00000361851.1	8366	8572	207	protein_coding	P03928	U5YV54	GO:0000276, GO:0005739, GO:0005743, GO:0005753, GO:0006754, GO:0006811, GO:0015078, GO:0015986, GO:0016020, GO:0016021, GO:0016887, GO:0022857, GO:0031966, GO:0042407, GO:0042776, GO:0045263	mitochondrial proton-transporting ATP synthase complex, coupling factor F(o);mitochondrion;mitochondrial inner membrane;mitochondrial proton-transporting ATP synthase complex;ATP biosynthetic process;ion transport;proton transmembrane transporter activity;ATP synthesis coupled proton transport;membrane;integral component of membrane;ATPase activity;transmembrane transporter activity;mitochondrial…	516070
ENSG00000198804.2	MT-CO1	4512	protein_coding	chrM	ENSE00001435647.2	5904	7445	1542	+	ENST00000361624.2	5904	7445	1542	protein_coding	P00395	U5YWV7	GO:0004129, GO:0005515, GO:0005739, GO:0005743, GO:0005750, GO:0005751, GO:0006119, GO:0006123, GO:0006979, GO:0007568, GO:0009060, GO:0015990, GO:0016020, GO:0016021, GO:0016491, GO:0020037, GO:0021549, GO:0022900, GO:0045277, GO:0046688, GO:0046872, GO:0051602, GO:0055114, GO:0070469, GO:1902600	cytochrome-c oxidase activity;protein binding;mitochondrion;mitochondrial inner membrane;mitochondrial respiratory chain complex III;mitochondrial respiratory chain complex IV;oxidative phosphorylation;mitochondrial electron transport, cytochrome c to oxygen;response to oxidative stress;aging;aerobic respiration;electron transport coupled proton transport;membrane;integral component of membrane;o…	516030
ENSG00000198712.1	MT-CO2	4513	protein_coding	chrM	ENSE00001435613.1	7586	8269	684	+	ENST00000361739.1	7586	8269	684	protein_coding	P00403	U5Z487	GO:0004129, GO:0005507, GO:0005515, GO:0005739, GO:0005743, GO:0005751, GO:0006123, GO:0007595, GO:0009409, GO:0010729, GO:0010940, GO:0016020, GO:0016021, GO:0016491, GO:0022900, GO:0042773, GO:0045277, GO:0046872, GO:0055114, GO:0070469, GO:1902600, GO:2001171	cytochrome-c oxidase activity;copper ion binding;protein binding;mitochondrion;mitochondrial inner membrane;mitochondrial respiratory chain complex IV;mitochondrial electron transport, cytochrome c to oxygen;lactation;response to cold;positive regulation of hydrogen peroxide biosynthetic process;positive regulation of necrotic cell death;membrane;integral component of membrane;oxidoreductase acti…	516040
ENSG00000198938.2	MT-CO3	4514	protein_coding	chrM	ENSE00001608952.2	9207	9990	784	+	ENST00000362079.2	9207	9990	784	protein_coding	P00414		GO:0004129, GO:0005515, GO:0005739, GO:0005743, GO:0005751, GO:0006123, GO:0008535, GO:0009055, GO:0009060, GO:0015002, GO:0015453, GO:0016020, GO:0016021, GO:0019646, GO:0022904, GO:0045277, GO:0055085, GO:1902600	cytochrome-c oxidase activity;protein binding;mitochondrion;mitochondrial inner membrane;mitochondrial respiratory chain complex IV;mitochondrial electron transport, cytochrome c to oxygen;respiratory chain complex IV assembly;electron transfer activity;aerobic respiration;heme-copper terminal oxidase activity;oxidoreduction-driven active transmembrane transporter activity;membrane;integral compo…	516050
ENSG00000198727.2	MT-CYB	4519	protein_coding	chrM	ENSE00001436074.2	14747	15887	1141	+	ENST00000361789.2	14747	15887	1141	protein_coding	P00156	Q0ZFD6	GO:0001666, GO:0005739, GO:0005743, GO:0005750, GO:0006122, GO:0007584, GO:0008121, GO:0009055, GO:0009408, GO:0009636, GO:0009725, GO:0010243, GO:0014070, GO:0015990, GO:0016020, GO:0016021, GO:0016491, GO:0022904, GO:0031100, GO:0031305, GO:0032991, GO:0033590, GO:0033762, GO:0042493, GO:0042538, GO:0044877, GO:0045275, GO:0045471, GO:0046686, GO:0046688, GO:0046689, GO:0046872, GO:0051592, GO:…	response to hypoxia;mitochondrion;mitochondrial inner membrane;mitochondrial respiratory chain complex III;mitochondrial electron transport, ubiquinol to cytochrome c;response to nutrient;ubiquinol-cytochrome-c reductase activity;electron transfer activity;response to heat;response to toxic substance;response to hormone;response to organonitrogen compound;response to organic cyclic compound;elect…	516020
ENSG00000198888.2	MT-ND1	4535	protein_coding	chrM	ENSE00001435714.2	3307	4262	956	+	ENST00000361390.2	3307	4262	956	protein_coding	P03886	U5Z754	GO:0005515, GO:0005739, GO:0005743, GO:0005747, GO:0006120, GO:0008137, GO:0009060, GO:0014070, GO:0016020, GO:0016021, GO:0016491, GO:0030425, GO:0031966, GO:0032981, GO:0033194, GO:0042493, GO:0043025, GO:0055114, GO:0070469	protein binding;mitochondrion;mitochondrial inner membrane;mitochondrial respiratory chain complex I;mitochondrial electron transport, NADH to ubiquinone;NADH dehydrogenase (ubiquinone) activity;aerobic respiration;response to organic cyclic compound;membrane;integral component of membrane;oxidoreductase activity;dendrite;mitochondrial membrane;mitochondrial respiratory chain complex I assembly;r…	516000
ENSG00000198763.3	MT-ND2	4536	protein_coding	chrM	ENSE00001435686.3	4470	5511	1042	+	ENST00000361453.3	4470	5511	1042	protein_coding	P03891	Q7GXY9	GO:0005739, GO:0005743, GO:0005747, GO:0006120, GO:0008137, GO:0014069, GO:0016020, GO:0016021, GO:0016491, GO:0019901, GO:0032981, GO:0035255, GO:0055114, GO:0070469, GO:0072593	mitochondrion;mitochondrial inner membrane;mitochondrial respiratory chain complex I;mitochondrial electron transport, NADH to ubiquinone;NADH dehydrogenase (ubiquinone) activity;postsynaptic density;membrane;integral component of membrane;oxidoreductase activity;protein kinase binding;mitochondrial respiratory chain complex I assembly;ionotropic glutamate receptor binding;oxidation-reduction pro…	516001
ENSG00000198840.2	MT-ND3	4537	protein_coding	chrM	ENSE00001435444.2	10059	10404	346	+	ENST00000361227.2	10059	10404	346	protein_coding	P03897	Q7GXZ5	GO:0005515, GO:0005739, GO:0005743, GO:0005747, GO:0006120, GO:0006979, GO:0008137, GO:0009642, GO:0009725, GO:0016020, GO:0016021, GO:0016491, GO:0030964, GO:0031966, GO:0032981, GO:0055114, GO:0070469, GO:0071385	protein binding;mitochondrion;mitochondrial inner membrane;mitochondrial respiratory chain complex I;mitochondrial electron transport, NADH to ubiquinone;response to oxidative stress;NADH dehydrogenase (ubiquinone) activity;response to light intensity;response to hormone;membrane;integral component of membrane;oxidoreductase activity;NADH dehydrogenase complex;mitochondrial membrane;mitochondrial…	516002
ENSG00000198886.2	MT-ND4	4538	protein_coding	chrM	ENSE00001666004.2	10760	12137	1378	+	ENST00000361381.2	10760	12137	1378	protein_coding	P03905	H9EC08	GO:0001666, GO:0001701, GO:0005739, GO:0005743, GO:0005747, GO:0006120, GO:0007568, GO:0008137, GO:0009060, GO:0015990, GO:0016020, GO:0016021, GO:0016491, GO:0021549, GO:0031966, GO:0032981, GO:0035094, GO:0042773, GO:0045471, GO:0048039, GO:0055114, GO:0070469	response to hypoxia;in utero embryonic development;mitochondrion;mitochondrial inner membrane;mitochondrial respiratory chain complex I;mitochondrial electron transport, NADH to ubiquinone;aging;NADH dehydrogenase (ubiquinone) activity;aerobic respiration;electron transport coupled proton transport;membrane;integral component of membrane;oxidoreductase activity;cerebellum development;mitochondria…	516003
ENSG00000212907.2	MT-ND4L	4539	protein_coding	chrM	ENSE00001596097.1	10470	10766	297	+	ENST00000361335.1	10470	10766	297	protein_coding	P03901	Q7GXZ4	GO:0005739, GO:0005747, GO:0006120, GO:0008137, GO:0016020, GO:0016021, GO:0016491, GO:0016651, GO:0030964, GO:0031966, GO:0042773, GO:0055114, GO:0070469	mitochondrion;mitochondrial respiratory chain complex I;mitochondrial electron transport, NADH to ubiquinone;NADH dehydrogenase (ubiquinone) activity;membrane;integral component of membrane;oxidoreductase activity;oxidoreductase activity, acting on NAD(P)H;NADH dehydrogenase complex;mitochondrial membrane;ATP synthesis coupled electron transport;oxidation-reduction process;respiratory chain	516004
ENSG00000198786.2	MT-ND5	4540	protein_coding	chrM	ENSE00001435330.2	12337	14148	1812	+	ENST00000361567.2	12337	14148	1812	protein_coding	P03915	U5ZC31	GO:0001666, GO:0003954, GO:0005739, GO:0005743, GO:0005747, GO:0006120, GO:0008137, GO:0010243, GO:0016020, GO:0016021, GO:0016491, GO:0032981, GO:0042542, GO:0042773, GO:0043005, GO:0055114, GO:0070469	response to hypoxia;NADH dehydrogenase activity;mitochondrion;mitochondrial inner membrane;mitochondrial respiratory chain complex I;mitochondrial electron transport, NADH to ubiquinone;NADH dehydrogenase (ubiquinone) activity;response to organonitrogen compound;membrane;integral component of membrane;oxidoreductase activity;mitochondrial respiratory chain complex I assembly;response to hydrogen …	516005
ENSG00000198695.2	MT-ND6	4541	protein_coding	chrM	ENSE00001434974.2	14149	14673	525	-	ENST00000361681.2	14149	14673	525	protein_coding	P03923	U5Z977	GO:0005739, GO:0005743, GO:0008137, GO:0016020, GO:0016021, GO:0016491, GO:0031966, GO:0032981, GO:0035094, GO:0042220, GO:0042542, GO:0055114, GO:0070469	mitochondrion;mitochondrial inner membrane;NADH dehydrogenase (ubiquinone) activity;membrane;integral component of membrane;oxidoreductase activity;mitochondrial membrane;mitochondrial respiratory chain complex I assembly;response to nicotine;response to cocaine;response to hydrogen peroxide;oxidation-reduction process;respiratory chain	516006
ENSG00000256618.2	MTRNR2L1	100462977	protein_coding	chr17	ENSE00002255510.2	22523111	22524663	1553	+	ENST00000540040.2	22523111	22524663	1553	protein_coding	P0CJ68		GO:0005576, GO:0005737, GO:0048019, GO:1900116, GO:1900118	extracellular region;cytoplasm;receptor antagonist activity;extracellular negative regulation of signal transduction;negative regulation of execution phase of apoptosis	616985
ENSG00000256045.2	MTRNR2L10	100463488	protein_coding	chrX	ENSE00002216763.2	55181391	55182920	1530	-	ENST00000545075.2	55181391	55182920	1530	protein_coding	P0CJ77		GO:0005576, GO:0005737, GO:0048019, GO:1900116, GO:1900118	extracellular region;cytoplasm;receptor antagonist activity;extracellular negative regulation of signal transduction;negative regulation of execution phase of apoptosis
ENSG00000270188.1	MTRNR2L11		protein_coding	chr1	ENSE00003510393.1	237943724	237945275	1552	-	ENST00000604646.1	237943724	237945275	1552	protein_coding	S4R3Y5		GO:0005576, GO:0005737, GO:0048019, GO:1900116, GO:1900118	extracellular region;cytoplasm;receptor antagonist activity;extracellular negative regulation of signal transduction;negative regulation of execution phase of apoptosis
ENSG00000269028.3	MTRNR2L12	100462981	protein_coding	chr3	ENSE00002993977.3	96617188	96618236	1049	-	ENST00000600213.3	96617188	96618236	1049	protein_coding	P0DMP1		GO:0005576, GO:0005737, GO:0048019, GO:1900116, GO:1900118	extracellular region;cytoplasm;receptor antagonist activity;extracellular negative regulation of signal transduction;negative regulation of execution phase of apoptosis
ENSG00000270394.4	MTRNR2L13		protein_coding	chr4	ENSE00003610182.2	116298876	116300320	1445	+	ENST00000604093.2	116298876	116300320	1445	protein_coding	S4R3P1		GO:0005576, GO:0005737, GO:0048019, GO:1900116, GO:1900118	extracellular region;cytoplasm;receptor antagonist activity;extracellular negative regulation of signal transduction;negative regulation of execution phase of apoptosis
ENSG00000256222.2	MTRNR2L3	100462983	protein_coding	chr20	ENSE00002247089.2	57358442	57359980	1539	-	ENST00000543500.2	57358442	57359980	1539	protein_coding	P0CJ70		GO:0005576, GO:0005737, GO:0048019, GO:1900116, GO:1900118	extracellular region;cytoplasm;receptor antagonist activity;extracellular negative regulation of signal transduction;negative regulation of execution phase of apoptosis
ENSG00000232196.3	MTRNR2L4	100463285	protein_coding	chr16	ENSE00002313289.2	3370979	3372740	1762	-	ENST00000399974.4	3370979	3372740	1762	protein_coding	P0CJ71		GO:0005576, GO:0005737, GO:0048019, GO:1900116, GO:1900118	extracellular region;cytoplasm;receptor antagonist activity;extracellular negative regulation of signal transduction;negative regulation of execution phase of apoptosis
ENSG00000249860.3	MTRNR2L5	100463289	protein_coding	chr10	ENSE00002257448.2	55599303	55600041	739	+	ENST00000512524.3	55599303	55600041	739	protein_coding	P0CJ72		GO:0003674, GO:0005575, GO:0005576, GO:0005737, GO:0005739, GO:0048019, GO:0072734, GO:1900116, GO:1900118, GO:1902109	molecular_function;cellular_component;extracellular region;cytoplasm;mitochondrion;receptor antagonist activity;cellular response to staurosporine;extracellular negative regulation of signal transduction;negative regulation of execution phase of apoptosis;negative regulation of mitochondrial membrane permeability involved in apoptotic process
ENSG00000270672.1	MTRNR2L6	100463482	protein_coding	chr7	ENSE00003619509.1	142666272	142667718	1447	+	ENST00000604952.1	142666272	142667718	1447	protein_coding	P0CJ73		GO:0005576, GO:0005737, GO:0048019, GO:1900116, GO:1900118	extracellular region;cytoplasm;receptor antagonist activity;extracellular negative regulation of signal transduction;negative regulation of execution phase of apoptosis
ENSG00000256892.2	MTRNR2L7	100288485	protein_coding	chr10	ENSE00002219868.2	37601440	37602974	1535	-	ENST00000544824.2	37601440	37602974	1535	protein_coding	P0CJ74		GO:0005576, GO:0005737, GO:0048019, GO:1900116, GO:1900118	extracellular region;cytoplasm;receptor antagonist activity;extracellular negative regulation of signal transduction;negative regulation of execution phase of apoptosis
ENSG00000255823.4	MTRNR2L8	100463486	protein_coding	chr11	ENSE00002284940.2	10507887	10509189	1303	-	ENST00000536684.2	10507887	10509189	1303	protein_coding	P0CJ75		GO:0005576, GO:0005737, GO:0048019, GO:1900116, GO:1900118	extracellular region;cytoplasm;receptor antagonist activity;extracellular negative regulation of signal transduction;negative regulation of execution phase of apoptosis
ENSG00000253506.2	NACA2	342538	protein_coding	chr17	ENSE00002104459.2	61590426	61591202	777	-	ENST00000521764.2	61590426	61591202	777	protein_coding	Q9H009		GO:0005634, GO:0005737, GO:0005854, GO:0015031	nucleus;cytoplasm;nascent polypeptide-associated complex;protein transport	609274
ENSG00000188613.6	NANOS1	340719	protein_coding	chr10	ENSE00001372098.5	119030426	119031533	1108	+	ENST00000340087.5	119030426	119031533	1108	protein_coding		Q5T9H5	GO:0003723, GO:0006417, GO:0008270	RNA binding;regulation of translation;zinc ion binding	608226
ENSG00000188425.3	NANOS2	339345	protein_coding	chr19	ENSE00001374579.3	45913214	45914870	1657	-	ENST00000341294.3	45913214	45914870	1657	protein_coding	P60321		GO:0000932, GO:0003723, GO:0003729, GO:0005515, GO:0005634, GO:0005737, GO:0006402, GO:0006417, GO:0007275, GO:0007283, GO:0008270, GO:0017148, GO:0030154, GO:0030718, GO:0045835, GO:0046872, GO:0048471, GO:1900153	P-body;RNA binding;mRNA binding;protein binding;nucleus;cytoplasm;mRNA catabolic process;regulation of translation;multicellular organism development;spermatogenesis;zinc ion binding;negative regulation of translation;cell differentiation;germ-line stem cell population maintenance;negative regulation of meiotic nuclear division;metal ion binding;perinuclear region of cytoplasm;positive regulation…	608228
ENSG00000186462.8	NAP1L2	4674	protein_coding	chrX	ENSE00001460742.3	73212299	73214848	2550	-	ENST00000373517.3	73212299	73214848	2550	protein_coding	Q9ULW6		GO:0003682, GO:0005515, GO:0005634, GO:0006334, GO:0035066, GO:0042393, GO:0045666, GO:0071442, GO:2000035, GO:2000617	chromatin binding;protein binding;nucleus;nucleosome assembly;positive regulation of histone acetylation;histone binding;positive regulation of neuron differentiation;positive regulation of histone H3-K14 acetylation;regulation of stem cell division;positive regulation of histone H3-K9 acetylation	300026
ENSG00000177432.7	NAP1L5	266812	protein_coding	chr4	ENSE00001244607.8	88695915	88697829	1915	-	ENST00000323061.6	88695915	88697829	1915	protein_coding	Q96NT1		GO:0005634, GO:0006334	nucleus;nucleosome assembly	612203
ENSG00000204872.4	NAT8B	51471	polymorphic_pseudogene	chr2	ENSE00003755262.1	73700576	73701340	765	-	ENST00000377712.3	73700576	73701340	765	polymorphic_pseudogene					608190
ENSG00000270170.1	NCBP2-AS2	152217	protein_coding	chr3	ENSE00003254567.1	196942623	196943540	918	+	ENST00000602845.1	196942623	196943540	918	protein_coding	Q69YL0
ENSG00000182636.6	NDN	4692	protein_coding	chr15	ENSE00003831752.1	23685679	23687305	1627	-	ENST00000649030.1	23685679	23687305	1627	protein_coding		X5D982	GO:0005654, GO:0005829, GO:0006366, GO:0008285, GO:0048666	nucleoplasm;cytosol;transcription by RNA polymerase II;negative regulation of cell proliferation;neuron development	602117
ENSG00000181965.5	NEUROG1	4762	protein_coding	chr5	ENSE00001253137.7	135534282	135535949	1668	-	ENST00000314744.5	135534282	135535949	1668	protein_coding	Q92886	F1T0H3	GO:0000981, GO:0003677, GO:0003682, GO:0003700, GO:0005515, GO:0005634, GO:0006355, GO:0006357, GO:0007275, GO:0007356, GO:0007399, GO:0021559, GO:0021650, GO:0022008, GO:0030154, GO:0030182, GO:0030432, GO:0031223, GO:0031536, GO:0035112, GO:0042472, GO:0042803, GO:0043025, GO:0043204, GO:0045165, GO:0045664, GO:0045666, GO:0045944, GO:0046983, GO:0048634, GO:0048806, GO:0048839, GO:0050885, GO:…	RNA polymerase II transcription factor activity, sequence-specific DNA binding;DNA binding;chromatin binding;DNA-binding transcription factor activity;protein binding;nucleus;regulation of transcription, DNA-templated;regulation of transcription by RNA polymerase II;multicellular organism development;thorax and anterior abdomen determination;nervous system development;trigeminal nerve development…	601726
ENSG00000187566.5	NHLRC1	378884	protein_coding	chr6	ENSE00001967327.3	18120440	18122687	2248	-	ENST00000340650.5	18120440	18122687	2248	protein_coding	Q6VVB1		GO:0000209, GO:0004842, GO:0005515, GO:0005634, GO:0005783, GO:0005829, GO:0005978, GO:0006914, GO:0016567, GO:0016740, GO:0031398, GO:0043161, GO:0046872, GO:0048471, GO:0061630	protein polyubiquitination;ubiquitin-protein transferase activity;protein binding;nucleus;endoplasmic reticulum;cytosol;glycogen biosynthetic process;autophagy;protein ubiquitination;transferase activity;positive regulation of protein ubiquitination;proteasome-mediated ubiquitin-dependent protein catabolic process;metal ion binding;perinuclear region of cytoplasm;ubiquitin protein ligase activity	608072
ENSG00000189134.3	NKAPL	222698	protein_coding	chr6	ENSE00001384451.3	28259320	28260958	1639	+	ENST00000343684.3	28259320	28260958	1639	protein_coding	Q5M9Q1		GO:0003682, GO:0005634, GO:0007219, GO:0007283, GO:0030154, GO:0045892	chromatin binding;nucleus;Notch signaling pathway;spermatogenesis;cell differentiation;negative regulation of transcription, DNA-templated
ENSG00000215174.2	NLRP2B	286430	protein_coding	chrX	ENSE00001539840.2	57677067	57680260	3194	-	ENST00000434992.1	57677067	57680260	3194	protein_coding	P0DMW2		GO:0002376, GO:0005634, GO:0005737, GO:0009968, GO:0010804, GO:0032088, GO:0033137, GO:0034122, GO:0043065, GO:0045087, GO:0045786	immune system process;nucleus;cytoplasm;negative regulation of signal transduction;negative regulation of tumor necrosis factor-mediated signaling pathway;negative regulation of NF-kappaB transcription factor activity;negative regulation of peptidyl-serine phosphorylation;negative regulation of toll-like receptor signaling pathway;positive regulation of apoptotic process;innate immune response;ne…
ENSG00000183691.4	NOG	9241	protein_coding	chr17	ENSE00001291949.7	56593699	56595590	1892	+	ENST00000332822.4	56593699	56595590	1892	protein_coding	Q13253		GO:0000122, GO:0001501, GO:0001649, GO:0001655, GO:0001657, GO:0001701, GO:0001706, GO:0001707, GO:0001837, GO:0001839, GO:0001843, GO:0003149, GO:0003151, GO:0003203, GO:0003223, GO:0005515, GO:0005576, GO:0005615, GO:0007275, GO:0007389, GO:0007399, GO:0007411, GO:0007417, GO:0007420, GO:0007492, GO:0008045, GO:0009953, GO:0010628, GO:0010629, GO:0019955, GO:0021510, GO:0021533, GO:0021915, GO:…	negative regulation of transcription by RNA polymerase II;skeletal system development;osteoblast differentiation;urogenital system development;ureteric bud development;in utero embryonic development;endoderm formation;mesoderm formation;epithelial to mesenchymal transition;neural plate morphogenesis;neural tube closure;membranous septum morphogenesis;outflow tract morphogenesis;endocardial cushio…	602991
ENSG00000185823.3	NPAP1	23742	protein_coding	chr15	ENSE00001317509.3	24675868	24683393	7526	+	ENST00000329468.3	24675868	24683393	7526	protein_coding	Q9NZP6		GO:0003674, GO:0005634, GO:0005637, GO:0005643, GO:0005654, GO:0006606, GO:0007275, GO:0007283, GO:0008139, GO:0016020, GO:0017056, GO:0030154	molecular_function;nucleus;nuclear inner membrane;nuclear pore;nucleoplasm;protein import into nucleus;multicellular organism development;spermatogenesis;nuclear localization sequence binding;membrane;structural constituent of nuclear pore;cell differentiation	610922
ENSG00000183729.3	NPBWR1	2831	protein_coding	chr8	ENSE00001315782.6	52938431	52941117	2687	+	ENST00000331251.3	52938431	52941117	2687	protein_coding	P48145	H9NIL7	GO:0004930, GO:0004985, GO:0005515, GO:0005886, GO:0005887, GO:0007165, GO:0007186, GO:0007218, GO:0007268, GO:0008188, GO:0016020, GO:0016021, GO:0019222, GO:0038003, GO:0042923	G-protein coupled receptor activity;opioid receptor activity;protein binding;plasma membrane;integral component of plasma membrane;signal transduction;G-protein coupled receptor signaling pathway;neuropeptide signaling pathway;chemical synaptic transmission;neuropeptide receptor activity;membrane;integral component of membrane;regulation of metabolic process;opioid receptor signaling pathway;neur…	600730
ENSG00000125522.3	NPBWR2	2832	protein_coding	chr20	ENSE00001450840.1	64105820	64107171	1352	-	ENST00000369768.1	64105820	64107171	1352	protein_coding	P48146		GO:0004930, GO:0004985, GO:0005515, GO:0005886, GO:0005887, GO:0007165, GO:0007186, GO:0007218, GO:0008188, GO:0016020, GO:0016021, GO:0038003, GO:0042923	G-protein coupled receptor activity;opioid receptor activity;protein binding;plasma membrane;integral component of plasma membrane;signal transduction;G-protein coupled receptor signaling pathway;neuropeptide signaling pathway;neuropeptide receptor activity;membrane;integral component of membrane;opioid receptor signaling pathway;neuropeptide binding	600731
ENSG00000198435.3	NRARP	441478	protein_coding	chr9	ENSE00001401563.3	137300482	137302251	1770	-	ENST00000356628.3	137300482	137302251	1770	protein_coding	Q7Z6K4		GO:0000122, GO:0001569, GO:0001938, GO:0002040, GO:0002043, GO:0007219, GO:0007275, GO:0022407, GO:0032525, GO:0045581, GO:0045746, GO:0090263, GO:1902367	negative regulation of transcription by RNA polymerase II;branching involved in blood vessel morphogenesis;positive regulation of endothelial cell proliferation;sprouting angiogenesis;blood vessel endothelial cell proliferation involved in sprouting angiogenesis;Notch signaling pathway;multicellular organism development;regulation of cell-cell adhesion;somite rostral/caudal axis specification;neg…
ENSG00000185115.5	NSMCE3	56160	protein_coding	chr15	ENSE00001314245.5	29264992	29269829	4838	-	ENST00000332303.5	29264992	29269829	4838	protein_coding	Q96MG7		GO:0000781, GO:0005515, GO:0005634, GO:0005654, GO:0005694, GO:0005737, GO:0006281, GO:0006310, GO:0006974, GO:0030915, GO:0031398, GO:0034644, GO:0040008, GO:0046983, GO:0071478, GO:0072711	chromosome, telomeric region;protein binding;nucleus;nucleoplasm;chromosome;cytoplasm;DNA repair;DNA recombination;cellular response to DNA damage stimulus;Smc5-Smc6 complex;positive regulation of protein ubiquitination;cellular response to UV;regulation of growth;protein dimerization activity;cellular response to radiation;cellular response to hydroxyurea	608243
ENSG00000177144.7	NUDT4B	440672	protein_coding	chr1	ENSE00001263412.3	148748894	148750099	1206	+	ENST00000322209.4	148748894	148750099	1206	protein_coding	A0A024RBG1		GO:0003723, GO:0005737, GO:0005829, GO:0008486, GO:0016787, GO:0046872, GO:0052840, GO:0052841, GO:0052842, GO:0052843, GO:0052844, GO:0052845, GO:0052846, GO:0052847, GO:0052848	RNA binding;cytoplasm;cytosol;diphosphoinositol-polyphosphate diphosphatase activity;hydrolase activity;metal ion binding;inositol diphosphate tetrakisphosphate diphosphatase activity;inositol bisdiphosphate tetrakisphosphate diphosphatase activity;inositol diphosphate pentakisphosphate diphosphatase activity;inositol-1-diphosphate-2,3,4,5,6-pentakisphosphate diphosphatase activity;inositol-3-dip…
ENSG00000262180.1	OCLM	10896	protein_coding	chr1	ENSE00002677611.1	186400572	186401455	884	+	ENST00000574641.1	186400572	186401455	884	protein_coding	Q9Y5M6	A0A024R947	GO:0007601, GO:0016020, GO:0016021	visual perception;membrane;integral component of membrane	604301
ENSG00000177468.6	OLIG3	167826	protein_coding	chr6	ENSE00001445513.3	137492202	137494250	2049	-	ENST00000367734.3	137492202	137494250	2049	protein_coding	Q7RTU3		GO:0000122, GO:0000981, GO:0003677, GO:0003714, GO:0005515, GO:0005634, GO:0006355, GO:0010468, GO:0021520, GO:0021522, GO:0046983, GO:0097476	negative regulation of transcription by RNA polymerase II;RNA polymerase II transcription factor activity, sequence-specific DNA binding;DNA binding;transcription corepressor activity;protein binding;nucleus;regulation of transcription, DNA-templated;regulation of gene expression;spinal cord motor neuron cell fate specification;spinal cord motor neuron differentiation;protein dimerization activit…	609323
ENSG00000254550.1	OMP	4975	protein_coding	chr11	ENSE00002199725.1	77102840	77103331	492	+	ENST00000529803.1	77102840	77103331	492	protein_coding	P47874		GO:0005634, GO:0005737, GO:0005829, GO:0007165, GO:0007268, GO:0007608, GO:0022008, GO:0030424, GO:0043025, GO:0050896	nucleus;cytoplasm;cytosol;signal transduction;chemical synaptic transmission;sensory perception of smell;neurogenesis;axon;neuronal cell body;response to stimulus	164340
ENSG00000170782.3	OR10A4	283297	protein_coding	chr11	ENSE00001482659.2	6876625	6877619	995	+	ENST00000379829.2	6876625	6877619	995	protein_coding	Q9H209		GO:0004930, GO:0004984, GO:0005886, GO:0007165, GO:0007186, GO:0007411, GO:0007608, GO:0016020, GO:0016021, GO:0050896, GO:0050911	G-protein coupled receptor activity;olfactory receptor activity;plasma membrane;signal transduction;G-protein coupled receptor signaling pathway;axon guidance;sensory perception of smell;membrane;integral component of membrane;response to stimulus;detection of chemical stimulus involved in sensory perception of smell
ENSG00000166363.5	OR10A5	144124	protein_coding	chr11	ENSE00002204456.1	6845652	6846705	1054	+	ENST00000299454.4	6845652	6846705	1054	protein_coding	Q9H207	A0A126GWR0	GO:0004930, GO:0004984, GO:0005886, GO:0007165, GO:0007186, GO:0007608, GO:0016020, GO:0016021, GO:0050896, GO:0050911	G-protein coupled receptor activity;olfactory receptor activity;plasma membrane;signal transduction;G-protein coupled receptor signaling pathway;sensory perception of smell;membrane;integral component of membrane;response to stimulus;detection of chemical stimulus involved in sensory perception of smell	608493
ENSG00000179919.3	OR10A7	121364	protein_coding	chr12	ENSE00001288391.1	55221025	55221975	951	+	ENST00000326258.1	55221025	55221975	951	protein_coding	Q8NGE5	A0A126GVR3	GO:0004930, GO:0004984, GO:0005886, GO:0007165, GO:0007186, GO:0007608, GO:0016020, GO:0016021, GO:0050896, GO:0050911	G-protein coupled receptor activity;olfactory receptor activity;plasma membrane;signal transduction;G-protein coupled receptor signaling pathway;sensory perception of smell;membrane;integral component of membrane;response to stimulus;detection of chemical stimulus involved in sensory perception of smell
ENSG00000172640.3	OR10AD1	121275	protein_coding	chr12	ENSE00001188355.3	48202083	48203387	1305	-	ENST00000310248.3	48202083	48203387	1305	protein_coding	Q8NGE0		GO:0004930, GO:0004984, GO:0005886, GO:0007165, GO:0007186, GO:0007608, GO:0016020, GO:0016021, GO:0050896, GO:0050911	G-protein coupled receptor activity;olfactory receptor activity;plasma membrane;signal transduction;G-protein coupled receptor signaling pathway;sensory perception of smell;membrane;integral component of membrane;response to stimulus;detection of chemical stimulus involved in sensory perception of smell
ENSG00000206474.8	OR10C1	442194	protein_coding	chr6	ENSE00003734589.1	29439939	29440977	1039	+	ENST00000622521.1	29439939	29440977	1039	protein_coding		A0A087WY02	GO:0004930, GO:0004984, GO:0005886, GO:0007165, GO:0007186, GO:0007608, GO:0016020, GO:0016021, GO:0050896, GO:0050911	G-protein coupled receptor activity;olfactory receptor activity;plasma membrane;signal transduction;G-protein coupled receptor signaling pathway;sensory perception of smell;membrane;integral component of membrane;response to stimulus;detection of chemical stimulus involved in sensory perception of smell
ENSG00000255582.1	OR10G2	26534	protein_coding	chr14	ENSE00002272088.1	21633836	21634940	1105	-	ENST00000542433.1	21633836	21634940	1105	protein_coding	Q8NGC3		GO:0004930, GO:0004984, GO:0005886, GO:0007165, GO:0007186, GO:0007608, GO:0016020, GO:0016021, GO:0050896, GO:0050911	G-protein coupled receptor activity;olfactory receptor activity;plasma membrane;signal transduction;G-protein coupled receptor signaling pathway;sensory perception of smell;membrane;integral component of membrane;response to stimulus;detection of chemical stimulus involved in sensory perception of smell
ENSG00000198674.3	OR10G6	79490	protein_coding	chr11	ENSE00001133915.3	123994163	123995161	999	-	ENST00000307002.3	123994163	123995161	999	protein_coding	Q8NH81	A0A126GVD6	GO:0004930, GO:0004984, GO:0005886, GO:0007165, GO:0007186, GO:0007608, GO:0016020, GO:0016021, GO:0050896, GO:0050911	G-protein coupled receptor activity;olfactory receptor activity;plasma membrane;signal transduction;G-protein coupled receptor signaling pathway;sensory perception of smell;membrane;integral component of membrane;response to stimulus;detection of chemical stimulus involved in sensory perception of smell
ENSG00000236981.1	OR10G9	219870	protein_coding	chr11	ENSE00002438214.1	124023013	124023948	936	+	ENST00000375024.1	124023013	124023948	936	protein_coding	Q8NGN4		GO:0004930, GO:0004984, GO:0005886, GO:0007165, GO:0007186, GO:0007608, GO:0016020, GO:0016021, GO:0050896, GO:0050911	G-protein coupled receptor activity;olfactory receptor activity;plasma membrane;signal transduction;G-protein coupled receptor signaling pathway;sensory perception of smell;membrane;integral component of membrane;response to stimulus;detection of chemical stimulus involved in sensory perception of smell
ENSG00000171942.4	OR10H2	26538	protein_coding	chr19	ENSE00001132645.4	15728020	15729060	1041	+	ENST00000305899.4	15728020	15729060	1041	protein_coding	O60403	A0A126GWJ7	GO:0004930, GO:0004984, GO:0004993, GO:0005886, GO:0005887, GO:0007165, GO:0007186, GO:0007187, GO:0007268, GO:0007608, GO:0016020, GO:0016021, GO:0030425, GO:0030594, GO:0050896, GO:0050911, GO:0098664	G-protein coupled receptor activity;olfactory receptor activity;G-protein coupled serotonin receptor activity;plasma membrane;integral component of plasma membrane;signal transduction;G-protein coupled receptor signaling pathway;G-protein coupled receptor signaling pathway, coupled to cyclic nucleotide second messenger;chemical synaptic transmission;sensory perception of smell;membrane;integral c…
ENSG00000196266.5	OR10J3	441911	polymorphic_pseudogene	chr1	ENSE00003836138.1	159313720	159314659	940	-	ENST00000649616.1	159313720	159314659	940	polymorphic_pseudogene
ENSG00000249730.1	OR10J4		polymorphic_pseudogene	chr1	ENSE00002079363.1	159432204	159433138	935	+	ENST00000504970.1	159432204	159433138	935	polymorphic_pseudogene
ENSG00000184155.8	OR10J5	127385	protein_coding	chr1	ENSE00001336708.3	159535078	159536007	930	-	ENST00000334857.3	159535078	159536007	930	protein_coding	Q8NHC4	A0A126GV70	GO:0004930, GO:0004984, GO:0004993, GO:0005886, GO:0005887, GO:0007165, GO:0007186, GO:0007187, GO:0007268, GO:0007608, GO:0016020, GO:0016021, GO:0030425, GO:0030594, GO:0050896, GO:0050911, GO:0098664	G-protein coupled receptor activity;olfactory receptor activity;G-protein coupled serotonin receptor activity;plasma membrane;integral component of plasma membrane;signal transduction;G-protein coupled receptor signaling pathway;G-protein coupled receptor signaling pathway, coupled to cyclic nucleotide second messenger;chemical synaptic transmission;sensory perception of smell;membrane;integral c…
ENSG00000175398.2	OR10P1	121130	protein_coding	chr12	ENSE00001183692.2	55636860	55637854	995	+	ENST00000309675.2	55636860	55637854	995	protein_coding	Q8NGE3		GO:0004930, GO:0004984, GO:0005886, GO:0007165, GO:0007186, GO:0007608, GO:0016020, GO:0016021, GO:0050896, GO:0050911	G-protein coupled receptor activity;olfactory receptor activity;plasma membrane;signal transduction;G-protein coupled receptor signaling pathway;sensory perception of smell;membrane;integral component of membrane;response to stimulus;detection of chemical stimulus involved in sensory perception of smell
ENSG00000180475.4	OR10Q1	219960	protein_coding	chr11	ENSE00001256103.2	58227882	58228918	1037	-	ENST00000316770.2	58227882	58228918	1037	protein_coding	Q8NGQ4		GO:0004930, GO:0004984, GO:0005549, GO:0005886, GO:0007165, GO:0007186, GO:0007608, GO:0016020, GO:0016021, GO:0050896, GO:0050911	G-protein coupled receptor activity;olfactory receptor activity;odorant binding;plasma membrane;signal transduction;G-protein coupled receptor signaling pathway;sensory perception of smell;membrane;integral component of membrane;response to stimulus;detection of chemical stimulus involved in sensory perception of smell
ENSG00000196248.5	OR10S1	219873	protein_coding	chr11	ENSE00002143636.1	123976661	123977781	1121	-	ENST00000641123.1	123976661	123977781	1121	protein_coding		A0A286YF54	GO:0004930, GO:0004984, GO:0005886, GO:0007165, GO:0007186, GO:0007608, GO:0016020, GO:0016021, GO:0050896, GO:0050911	G-protein coupled receptor activity;olfactory receptor activity;plasma membrane;signal transduction;G-protein coupled receptor signaling pathway;sensory perception of smell;membrane;integral component of membrane;response to stimulus;detection of chemical stimulus involved in sensory perception of smell
ENSG00000186306.1	OR10T2	128360	protein_coding	chr1	ENSE00001338858.1	158398522	158399466	945	-	ENST00000334438.1	158398522	158399466	945	protein_coding	Q8NGX3	A0A126GV74	GO:0004930, GO:0004984, GO:0005886, GO:0007165, GO:0007186, GO:0007608, GO:0016020, GO:0016021, GO:0050896, GO:0050911	G-protein coupled receptor activity;olfactory receptor activity;plasma membrane;signal transduction;G-protein coupled receptor signaling pathway;sensory perception of smell;membrane;integral component of membrane;response to stimulus;detection of chemical stimulus involved in sensory perception of smell
ENSG00000172289.3	OR10V1	390201	protein_coding	chr11	ENSE00001170605.3	59712916	59713845	930	-	ENST00000307552.3	59712916	59713845	930	protein_coding	Q8NGI7		GO:0004930, GO:0004984, GO:0005549, GO:0005886, GO:0007165, GO:0007186, GO:0007608, GO:0016020, GO:0016021, GO:0050896, GO:0050911	G-protein coupled receptor activity;olfactory receptor activity;odorant binding;plasma membrane;signal transduction;G-protein coupled receptor signaling pathway;sensory perception of smell;membrane;integral component of membrane;response to stimulus;detection of chemical stimulus involved in sensory perception of smell
ENSG00000172772.3	OR10W1	81341	protein_coding	chr11	ENSE00001520516.2	58266792	58268260	1469	-	ENST00000395079.2	58266792	58268260	1469	protein_coding	Q8NGF6		GO:0004930, GO:0004984, GO:0005549, GO:0005886, GO:0007165, GO:0007186, GO:0007608, GO:0016020, GO:0016021, GO:0050896, GO:0050911	G-protein coupled receptor activity;olfactory receptor activity;odorant binding;plasma membrane;signal transduction;G-protein coupled receptor signaling pathway;sensory perception of smell;membrane;integral component of membrane;response to stimulus;detection of chemical stimulus involved in sensory perception of smell
ENSG00000279111.2	OR10X1	128367	protein_coding	chr1	ENSE00003786332.1	158578919	158579899	981	-	ENST00000623167.1	158578919	158579899	981	protein_coding	Q8NGY0	A0A126GWA4	GO:0004930, GO:0004984, GO:0005886, GO:0007165, GO:0007186, GO:0007608, GO:0016020, GO:0016021, GO:0050896, GO:0050911	G-protein coupled receptor activity;olfactory receptor activity;plasma membrane;signal transduction;G-protein coupled receptor signaling pathway;sensory perception of smell;membrane;integral component of membrane;response to stimulus;detection of chemical stimulus involved in sensory perception of smell
ENSG00000130538.5	OR11H1	81061	protein_coding	chr22	ENSE00003825272.1	15528192	15529139	948	+	ENST00000643195.1	15528192	15529139	948	protein_coding		A0A126GWF9	GO:0004930, GO:0004984, GO:0005886, GO:0007165, GO:0007186, GO:0007608, GO:0016020, GO:0016021, GO:0050896, GO:0050911	G-protein coupled receptor activity;olfactory receptor activity;plasma membrane;signal transduction;G-protein coupled receptor signaling pathway;sensory perception of smell;membrane;integral component of membrane;response to stimulus;detection of chemical stimulus involved in sensory perception of smell
ENSG00000257115.1	OR11H12	440153	protein_coding	chr14	ENSE00002354506.1	18601045	18602129	1085	+	ENST00000550708.1	18601045	18602129	1085	protein_coding	B2RN74		GO:0004930, GO:0004984, GO:0005886, GO:0007165, GO:0007186, GO:0007608, GO:0016020, GO:0016021, GO:0050896, GO:0050911	G-protein coupled receptor activity;olfactory receptor activity;plasma membrane;signal transduction;G-protein coupled receptor signaling pathway;sensory perception of smell;membrane;integral component of membrane;response to stimulus;detection of chemical stimulus involved in sensory perception of smell
ENSG00000176219.3	OR11H6	122748	protein_coding	chr14	ENSE00001254162.3	20223710	20224702	993	+	ENST00000315519.3	20223710	20224702	993	protein_coding	Q8NGC7	A0A126GVP4	GO:0004930, GO:0004984, GO:0005886, GO:0007165, GO:0007186, GO:0007608, GO:0016020, GO:0016021, GO:0050896, GO:0050911	G-protein coupled receptor activity;olfactory receptor activity;plasma membrane;signal transduction;G-protein coupled receptor signaling pathway;sensory perception of smell;membrane;integral component of membrane;response to stimulus;detection of chemical stimulus involved in sensory perception of smell
ENSG00000258806.2	OR11H7		polymorphic_pseudogene	chr14	ENSE00002471111.2	20229402	20230346	945	+	ENST00000553765.2	20229402	20230346	945	polymorphic_pseudogene
ENSG00000197591.3	OR11L1	391189	protein_coding	chr1	ENSE00001278495.6	247840928	247841896	969	-	ENST00000355784.3	247840928	247841896	969	protein_coding	Q8NGX0		GO:0003674, GO:0004930, GO:0004984, GO:0005549, GO:0005886, GO:0007165, GO:0007186, GO:0007608, GO:0008150, GO:0016020, GO:0016021, GO:0050896, GO:0050911, GO:0070062	molecular_function;G-protein coupled receptor activity;olfactory receptor activity;odorant binding;plasma membrane;signal transduction;G-protein coupled receptor signaling pathway;sensory perception of smell;biological_process;membrane;integral component of membrane;response to stimulus;detection of chemical stimulus involved in sensory perception of smell;extracellular exosome
ENSG00000112462.8	OR12D3	81797	protein_coding	chr6	ENSE00001767835.1	29373423	29375291	1869	-	ENST00000396806.3	29373423	29375291	1869	protein_coding	Q9UGF7	D2XT27	GO:0004930, GO:0004984, GO:0005886, GO:0007165, GO:0007186, GO:0007608, GO:0016020, GO:0016021, GO:0050896, GO:0050911	G-protein coupled receptor activity;olfactory receptor activity;plasma membrane;signal transduction;G-protein coupled receptor signaling pathway;sensory perception of smell;membrane;integral component of membrane;response to stimulus;detection of chemical stimulus involved in sensory perception of smell
ENSG00000276119.1	OR13C2	392376	protein_coding	chr9	ENSE00002271723.2	104604671	104605627	957	-	ENST00000542196.2	104604671	104605627	957	protein_coding	Q8NGS9	A0A126GWR7	GO:0004930, GO:0004984, GO:0005886, GO:0007165, GO:0007186, GO:0007608, GO:0016020, GO:0016021, GO:0050896, GO:0050911	G-protein coupled receptor activity;olfactory receptor activity;plasma membrane;signal transduction;G-protein coupled receptor signaling pathway;sensory perception of smell;membrane;integral component of membrane;response to stimulus;detection of chemical stimulus involved in sensory perception of smell
ENSG00000204246.3	OR13C3	138803	protein_coding	chr9	ENSE00001464640.2	104535749	104536856	1108	-	ENST00000641090.1	104535749	104536856	1108	protein_coding		A0A286YF40	GO:0004930, GO:0004984, GO:0005886, GO:0007165, GO:0007186, GO:0007608, GO:0016020, GO:0016021, GO:0050896, GO:0050911	G-protein coupled receptor activity;olfactory receptor activity;plasma membrane;signal transduction;G-protein coupled receptor signaling pathway;sensory perception of smell;membrane;integral component of membrane;response to stimulus;detection of chemical stimulus involved in sensory perception of smell
ENSG00000148136.5	OR13C4	138804	protein_coding	chr9	ENSE00000983309.3	104526253	104527209	957	-	ENST00000277216.3	104526253	104527209	957	protein_coding	Q8NGS5	A0A126GVC9	GO:0004930, GO:0004984, GO:0005886, GO:0007165, GO:0007186, GO:0007608, GO:0016020, GO:0016021, GO:0050896, GO:0050911	G-protein coupled receptor activity;olfactory receptor activity;plasma membrane;signal transduction;G-protein coupled receptor signaling pathway;sensory perception of smell;membrane;integral component of membrane;response to stimulus;detection of chemical stimulus involved in sensory perception of smell
ENSG00000277556.1	OR13C5	138799	protein_coding	chr9	ENSE00002220636.2	104598457	104599413	957	-	ENST00000374779.3	104598457	104599413	957	protein_coding	Q8NGS8		GO:0004930, GO:0004984, GO:0005886, GO:0007165, GO:0007186, GO:0007608, GO:0016020, GO:0016021, GO:0050896, GO:0050911	G-protein coupled receptor activity;olfactory receptor activity;plasma membrane;signal transduction;G-protein coupled receptor signaling pathway;sensory perception of smell;membrane;integral component of membrane;response to stimulus;detection of chemical stimulus involved in sensory perception of smell
ENSG00000243641.3	OR13C7		polymorphic_pseudogene	chr9	ENSE00001765543.1	36002909	36003867	959	-	ENST00000424348.1	36002909	36003867	959	polymorphic_pseudogene
ENSG00000186943.1	OR13C8	138802	protein_coding	chr9	ENSE00001340512.1	104569168	104570130	963	+	ENST00000335040.1	104569168	104570130	963	protein_coding	Q8NGS7	A0A126GVC7	GO:0004930, GO:0004984, GO:0005886, GO:0007165, GO:0007186, GO:0007608, GO:0016020, GO:0016021, GO:0050896, GO:0050911	G-protein coupled receptor activity;olfactory receptor activity;plasma membrane;signal transduction;G-protein coupled receptor signaling pathway;sensory perception of smell;membrane;integral component of membrane;response to stimulus;detection of chemical stimulus involved in sensory perception of smell
ENSG00000136839.1	OR13C9	286362	protein_coding	chr9	ENSE00001705431.1	104617248	104618204	957	-	ENST00000259362.1	104617248	104618204	957	protein_coding	Q8NGT0		GO:0004930, GO:0004984, GO:0005886, GO:0007165, GO:0007186, GO:0007608, GO:0016020, GO:0016021, GO:0050896, GO:0050911	G-protein coupled receptor activity;olfactory receptor activity;plasma membrane;signal transduction;G-protein coupled receptor signaling pathway;sensory perception of smell;membrane;integral component of membrane;response to stimulus;detection of chemical stimulus involved in sensory perception of smell
ENSG00000179055.7	OR13D1	286365	protein_coding	chr9	ENSE00003813776.1	104694518	104695462	945	+	ENST00000641530.1	104694518	104695462	945	protein_coding		A0A286YF94	GO:0004930, GO:0004984, GO:0005886, GO:0007165, GO:0007186, GO:0007608, GO:0016020, GO:0016021, GO:0050896, GO:0050911	G-protein coupled receptor activity;olfactory receptor activity;plasma membrane;signal transduction;G-protein coupled receptor signaling pathway;sensory perception of smell;membrane;integral component of membrane;response to stimulus;detection of chemical stimulus involved in sensory perception of smell
ENSG00000186881.3	OR13F1	138805	protein_coding	chr9	ENSE00001340278.3	104504263	104505222	960	+	ENST00000334726.3	104504263	104505222	960	protein_coding	Q8NGS4		GO:0001591, GO:0001963, GO:0004930, GO:0004935, GO:0004984, GO:0005622, GO:0005886, GO:0005887, GO:0007165, GO:0007186, GO:0007188, GO:0007195, GO:0007608, GO:0014059, GO:0016020, GO:0016021, GO:0035240, GO:0042493, GO:0048148, GO:0050896, GO:0050911, GO:0071880	dopamine neurotransmitter receptor activity, coupled via Gi/Go;synaptic transmission, dopaminergic;G-protein coupled receptor activity;adrenergic receptor activity;olfactory receptor activity;intracellular;plasma membrane;integral component of plasma membrane;signal transduction;G-protein coupled receptor signaling pathway;adenylate cyclase-modulating G-protein coupled receptor signaling pathway;…
ENSG00000171054.8	OR13H1	347468	protein_coding	chrX	ENSE00001382266.5	131543976	131545056	1081	+	ENST00000338616.5	131543976	131545056	1081	protein_coding	Q8NG92	A0A126GW70	GO:0004930, GO:0004984, GO:0005886, GO:0007165, GO:0007186, GO:0007608, GO:0016020, GO:0016021, GO:0050896, GO:0050911	G-protein coupled receptor activity;olfactory receptor activity;plasma membrane;signal transduction;G-protein coupled receptor signaling pathway;sensory perception of smell;membrane;integral component of membrane;response to stimulus;detection of chemical stimulus involved in sensory perception of smell
ENSG00000168828.5	OR13J1	392309	protein_coding	chr9	ENSE00001475746.3	35869263	35870601	1339	-	ENST00000377981.3	35869263	35870601	1339	protein_coding	Q8NGT2		GO:0004930, GO:0004984, GO:0005886, GO:0007165, GO:0007186, GO:0007608, GO:0016020, GO:0016021, GO:0050896, GO:0050911	G-protein coupled receptor activity;olfactory receptor activity;plasma membrane;signal transduction;G-protein coupled receptor signaling pathway;sensory perception of smell;membrane;integral component of membrane;response to stimulus;detection of chemical stimulus involved in sensory perception of smell
ENSG00000177174.1	OR14C36	127066	protein_coding	chr1	ENSE00001277275.1	248348775	248349713	939	+	ENST00000317861.1	248348775	248349713	939	protein_coding	Q8NHC7		GO:0004930, GO:0004984, GO:0005549, GO:0005886, GO:0007165, GO:0007186, GO:0007608, GO:0016020, GO:0016021, GO:0050896, GO:0050911	G-protein coupled receptor activity;olfactory receptor activity;odorant binding;plasma membrane;signal transduction;G-protein coupled receptor signaling pathway;sensory perception of smell;membrane;integral component of membrane;response to stimulus;detection of chemical stimulus involved in sensory perception of smell
ENSG00000189181.4	OR14I1	401994	protein_coding	chr1	ENSE00001373427.4	248681369	248682304	936	-	ENST00000342623.4	248681369	248682304	936	protein_coding	A6ND48		GO:0004930, GO:0004984, GO:0005549, GO:0005886, GO:0007165, GO:0007186, GO:0007608, GO:0016020, GO:0016021, GO:0050896, GO:0050911	G-protein coupled receptor activity;olfactory receptor activity;odorant binding;plasma membrane;signal transduction;G-protein coupled receptor signaling pathway;sensory perception of smell;membrane;integral component of membrane;response to stimulus;detection of chemical stimulus involved in sensory perception of smell
ENSG00000153230.4	OR14K1	343170	protein_coding	chr1	ENSE00001009576.2	247738615	247739559	945	+	ENST00000283225.2	247738615	247739559	945	protein_coding	Q8NGZ2		GO:0004930, GO:0004984, GO:0005549, GO:0005886, GO:0007165, GO:0007186, GO:0007608, GO:0016020, GO:0016021, GO:0050896, GO:0050911	G-protein coupled receptor activity;olfactory receptor activity;odorant binding;plasma membrane;signal transduction;G-protein coupled receptor signaling pathway;sensory perception of smell;membrane;integral component of membrane;response to stimulus;detection of chemical stimulus involved in sensory perception of smell
ENSG00000172150.4	OR1A2	26189	protein_coding	chr17	ENSE00001490369.1	3197519	3198448	930	+	ENST00000381951.1	3197519	3198448	930	protein_coding	Q9Y585	A0A126GVH4	GO:0004930, GO:0004984, GO:0005886, GO:0007165, GO:0007186, GO:0007608, GO:0016020, GO:0016021, GO:0032467, GO:0050896, GO:0050911	G-protein coupled receptor activity;olfactory receptor activity;plasma membrane;signal transduction;G-protein coupled receptor signaling pathway;sensory perception of smell;membrane;integral component of membrane;positive regulation of cytokinesis;response to stimulus;detection of chemical stimulus involved in sensory perception of smell
ENSG00000280094.2	OR1B1	347169	protein_coding	chr9	ENSE00001167158.3	122628579	122629573	995	-	ENST00000623530.1	122628579	122629573	995	protein_coding	Q8NGR6		GO:0004930, GO:0004984, GO:0005886, GO:0007165, GO:0007186, GO:0007608, GO:0016020, GO:0016021, GO:0050896, GO:0050911	G-protein coupled receptor activity;olfactory receptor activity;plasma membrane;signal transduction;G-protein coupled receptor signaling pathway;sensory perception of smell;membrane;integral component of membrane;response to stimulus;detection of chemical stimulus involved in sensory perception of smell
ENSG00000262628.1	OR1D5	8386	protein_coding	chr17	ENSE00002651600.1	3062669	3063607	939	-	ENST00000575751.1	3062669	3063607	939	protein_coding	P58170	A0A126GVQ6	GO:0004930, GO:0004984, GO:0005886, GO:0007165, GO:0007186, GO:0007608, GO:0016020, GO:0016021, GO:0050896, GO:0050911	G-protein coupled receptor activity;olfactory receptor activity;plasma membrane;signal transduction;G-protein coupled receptor signaling pathway;sensory perception of smell;membrane;integral component of membrane;response to stimulus;detection of chemical stimulus involved in sensory perception of smell
ENSG00000180016.2	OR1E1	8387	protein_coding	chr17	ENSE00001243905.3	3397104	3398410	1307	-	ENST00000322608.2	3397104	3398410	1307	protein_coding	P30953		GO:0004930, GO:0004984, GO:0005886, GO:0007165, GO:0007186, GO:0007608, GO:0016020, GO:0016021, GO:0050896, GO:0050911	G-protein coupled receptor activity;olfactory receptor activity;plasma membrane;signal transduction;G-protein coupled receptor signaling pathway;sensory perception of smell;membrane;integral component of membrane;response to stimulus;detection of chemical stimulus involved in sensory perception of smell
ENSG00000127780.3	OR1E2	8388	protein_coding	chr17	ENSE00000875793.2	3432870	3433841	972	-	ENST00000248384.1	3432870	3433841	972	protein_coding	P47887	A0A126GW81	GO:0004930, GO:0004984, GO:0005886, GO:0005887, GO:0007165, GO:0007186, GO:0007606, GO:0007608, GO:0016020, GO:0016021, GO:0038023, GO:0050896, GO:0050911	G-protein coupled receptor activity;olfactory receptor activity;plasma membrane;integral component of plasma membrane;signal transduction;G-protein coupled receptor signaling pathway;sensory perception of chemical stimulus;sensory perception of smell;membrane;integral component of membrane;signaling receptor activity;response to stimulus;detection of chemical stimulus involved in sensory percepti…
ENSG00000168124.2	OR1F1	4992	protein_coding	chr16	ENSE00001160002.5	3204247	3205188	942	+	ENST00000304646.2	3204247	3205188	942	protein_coding	O43749		GO:0004930, GO:0004984, GO:0005886, GO:0007165, GO:0007186, GO:0007608, GO:0016020, GO:0016021, GO:0050896, GO:0050911	G-protein coupled receptor activity;olfactory receptor activity;plasma membrane;signal transduction;G-protein coupled receptor signaling pathway;sensory perception of smell;membrane;integral component of membrane;response to stimulus;detection of chemical stimulus involved in sensory perception of smell	603232
ENSG00000183024.3	OR1G1	8390	protein_coding	chr17	ENSE00001294496.2	3126584	3127581	998	-	ENST00000328890.2	3126584	3127581	998	protein_coding	P47890	A0A126GW57	GO:0004930, GO:0004984, GO:0005886, GO:0007165, GO:0007186, GO:0007608, GO:0016020, GO:0016021, GO:0050896, GO:0050911	G-protein coupled receptor activity;olfactory receptor activity;plasma membrane;signal transduction;G-protein coupled receptor signaling pathway;sensory perception of smell;membrane;integral component of membrane;response to stimulus;detection of chemical stimulus involved in sensory perception of smell
ENSG00000136834.3	OR1J1	347168	protein_coding	chr9	ENSE00000806532.3	122476958	122477926	969	-	ENST00000259357.3	122476958	122477926	969	protein_coding	Q8NGS3	A0A126GWP9	GO:0004930, GO:0004984, GO:0005886, GO:0007165, GO:0007186, GO:0007608, GO:0016020, GO:0016021, GO:0050896, GO:0050911	G-protein coupled receptor activity;olfactory receptor activity;plasma membrane;signal transduction;G-protein coupled receptor signaling pathway;sensory perception of smell;membrane;integral component of membrane;response to stimulus;detection of chemical stimulus involved in sensory perception of smell
ENSG00000197233.7	OR1J2	26740	protein_coding	chr9	ENSE00001345232.5	122510802	122511743	942	+	ENST00000335302.5	122510802	122511743	942	protein_coding	Q8NGS2	A0A126GW18	GO:0004930, GO:0004984, GO:0005886, GO:0007165, GO:0007186, GO:0007608, GO:0016020, GO:0016021, GO:0050896, GO:0050911	G-protein coupled receptor activity;olfactory receptor activity;plasma membrane;signal transduction;G-protein coupled receptor signaling pathway;sensory perception of smell;membrane;integral component of membrane;response to stimulus;detection of chemical stimulus involved in sensory perception of smell
ENSG00000239590.1	OR1J4	26219	protein_coding	chr9	ENSE00001380709.1	122519141	122520082	942	+	ENST00000340750.1	122519141	122520082	942	protein_coding	Q8NGS1	A0A126GW06	GO:0004930, GO:0004984, GO:0005886, GO:0007165, GO:0007186, GO:0007608, GO:0016020, GO:0016021, GO:0050896, GO:0050911	G-protein coupled receptor activity;olfactory receptor activity;plasma membrane;signal transduction;G-protein coupled receptor signaling pathway;sensory perception of smell;membrane;integral component of membrane;response to stimulus;detection of chemical stimulus involved in sensory perception of smell
ENSG00000165204.3	OR1K1	392392	protein_coding	chr9	ENSE00000983751.3	122800123	122801073	951	+	ENST00000277309.3	122800123	122801073	951	protein_coding	Q8NGR3	A0A126GVB9	GO:0004930, GO:0004984, GO:0005886, GO:0007165, GO:0007186, GO:0007608, GO:0016020, GO:0016021, GO:0050896, GO:0050911	G-protein coupled receptor activity;olfactory receptor activity;plasma membrane;signal transduction;G-protein coupled receptor signaling pathway;sensory perception of smell;membrane;integral component of membrane;response to stimulus;detection of chemical stimulus involved in sensory perception of smell
ENSG00000173679.2	OR1L1	26737	protein_coding	chr9	ENSE00001167145.1	122661716	122662648	933	+	ENST00000309623.1	122661716	122662648	933	protein_coding		A0A0B4J1S0	GO:0004930, GO:0004984, GO:0005886, GO:0007165, GO:0007186, GO:0007608, GO:0016020, GO:0016021, GO:0050896, GO:0050911	G-protein coupled receptor activity;olfactory receptor activity;plasma membrane;signal transduction;G-protein coupled receptor signaling pathway;sensory perception of smell;membrane;integral component of membrane;response to stimulus;detection of chemical stimulus involved in sensory perception of smell
ENSG00000171481.4	OR1L3	26735	protein_coding	chr9	ENSE00001137222.4	122675036	122676153	1118	+	ENST00000304820.4	122675036	122676153	1118	protein_coding	Q8NH93	A0A126GVD1	GO:0004930, GO:0004984, GO:0005886, GO:0007165, GO:0007186, GO:0007608, GO:0016020, GO:0016021, GO:0050896, GO:0050911	G-protein coupled receptor activity;olfactory receptor activity;plasma membrane;signal transduction;G-protein coupled receptor signaling pathway;sensory perception of smell;membrane;integral component of membrane;response to stimulus;detection of chemical stimulus involved in sensory perception of smell
ENSG00000136939.1	OR1L4	254973	protein_coding	chr9	ENSE00000927036.1	122723990	122724925	936	+	ENST00000259466.1	122723990	122724925	936	protein_coding	Q8NGR5		GO:0004930, GO:0004984, GO:0005886, GO:0007165, GO:0007186, GO:0007608, GO:0016020, GO:0016021, GO:0050896, GO:0050911	G-protein coupled receptor activity;olfactory receptor activity;plasma membrane;signal transduction;G-protein coupled receptor signaling pathway;sensory perception of smell;membrane;integral component of membrane;response to stimulus;detection of chemical stimulus involved in sensory perception of smell
ENSG00000171505.5	OR1N1	138883	protein_coding	chr9	ENSE00003726792.1	122526358	122527296	939	-	ENST00000619659.1	122526358	122527296	939	protein_coding		A0A087WXB1	GO:0004930, GO:0004984, GO:0005886, GO:0007165, GO:0007186, GO:0007608, GO:0016020, GO:0016021, GO:0050896, GO:0050911	G-protein coupled receptor activity;olfactory receptor activity;plasma membrane;signal transduction;G-protein coupled receptor signaling pathway;sensory perception of smell;membrane;integral component of membrane;response to stimulus;detection of chemical stimulus involved in sensory perception of smell
ENSG00000171501.9	OR1N2	138882	protein_coding	chr9	ENSE00003716100.2	122553170	122554162	993	+	ENST00000616791.2	122553170	122554162	993	protein_coding	Q8NGR9		GO:0004930, GO:0004984, GO:0005886, GO:0007165, GO:0007186, GO:0007608, GO:0016020, GO:0016021, GO:0050896, GO:0050911	G-protein coupled receptor activity;olfactory receptor activity;plasma membrane;signal transduction;G-protein coupled receptor signaling pathway;sensory perception of smell;membrane;integral component of membrane;response to stimulus;detection of chemical stimulus involved in sensory perception of smell
ENSG00000262085.2	OR1P1		polymorphic_pseudogene	chr17	ENSE00002675681.2	3153889	3154882	994	-	ENST00000571766.2	3153889	3154882	994	polymorphic_pseudogene
ENSG00000165202.3	OR1Q1	158131	protein_coding	chr9	ENSE00001091238.3	122614738	122615682	945	+	ENST00000297913.3	122614738	122615682	945	protein_coding	Q15612		GO:0004930, GO:0004984, GO:0005886, GO:0007165, GO:0007186, GO:0007608, GO:0016020, GO:0016021, GO:0050896, GO:0050911	G-protein coupled receptor activity;olfactory receptor activity;plasma membrane;signal transduction;G-protein coupled receptor signaling pathway;sensory perception of smell;membrane;integral component of membrane;response to stimulus;detection of chemical stimulus involved in sensory perception of smell
ENSG00000197887.4	OR1S2	219958	protein_coding	chr11	ENSE00002156146.2	58203204	58204181	978	-	ENST00000302592.7	58203204	58204181	978	protein_coding	Q8NGQ3		GO:0004930, GO:0004984, GO:0005886, GO:0007165, GO:0007186, GO:0007608, GO:0016020, GO:0016021, GO:0050896, GO:0050911	G-protein coupled receptor activity;olfactory receptor activity;plasma membrane;signal transduction;G-protein coupled receptor signaling pathway;sensory perception of smell;membrane;integral component of membrane;response to stimulus;detection of chemical stimulus involved in sensory perception of smell
ENSG00000221989.2	OR2A2	442361	protein_coding	chr7	ENSE00001571256.2	144109514	144110564	1051	+	ENST00000408979.2	144109514	144110564	1051	protein_coding	Q6IF42	A0A126GW45	GO:0004930, GO:0004984, GO:0005886, GO:0007165, GO:0007186, GO:0007608, GO:0016020, GO:0016021, GO:0050896, GO:0050911	G-protein coupled receptor activity;olfactory receptor activity;plasma membrane;signal transduction;G-protein coupled receptor signaling pathway;sensory perception of smell;membrane;integral component of membrane;response to stimulus;detection of chemical stimulus involved in sensory perception of smell
ENSG00000180658.4	OR2A4	79541	protein_coding	chr6	ENSE00002432871.3	131699644	131701401	1758	-	ENST00000315453.4	131699644	131701401	1758	protein_coding	O95047	A0A126GVW2	GO:0003674, GO:0004930, GO:0004984, GO:0005886, GO:0007165, GO:0007186, GO:0007608, GO:0016020, GO:0016021, GO:0032154, GO:0032467, GO:0032956, GO:0050896, GO:0050911, GO:0055037, GO:0090543, GO:0097431, GO:1990023	molecular_function;G-protein coupled receptor activity;olfactory receptor activity;plasma membrane;signal transduction;G-protein coupled receptor signaling pathway;sensory perception of smell;membrane;integral component of membrane;cleavage furrow;positive regulation of cytokinesis;regulation of actin cytoskeleton organization;response to stimulus;detection of chemical stimulus involved in sensor…
ENSG00000244623.1	OR2AE1	81392	protein_coding	chr7	ENSE00001236147.2	99875987	99877057	1071	-	ENST00000316368.2	99875987	99877057	1071	protein_coding	Q8NHA4		GO:0004930, GO:0004984, GO:0005886, GO:0007165, GO:0007186, GO:0007608, GO:0016020, GO:0016021, GO:0050896, GO:0050911	G-protein coupled receptor activity;olfactory receptor activity;plasma membrane;signal transduction;G-protein coupled receptor signaling pathway;sensory perception of smell;membrane;integral component of membrane;response to stimulus;detection of chemical stimulus involved in sensory perception of smell
ENSG00000187080.9	OR2AK2	391191	protein_coding	chr1	ENSE00003812954.1	247965332	247966339	1008	+	ENST00000641852.1	247965332	247966339	1008	protein_coding	Q8NG84		GO:0004930, GO:0004984, GO:0005886, GO:0007165, GO:0007186, GO:0007608, GO:0016020, GO:0016021, GO:0050896, GO:0050911	G-protein coupled receptor activity;olfactory receptor activity;plasma membrane;signal transduction;G-protein coupled receptor signaling pathway;sensory perception of smell;membrane;integral component of membrane;response to stimulus;detection of chemical stimulus involved in sensory perception of smell
ENSG00000168131.4	OR2B2	81697	protein_coding	chr6	ENSE00001172800.5	27911185	27912396	1212	-	ENST00000303324.4	27911185	27912396	1212	protein_coding	Q9GZK3	A0A126GWD0	GO:0004930, GO:0004984, GO:0005886, GO:0007165, GO:0007186, GO:0007608, GO:0016020, GO:0016021, GO:0050896, GO:0050911	G-protein coupled receptor activity;olfactory receptor activity;plasma membrane;signal transduction;G-protein coupled receptor signaling pathway;sensory perception of smell;membrane;integral component of membrane;response to stimulus;detection of chemical stimulus involved in sensory perception of smell
ENSG00000204703.5	OR2B3	442184	protein_coding	chr6	ENSE00001617449.4	29086208	29087313	1106	-	ENST00000377173.4	29086208	29087313	1106	protein_coding	O76000	A0A126GV76	GO:0004930, GO:0004984, GO:0005886, GO:0007165, GO:0007186, GO:0007608, GO:0016020, GO:0016021, GO:0050896, GO:0050911	G-protein coupled receptor activity;olfactory receptor activity;plasma membrane;signal transduction;G-protein coupled receptor signaling pathway;sensory perception of smell;membrane;integral component of membrane;response to stimulus;detection of chemical stimulus involved in sensory perception of smell
ENSG00000124657.1	OR2B6	26212	protein_coding	chr6	ENSE00000848500.1	27957241	27958182	942	+	ENST00000244623.1	27957241	27958182	942	protein_coding	P58173	A0A126GW55	GO:0004930, GO:0004984, GO:0005886, GO:0007165, GO:0007186, GO:0007608, GO:0016020, GO:0016021, GO:0050896, GO:0050911	G-protein coupled receptor activity;olfactory receptor activity;plasma membrane;signal transduction;G-protein coupled receptor signaling pathway;sensory perception of smell;membrane;integral component of membrane;response to stimulus;detection of chemical stimulus involved in sensory perception of smell
ENSG00000168158.3	OR2C1	4993	protein_coding	chr16	ENSE00001160302.3	3355889	3357294	1406	+	ENST00000304936.3	3355889	3357294	1406	protein_coding	O95371		GO:0004930, GO:0004984, GO:0005549, GO:0005886, GO:0005938, GO:0007165, GO:0007186, GO:0007608, GO:0016020, GO:0016021, GO:0050896, GO:0050907, GO:0050911	G-protein coupled receptor activity;olfactory receptor activity;odorant binding;plasma membrane;cell cortex;signal transduction;G-protein coupled receptor signaling pathway;sensory perception of smell;membrane;integral component of membrane;response to stimulus;detection of chemical stimulus involved in sensory perception;detection of chemical stimulus involved in sensory perception of smell
ENSG00000166368.2	OR2D2	120776	protein_coding	chr11	ENSE00001102426.2	6891490	6892599	1110	-	ENST00000299459.2	6891490	6892599	1110	protein_coding	Q9H210	A0A126GVN9	GO:0004930, GO:0004984, GO:0005886, GO:0007165, GO:0007186, GO:0007608, GO:0016020, GO:0016021, GO:0050896, GO:0050911	G-protein coupled receptor activity;olfactory receptor activity;plasma membrane;signal transduction;G-protein coupled receptor signaling pathway;sensory perception of smell;membrane;integral component of membrane;response to stimulus;detection of chemical stimulus involved in sensory perception of smell	608494
ENSG00000178358.4	OR2D3	120775	protein_coding	chr11	ENSE00001218503.4	6920974	6922043	1070	+	ENST00000317834.4	6920974	6922043	1070	protein_coding	Q8NGH3		GO:0004930, GO:0004984, GO:0005886, GO:0007165, GO:0007186, GO:0007608, GO:0016020, GO:0016021, GO:0050896, GO:0050911	G-protein coupled receptor activity;olfactory receptor activity;plasma membrane;signal transduction;G-protein coupled receptor signaling pathway;sensory perception of smell;membrane;integral component of membrane;response to stimulus;detection of chemical stimulus involved in sensory perception of smell
ENSG00000221910.2	OR2F2	135948	protein_coding	chr7	ENSE00001565745.2	143935166	143936279	1114	+	ENST00000408955.2	143935166	143936279	1114	protein_coding	O95006		GO:0004930, GO:0004984, GO:0005886, GO:0007165, GO:0007186, GO:0007608, GO:0016020, GO:0016021, GO:0050896, GO:0050911	G-protein coupled receptor activity;olfactory receptor activity;plasma membrane;signal transduction;G-protein coupled receptor signaling pathway;sensory perception of smell;membrane;integral component of membrane;response to stimulus;detection of chemical stimulus involved in sensory perception of smell
ENSG00000177489.1	OR2G2	81470	protein_coding	chr1	ENSE00001280164.1	247588360	247589313	954	+	ENST00000320065.1	247588360	247589313	954	protein_coding	Q8NGZ5		GO:0004930, GO:0004984, GO:0005886, GO:0007165, GO:0007186, GO:0007608, GO:0016020, GO:0016021, GO:0050896, GO:0050911	G-protein coupled receptor activity;olfactory receptor activity;plasma membrane;signal transduction;G-protein coupled receptor signaling pathway;sensory perception of smell;membrane;integral component of membrane;response to stimulus;detection of chemical stimulus involved in sensory perception of smell
ENSG00000177476.3	OR2G3	81469	protein_coding	chr1	ENSE00001280080.3	247605586	247606515	930	+	ENST00000320002.3	247605586	247606515	930	protein_coding	Q8NGZ4	A0A126GVX0	GO:0004930, GO:0004984, GO:0005886, GO:0007165, GO:0007186, GO:0007608, GO:0016020, GO:0016021, GO:0050896, GO:0050911	G-protein coupled receptor activity;olfactory receptor activity;plasma membrane;signal transduction;G-protein coupled receptor signaling pathway;sensory perception of smell;membrane;integral component of membrane;response to stimulus;detection of chemical stimulus involved in sensory perception of smell
ENSG00000279263.1	OR2L8	391190	protein_coding	chr1	ENSE00003760063.1	247948858	247949796	939	+	ENST00000623922.1	247948858	247949796	939	protein_coding	Q8NGY9		GO:0003674, GO:0004930, GO:0004984, GO:0005886, GO:0007165, GO:0007186, GO:0007608, GO:0008150, GO:0016020, GO:0016021, GO:0050896, GO:0050911	molecular_function;G-protein coupled receptor activity;olfactory receptor activity;plasma membrane;signal transduction;G-protein coupled receptor signaling pathway;sensory perception of smell;biological_process;membrane;integral component of membrane;response to stimulus;detection of chemical stimulus involved in sensory perception of smell
ENSG00000162727.3	OR2M5	127059	protein_coding	chr1	ENSE00002314277.1	248145148	248146086	939	+	ENST00000366476.1	248145148	248146086	939	protein_coding	A3KFT3		GO:0004930, GO:0004984, GO:0005886, GO:0007165, GO:0007186, GO:0007608, GO:0016020, GO:0016021, GO:0050896, GO:0050911	G-protein coupled receptor activity;olfactory receptor activity;plasma membrane;signal transduction;G-protein coupled receptor signaling pathway;sensory perception of smell;membrane;integral component of membrane;response to stimulus;detection of chemical stimulus involved in sensory perception of smell
ENSG00000177186.3	OR2M7	391196	protein_coding	chr1	ENSE00002210392.2	248323630	248324568	939	-	ENST00000317965.3	248323630	248324568	939	protein_coding	Q8NG81	A0A126GVZ1	GO:0004930, GO:0004984, GO:0005886, GO:0007165, GO:0007186, GO:0007608, GO:0016020, GO:0016021, GO:0050896, GO:0050911	G-protein coupled receptor activity;olfactory receptor activity;plasma membrane;signal transduction;G-protein coupled receptor signaling pathway;sensory perception of smell;membrane;integral component of membrane;response to stimulus;detection of chemical stimulus involved in sensory perception of smell
ENSG00000278889.4	OR2S2	56656	protein_coding	chr9	ENSE00001388448.2	35957108	35958154	1047	-	ENST00000341959.2	35957108	35958154	1047	protein_coding	Q9NQN1		GO:0004930, GO:0004984, GO:0005886, GO:0007165, GO:0007186, GO:0007608, GO:0016020, GO:0016021, GO:0050896, GO:0050911	G-protein coupled receptor activity;olfactory receptor activity;plasma membrane;signal transduction;G-protein coupled receptor signaling pathway;sensory perception of smell;membrane;integral component of membrane;response to stimulus;detection of chemical stimulus involved in sensory perception of smell
ENSG00000196539.3	OR2T3	343173	protein_coding	chr1	ENSE00001691264.2	248473351	248474307	957	+	ENST00000359594.3	248473351	248474307	957	protein_coding	Q8NH03	A0A126GVW5	GO:0004930, GO:0004984, GO:0005886, GO:0007165, GO:0007186, GO:0007608, GO:0016020, GO:0016021, GO:0050896, GO:0050911	G-protein coupled receptor activity;olfactory receptor activity;plasma membrane;signal transduction;G-protein coupled receptor signaling pathway;sensory perception of smell;membrane;integral component of membrane;response to stimulus;detection of chemical stimulus involved in sensory perception of smell
ENSG00000183310.3	OR2T34	127068	protein_coding	chr1	ENSE00001619909.3	248573801	248574757	957	-	ENST00000328782.3	248573801	248574757	957	protein_coding	Q8NGX1		GO:0004930, GO:0004984, GO:0005886, GO:0007165, GO:0007186, GO:0007608, GO:0016020, GO:0016021, GO:0050896, GO:0050911	G-protein coupled receptor activity;olfactory receptor activity;plasma membrane;signal transduction;G-protein coupled receptor signaling pathway;sensory perception of smell;membrane;integral component of membrane;response to stimulus;detection of chemical stimulus involved in sensory perception of smell
ENSG00000196944.4	OR2T4	127074	protein_coding	chr1	ENSE00002410076.3	248361665	248362627	963	+	ENST00000366473.4	248361665	248362627	963	protein_coding		A0A2C9F2M9	GO:0004930, GO:0004984, GO:0005886, GO:0007165, GO:0007186, GO:0007608, GO:0016020, GO:0016021, GO:0050896, GO:0050911	G-protein coupled receptor activity;olfactory receptor activity;plasma membrane;signal transduction;G-protein coupled receptor signaling pathway;sensory perception of smell;membrane;integral component of membrane;response to stimulus;detection of chemical stimulus involved in sensory perception of smell
ENSG00000203661.4	OR2T5	401993	protein_coding	chr1	ENSE00003813669.1	248488589	248491113	2525	+	ENST00000641363.1	248488589	248491113	2525	protein_coding	Q6IEZ7		GO:0004930, GO:0004984, GO:0005886, GO:0007165, GO:0007186, GO:0007608, GO:0016020, GO:0016021, GO:0050896, GO:0050911	G-protein coupled receptor activity;olfactory receptor activity;plasma membrane;signal transduction;G-protein coupled receptor signaling pathway;sensory perception of smell;membrane;integral component of membrane;response to stimulus;detection of chemical stimulus involved in sensory perception of smell
ENSG00000204704.2	OR2W1	26692	protein_coding	chr6	ENSE00001691220.1	29044213	29045240	1028	-	ENST00000377175.1	29044213	29045240	1028	protein_coding	Q9Y3N9	A0A126GVA1	GO:0004930, GO:0004984, GO:0005886, GO:0007165, GO:0007186, GO:0007608, GO:0016020, GO:0016021, GO:0050896, GO:0050911	G-protein coupled receptor activity;olfactory receptor activity;plasma membrane;signal transduction;G-protein coupled receptor signaling pathway;sensory perception of smell;membrane;integral component of membrane;response to stimulus;detection of chemical stimulus involved in sensory perception of smell
ENSG00000238243.3	OR2W3	343171	protein_coding	chr1	ENSE00001410647.3	247895587	247896531	945	+	ENST00000360358.3	247895587	247896531	945	protein_coding	Q7Z3T1		GO:0004930, GO:0004984, GO:0005886, GO:0007165, GO:0007186, GO:0007608, GO:0016020, GO:0016021, GO:0050896, GO:0050911	G-protein coupled receptor activity;olfactory receptor activity;plasma membrane;signal transduction;G-protein coupled receptor signaling pathway;sensory perception of smell;membrane;integral component of membrane;response to stimulus;detection of chemical stimulus involved in sensory perception of smell	616729
ENSG00000174339.2	OR2Y1	134083	protein_coding	chr5	ENSE00001186173.2	180739042	180740099	1058	-	ENST00000307832.2	180739042	180740099	1058	protein_coding	Q8NGV0		GO:0004930, GO:0004984, GO:0005886, GO:0007165, GO:0007186, GO:0007608, GO:0016020, GO:0016021, GO:0050896, GO:0050911	G-protein coupled receptor activity;olfactory receptor activity;plasma membrane;signal transduction;G-protein coupled receptor signaling pathway;sensory perception of smell;membrane;integral component of membrane;response to stimulus;detection of chemical stimulus involved in sensory perception of smell
ENSG00000181958.4	OR4A15	81328	protein_coding	chr11	ENSE00003812697.1	55367974	55368918	945	+	ENST00000641526.1	55367974	55368918	945	protein_coding		A0A286YF59	GO:0004930, GO:0004984, GO:0005886, GO:0007165, GO:0007186, GO:0007608, GO:0016020, GO:0016021, GO:0050896, GO:0050911	G-protein coupled receptor activity;olfactory receptor activity;plasma membrane;signal transduction;G-protein coupled receptor signaling pathway;sensory perception of smell;membrane;integral component of membrane;response to stimulus;detection of chemical stimulus involved in sensory perception of smell
ENSG00000181961.4	OR4A16	81327	protein_coding	chr11	ENSE00001272986.4	55343151	55344231	1081	+	ENST00000314721.4	55343151	55344231	1081	protein_coding	Q8NH70	A0A126GW87	GO:0004930, GO:0004984, GO:0005886, GO:0007165, GO:0007186, GO:0007608, GO:0016020, GO:0016021, GO:0050896, GO:0050911	G-protein coupled receptor activity;olfactory receptor activity;plasma membrane;signal transduction;G-protein coupled receptor signaling pathway;sensory perception of smell;membrane;integral component of membrane;response to stimulus;detection of chemical stimulus involved in sensory perception of smell
ENSG00000237388.2	OR4A47	403253	protein_coding	chr11	ENSE00001600174.1	48488717	48489780	1064	+	ENST00000446524.1	48488717	48489780	1064	protein_coding	Q6IF82		GO:0004930, GO:0004984, GO:0005886, GO:0007165, GO:0007186, GO:0007608, GO:0016020, GO:0016021, GO:0050896, GO:0050911	G-protein coupled receptor activity;olfactory receptor activity;plasma membrane;signal transduction;G-protein coupled receptor signaling pathway;sensory perception of smell;membrane;integral component of membrane;response to stimulus;detection of chemical stimulus involved in sensory perception of smell
ENSG00000221840.4	OR4A5	81318	protein_coding	chr11	ENSE00001260165.6	54706832	54707902	1071	+	ENST00000319760.8	54706832	54707902	1071	protein_coding	Q8NH83	A0A126GWJ2	GO:0004930, GO:0004984, GO:0005886, GO:0007165, GO:0007186, GO:0007608, GO:0016020, GO:0016021, GO:0050896, GO:0050911	G-protein coupled receptor activity;olfactory receptor activity;plasma membrane;signal transduction;G-protein coupled receptor signaling pathway;sensory perception of smell;membrane;integral component of membrane;response to stimulus;detection of chemical stimulus involved in sensory perception of smell
ENSG00000225997.1	OR4A8		polymorphic_pseudogene	chr11	ENSE00001620059.1	54682877	54683821	945	+	ENST00000418689.1	54682877	54683821	945	polymorphic_pseudogene
ENSG00000175619.3	OR4B1	119765	protein_coding	chr11	ENSE00001183564.3	48216810	48217739	930	+	ENST00000309562.3	48216810	48217739	930	protein_coding	Q8NGF8	A0A126GVH6	GO:0004930, GO:0004984, GO:0005886, GO:0007165, GO:0007186, GO:0007608, GO:0016020, GO:0016021, GO:0050896, GO:0050911	G-protein coupled receptor activity;olfactory receptor activity;plasma membrane;signal transduction;G-protein coupled receptor signaling pathway;sensory perception of smell;membrane;integral component of membrane;response to stimulus;detection of chemical stimulus involved in sensory perception of smell
ENSG00000221954.2	OR4C12	283093	protein_coding	chr11	ENSE00002156972.1	49981473	49982535	1063	-	ENST00000335238.4	49981473	49982535	1063	protein_coding	Q96R67		GO:0004930, GO:0004984, GO:0005886, GO:0007165, GO:0007186, GO:0007608, GO:0016020, GO:0016021, GO:0050896, GO:0050911	G-protein coupled receptor activity;olfactory receptor activity;plasma membrane;signal transduction;G-protein coupled receptor signaling pathway;sensory perception of smell;membrane;integral component of membrane;response to stimulus;detection of chemical stimulus involved in sensory perception of smell
ENSG00000258817.1	OR4C13	283092	protein_coding	chr11	ENSE00002468127.1	49952391	49953419	1029	+	ENST00000555099.1	49952391	49953419	1029	protein_coding	Q8NGP0		GO:0004930, GO:0004984, GO:0005886, GO:0007165, GO:0007186, GO:0007608, GO:0016020, GO:0016021, GO:0050896, GO:0050911	G-protein coupled receptor activity;olfactory receptor activity;plasma membrane;signal transduction;G-protein coupled receptor signaling pathway;sensory perception of smell;membrane;integral component of membrane;response to stimulus;detection of chemical stimulus involved in sensory perception of smell
ENSG00000181939.3	OR4C15	81309	protein_coding	chr11	ENSE00003814065.1	55554469	55555419	951	+	ENST00000642128.1	55554469	55555419	951	protein_coding	Q8NGM1		GO:0004930, GO:0004984, GO:0005886, GO:0007165, GO:0007186, GO:0007608, GO:0016020, GO:0016021, GO:0050896, GO:0050911	G-protein coupled receptor activity;olfactory receptor activity;plasma membrane;signal transduction;G-protein coupled receptor signaling pathway;sensory perception of smell;membrane;integral component of membrane;response to stimulus;detection of chemical stimulus involved in sensory perception of smell
ENSG00000279514.2	OR4C16	219428	protein_coding	chr11	ENSE00003785977.1	55572128	55573060	933	+	ENST00000623907.1	55572128	55573060	933	protein_coding	Q8NGL9		GO:0004930, GO:0004984, GO:0005886, GO:0007165, GO:0007186, GO:0007608, GO:0016020, GO:0016021, GO:0050896, GO:0050911	G-protein coupled receptor activity;olfactory receptor activity;plasma membrane;signal transduction;G-protein coupled receptor signaling pathway;sensory perception of smell;membrane;integral component of membrane;response to stimulus;detection of chemical stimulus involved in sensory perception of smell
ENSG00000260811.1	OR4C45	403257	polymorphic_pseudogene	chr11	ENSE00002586983.1	50032874	50033794	921	+	ENST00000568934.1	50032874	50033794	921	polymorphic_pseudogene
ENSG00000185926.1	OR4C46	119749	protein_coding	chr11	ENSE00001731289.1	54603069	54603998	930	-	ENST00000328188.1	54603069	54603998	930	protein_coding	A6NHA9		GO:0004930, GO:0004984, GO:0005886, GO:0007165, GO:0007186, GO:0007608, GO:0016020, GO:0016021, GO:0050896, GO:0050911	G-protein coupled receptor activity;olfactory receptor activity;plasma membrane;signal transduction;G-protein coupled receptor signaling pathway;sensory perception of smell;membrane;integral component of membrane;response to stimulus;detection of chemical stimulus involved in sensory perception of smell	614273
ENSG00000176540.3	OR4C5	79346	protein_coding	chr11	ENSE00001260233.3	48365485	48366465	981	-	ENST00000319813.3	48365485	48366465	981	protein_coding	Q8NGB2		GO:0004930, GO:0004984, GO:0005886, GO:0007165, GO:0007186, GO:0007608, GO:0016020, GO:0016021, GO:0050896, GO:0050911	G-protein coupled receptor activity;olfactory receptor activity;plasma membrane;signal transduction;G-protein coupled receptor signaling pathway;sensory perception of smell;membrane;integral component of membrane;response to stimulus;detection of chemical stimulus involved in sensory perception of smell
ENSG00000176200.1	OR4D11	219986	protein_coding	chr11	ENSE00001270798.1	59503576	59504511	936	+	ENST00000313253.1	59503576	59504511	936	protein_coding	Q8NGI4	A0A126GVQ9	GO:0004930, GO:0004984, GO:0005886, GO:0007165, GO:0007186, GO:0007608, GO:0016020, GO:0016021, GO:0050896, GO:0050911	G-protein coupled receptor activity;olfactory receptor activity;plasma membrane;signal transduction;G-protein coupled receptor signaling pathway;sensory perception of smell;membrane;integral component of membrane;response to stimulus;detection of chemical stimulus involved in sensory perception of smell
ENSG00000171014.2	OR4D5	219875	protein_coding	chr11	ENSE00001133958.2	123939543	123940637	1095	+	ENST00000307033.2	123939543	123940637	1095	protein_coding	Q8NGN0	A0A126GVD9	GO:0004930, GO:0004984, GO:0005886, GO:0007165, GO:0007186, GO:0007608, GO:0016020, GO:0016021, GO:0050896, GO:0050911	G-protein coupled receptor activity;olfactory receptor activity;plasma membrane;signal transduction;G-protein coupled receptor signaling pathway;sensory perception of smell;membrane;integral component of membrane;response to stimulus;detection of chemical stimulus involved in sensory perception of smell
ENSG00000166884.2	OR4D6	219983	protein_coding	chr11	ENSE00001107410.2	59456938	59457991	1054	+	ENST00000300127.2	59456938	59457991	1054	protein_coding	Q8NGJ1		GO:0004930, GO:0004984, GO:0005886, GO:0007165, GO:0007186, GO:0007608, GO:0016020, GO:0016021, GO:0050896, GO:0050911	G-protein coupled receptor activity;olfactory receptor activity;plasma membrane;signal transduction;G-protein coupled receptor signaling pathway;sensory perception of smell;membrane;integral component of membrane;response to stimulus;detection of chemical stimulus involved in sensory perception of smell
ENSG00000284662.1	OR4F16	81399	protein_coding	chr1	ENSE00002324228.3	685679	686673	995	-	ENST00000332831.4	685679	686673	995	protein_coding	Q6IEY1	A0A126GV92	GO:0004930, GO:0004984, GO:0005886, GO:0007165, GO:0007186, GO:0007608, GO:0016020, GO:0016021, GO:0050896, GO:0050911	G-protein coupled receptor activity;olfactory receptor activity;plasma membrane;signal transduction;G-protein coupled receptor signaling pathway;sensory perception of smell;membrane;integral component of membrane;response to stimulus;detection of chemical stimulus involved in sensory perception of smell
ENSG00000176269.3	OR4F21	441308	protein_coding	chr8	ENSE00002115557.1	166049	167043	995	-	ENST00000320901.3	166049	167043	995	protein_coding	O95013		GO:0004930, GO:0004984, GO:0005886, GO:0007165, GO:0007186, GO:0007608, GO:0016020, GO:0016021, GO:0050896, GO:0050911	G-protein coupled receptor activity;olfactory receptor activity;plasma membrane;signal transduction;G-protein coupled receptor signaling pathway;sensory perception of smell;membrane;integral component of membrane;response to stimulus;detection of chemical stimulus involved in sensory perception of smell
ENSG00000284733.1	OR4F29	729759	protein_coding	chr1	ENSE00002316283.3	450703	451697	995	-	ENST00000426406.3	450703	451697	995	protein_coding	Q6IEY1	A0A126GV92	GO:0004930, GO:0004984, GO:0005886, GO:0007165, GO:0007186, GO:0007608, GO:0016020, GO:0016021, GO:0050896, GO:0050911	G-protein coupled receptor activity;olfactory receptor activity;plasma membrane;signal transduction;G-protein coupled receptor signaling pathway;sensory perception of smell;membrane;integral component of membrane;response to stimulus;detection of chemical stimulus involved in sensory perception of smell
ENSG00000230178.1	OR4F3	26683	protein_coding	chr5	ENSE00002321347.1	181367268	181368262	995	+	ENST00000456475.1	181367268	181368262	995	protein_coding	Q6IEY1	A0A126GV92	GO:0004930, GO:0004984, GO:0005886, GO:0007165, GO:0007186, GO:0007608, GO:0016020, GO:0016021, GO:0050896, GO:0050911	G-protein coupled receptor activity;olfactory receptor activity;plasma membrane;signal transduction;G-protein coupled receptor signaling pathway;sensory perception of smell;membrane;integral component of membrane;response to stimulus;detection of chemical stimulus involved in sensory perception of smell
ENSG00000177693.4	OR4F4	26682	protein_coding	chr15	ENSE00003832019.1	101922042	101923113	1072	-	ENST00000650172.1	101922042	101923113	1072	protein_coding
ENSG00000169488.6	OR4K15	81127	protein_coding	chr14	ENSE00001635862.1	19975444	19976659	1216	+	ENST00000641512.1	19975444	19976659	1216	protein_coding		A0A286YFH6	GO:0004930, GO:0004984, GO:0005886, GO:0007165, GO:0007186, GO:0007608, GO:0016020, GO:0016021, GO:0050896, GO:0050911	G-protein coupled receptor activity;olfactory receptor activity;plasma membrane;signal transduction;G-protein coupled receptor signaling pathway;sensory perception of smell;membrane;integral component of membrane;response to stimulus;detection of chemical stimulus involved in sensory perception of smell
ENSG00000176290.8	OR4K3		polymorphic_pseudogene	chr14	ENSE00001755482.2	19868197	19869143	947	-	ENST00000425829.2	19868197	19869143	947	polymorphic_pseudogene
ENSG00000176281.4	OR4K5	79317	protein_coding	chr14	ENSE00001254731.4	19920582	19921659	1078	+	ENST00000315915.4	19920582	19921659	1078	protein_coding	Q8NGD3	A0A126GVN5	GO:0004930, GO:0004984, GO:0005886, GO:0007165, GO:0007186, GO:0007608, GO:0016020, GO:0016021, GO:0050896, GO:0050911	G-protein coupled receptor activity;olfactory receptor activity;plasma membrane;signal transduction;G-protein coupled receptor signaling pathway;sensory perception of smell;membrane;integral component of membrane;response to stimulus;detection of chemical stimulus involved in sensory perception of smell
ENSG00000176246.1	OR4L1	122742	protein_coding	chr14	ENSE00001254388.1	20060045	20060983	939	+	ENST00000315683.1	20060045	20060983	939	protein_coding	Q8NH43		GO:0004930, GO:0004984, GO:0005886, GO:0007165, GO:0007186, GO:0007608, GO:0016020, GO:0016021, GO:0050896, GO:0050911	G-protein coupled receptor activity;olfactory receptor activity;plasma membrane;signal transduction;G-protein coupled receptor signaling pathway;sensory perception of smell;membrane;integral component of membrane;response to stimulus;detection of chemical stimulus involved in sensory perception of smell
ENSG00000274102.2	OR4M2	390538	protein_coding	chr15	ENSE00003746969.2	22080625	22081566	942	+	ENST00000614722.2	22080625	22081566	942	protein_coding	Q8NGB6		GO:0004930, GO:0004984, GO:0005886, GO:0007165, GO:0007186, GO:0007608, GO:0016020, GO:0016021, GO:0050896, GO:0050911	G-protein coupled receptor activity;olfactory receptor activity;plasma membrane;signal transduction;G-protein coupled receptor signaling pathway;sensory perception of smell;membrane;integral component of membrane;response to stimulus;detection of chemical stimulus involved in sensory perception of smell
ENSG00000183706.5	OR4N4	283694	protein_coding	chr15	ENSE00001307071.5	22094522	22095472	951	+	ENST00000328795.5	22094522	22095472	951	protein_coding	Q8N0Y3	A0A126GVN2	GO:0004930, GO:0004984, GO:0005886, GO:0007165, GO:0007186, GO:0007608, GO:0016020, GO:0016021, GO:0050896, GO:0050911	G-protein coupled receptor activity;olfactory receptor activity;plasma membrane;signal transduction;G-protein coupled receptor signaling pathway;sensory perception of smell;membrane;integral component of membrane;response to stimulus;detection of chemical stimulus involved in sensory perception of smell
ENSG00000176555.1	OR4S1	256148	protein_coding	chr11	ENSE00001260482.1	48306223	48307152	930	+	ENST00000319988.1	48306223	48307152	930	protein_coding	Q8NGB4	A0A126GVU1	GO:0004930, GO:0004984, GO:0005886, GO:0007165, GO:0007186, GO:0007608, GO:0016020, GO:0016021, GO:0050896, GO:0050911	G-protein coupled receptor activity;olfactory receptor activity;plasma membrane;signal transduction;G-protein coupled receptor signaling pathway;sensory perception of smell;membrane;integral component of membrane;response to stimulus;detection of chemical stimulus involved in sensory perception of smell
ENSG00000176567.1	OR4X1	390113	protein_coding	chr11	ENSE00001260566.1	48263861	48264778	918	+	ENST00000320048.1	48263861	48264778	918	protein_coding	Q8NH49		GO:0004930, GO:0004984, GO:0005886, GO:0007165, GO:0007186, GO:0007608, GO:0016020, GO:0016021, GO:0050896, GO:0050911	G-protein coupled receptor activity;olfactory receptor activity;plasma membrane;signal transduction;G-protein coupled receptor signaling pathway;sensory perception of smell;membrane;integral component of membrane;response to stimulus;detection of chemical stimulus involved in sensory perception of smell
ENSG00000172208.6	OR4X2	119764	protein_coding	chr11	ENSE00001142972.4	48245056	48246080	1025	+	ENST00000624868.1	48245056	48246080	1025	protein_coding	Q8NGF9	A0A126GVL5	GO:0004930, GO:0004984, GO:0005886, GO:0007165, GO:0007186, GO:0007608, GO:0016020, GO:0016021, GO:0050896, GO:0050911	G-protein coupled receptor activity;olfactory receptor activity;plasma membrane;signal transduction;G-protein coupled receptor signaling pathway;sensory perception of smell;membrane;integral component of membrane;response to stimulus;detection of chemical stimulus involved in sensory perception of smell
ENSG00000205496.1	OR51A2	401667	protein_coding	chr11	ENSE00001798291.1	4954772	4955713	942	-	ENST00000380371.1	4954772	4955713	942	protein_coding	Q8NGJ7	A0A126GWD5	GO:0004930, GO:0004984, GO:0005886, GO:0007165, GO:0007186, GO:0007608, GO:0016020, GO:0016021, GO:0050896, GO:0050911	G-protein coupled receptor activity;olfactory receptor activity;plasma membrane;signal transduction;G-protein coupled receptor signaling pathway;sensory perception of smell;membrane;integral component of membrane;response to stimulus;detection of chemical stimulus involved in sensory perception of smell
ENSG00000279012.2	OR51B2	79345	protein_coding	chr11	ENSE00003756581.1	5323359	5324297	939	-	ENST00000624187.1	5323359	5324297	939	protein_coding	Q9Y5P1	A0A126GWB2	GO:0004930, GO:0004984, GO:0005886, GO:0007165, GO:0007186, GO:0007608, GO:0016020, GO:0016021, GO:0050896, GO:0050911	G-protein coupled receptor activity;olfactory receptor activity;plasma membrane;signal transduction;G-protein coupled receptor signaling pathway;sensory perception of smell;membrane;integral component of membrane;response to stimulus;detection of chemical stimulus involved in sensory perception of smell
ENSG00000183251.4	OR51B4	79339	protein_coding	chr11	ENSE00001484148.2	5301014	5301946	933	-	ENST00000380224.2	5301014	5301946	933	protein_coding	Q9Y5P0		GO:0004930, GO:0004984, GO:0005886, GO:0007165, GO:0007186, GO:0007608, GO:0016020, GO:0016021, GO:0050896, GO:0050911	G-protein coupled receptor activity;olfactory receptor activity;plasma membrane;signal transduction;G-protein coupled receptor signaling pathway;sensory perception of smell;membrane;integral component of membrane;response to stimulus;detection of chemical stimulus involved in sensory perception of smell
ENSG00000176239.7	OR51B6	390058	protein_coding	chr11	ENSE00001484131.1	5351508	5352446	939	+	ENST00000380219.1	5351508	5352446	939	protein_coding	Q9H340		GO:0004930, GO:0004984, GO:0005886, GO:0007165, GO:0007186, GO:0007608, GO:0016020, GO:0016021, GO:0050896, GO:0050911	G-protein coupled receptor activity;olfactory receptor activity;plasma membrane;signal transduction;G-protein coupled receptor signaling pathway;sensory perception of smell;membrane;integral component of membrane;response to stimulus;detection of chemical stimulus involved in sensory perception of smell
ENSG00000280021.1	OR51F1	256892	protein_coding	chr11	ENSE00003755573.1	4768979	4769917	939	-	ENST00000624103.1	4768979	4769917	939	protein_coding		A6NLW9	GO:0004930, GO:0004984, GO:0005886, GO:0007165, GO:0007186, GO:0007608, GO:0016020, GO:0016021, GO:0050896, GO:0050911	G-protein coupled receptor activity;olfactory receptor activity;plasma membrane;signal transduction;G-protein coupled receptor signaling pathway;sensory perception of smell;membrane;integral component of membrane;response to stimulus;detection of chemical stimulus involved in sensory perception of smell
ENSG00000176925.7	OR51F2	119694	protein_coding	chr11	ENSE00003812249.1	4821321	4822456	1136	+	ENST00000641672.1	4821321	4822456	1136	protein_coding	Q8NH61		GO:0004930, GO:0004984, GO:0005886, GO:0007165, GO:0007186, GO:0007608, GO:0016020, GO:0016021, GO:0050896, GO:0050911	G-protein coupled receptor activity;olfactory receptor activity;plasma membrane;signal transduction;G-protein coupled receptor signaling pathway;sensory perception of smell;membrane;integral component of membrane;response to stimulus;detection of chemical stimulus involved in sensory perception of smell
ENSG00000278870.2	OR51G1	79324	protein_coding	chr11	ENSE00003755280.1	4923374	4924339	966	-	ENST00000623849.1	4923374	4924339	966	protein_coding	Q8NGK1	A0A126GVF5	GO:0004930, GO:0004984, GO:0005886, GO:0007165, GO:0007186, GO:0007608, GO:0016020, GO:0016021, GO:0050896, GO:0050911	G-protein coupled receptor activity;olfactory receptor activity;plasma membrane;signal transduction;G-protein coupled receptor signaling pathway;sensory perception of smell;membrane;integral component of membrane;response to stimulus;detection of chemical stimulus involved in sensory perception of smell
ENSG00000167359.8	OR51I1	390063	protein_coding	chr11	ENSE00001484111.1	5440570	5441514	945	-	ENST00000380211.1	5440570	5441514	945	protein_coding	Q9H343	A0A126GWE7	GO:0004930, GO:0004984, GO:0005886, GO:0007165, GO:0007186, GO:0007608, GO:0016020, GO:0016021, GO:0050896, GO:0050911	G-protein coupled receptor activity;olfactory receptor activity;plasma membrane;signal transduction;G-protein coupled receptor signaling pathway;sensory perception of smell;membrane;integral component of membrane;response to stimulus;detection of chemical stimulus involved in sensory perception of smell
ENSG00000167360.6	OR51Q1	390061	protein_coding	chr11	ENSE00001276439.4	5422111	5423206	1096	+	ENST00000300778.4	5422111	5423206	1096	protein_coding	Q8NH59		GO:0004930, GO:0004984, GO:0005886, GO:0007165, GO:0007186, GO:0007608, GO:0016020, GO:0016021, GO:0050896, GO:0050911	G-protein coupled receptor activity;olfactory receptor activity;plasma membrane;signal transduction;G-protein coupled receptor signaling pathway;sensory perception of smell;membrane;integral component of membrane;response to stimulus;detection of chemical stimulus involved in sensory perception of smell
ENSG00000176922.4	OR51S1	119692	protein_coding	chr11	ENSE00001282639.4	4847489	4849238	1750	-	ENST00000322101.4	4847489	4849238	1750	protein_coding	Q8NGJ8	A0A126GWN3	GO:0004930, GO:0004984, GO:0005886, GO:0007165, GO:0007186, GO:0007608, GO:0016020, GO:0016021, GO:0050896, GO:0050911	G-protein coupled receptor activity;olfactory receptor activity;plasma membrane;signal transduction;G-protein coupled receptor signaling pathway;sensory perception of smell;membrane;integral component of membrane;response to stimulus;detection of chemical stimulus involved in sensory perception of smell
ENSG00000176900.2	OR51T1	401665	protein_coding	chr11	ENSE00001282591.1	4881900	4882883	984	+	ENST00000322049.1	4881900	4882883	984	protein_coding	Q8NGJ9		GO:0004930, GO:0004984, GO:0005886, GO:0007165, GO:0007186, GO:0007608, GO:0016020, GO:0016021, GO:0050896, GO:0050911	G-protein coupled receptor activity;olfactory receptor activity;plasma membrane;signal transduction;G-protein coupled receptor signaling pathway;sensory perception of smell;membrane;integral component of membrane;response to stimulus;detection of chemical stimulus involved in sensory perception of smell
ENSG00000176742.2	OR51V1	283111	protein_coding	chr11	ENSE00001281707.1	5199735	5200700	966	-	ENST00000321255.1	5199735	5200700	966	protein_coding	Q9H2C8		GO:0004930, GO:0004984, GO:0005886, GO:0007165, GO:0007186, GO:0007608, GO:0016020, GO:0016021, GO:0050896, GO:0050911	G-protein coupled receptor activity;olfactory receptor activity;plasma membrane;signal transduction;G-protein coupled receptor signaling pathway;sensory perception of smell;membrane;integral component of membrane;response to stimulus;detection of chemical stimulus involved in sensory perception of smell
ENSG00000255307.1	OR52B2	255725	protein_coding	chr11	ENSE00002183420.1	6169330	6170408	1079	-	ENST00000530810.1	6169330	6170408	1079	protein_coding	Q96RD2		GO:0004930, GO:0004984, GO:0005886, GO:0007165, GO:0007186, GO:0007608, GO:0016020, GO:0016021, GO:0050896, GO:0050911	G-protein coupled receptor activity;olfactory receptor activity;plasma membrane;signal transduction;G-protein coupled receptor signaling pathway;sensory perception of smell;membrane;integral component of membrane;response to stimulus;detection of chemical stimulus involved in sensory perception of smell
ENSG00000221996.6	OR52B4	143496	protein_coding	chr11	ENSE00001568512.2	4367263	4368386	1124	-	ENST00000624801.3	4367263	4368386	1124	protein_coding	Q8NGK2	A0A126GW82	GO:0004930, GO:0004984, GO:0005886, GO:0007165, GO:0007186, GO:0007608, GO:0016020, GO:0016021, GO:0050890, GO:0050896, GO:0050911	G-protein coupled receptor activity;olfactory receptor activity;plasma membrane;signal transduction;G-protein coupled receptor signaling pathway;sensory perception of smell;membrane;integral component of membrane;cognition;response to stimulus;detection of chemical stimulus involved in sensory perception of smell
ENSG00000187747.2	OR52B6	340980	protein_coding	chr11	ENSE00001263967.5	5580877	5581884	1008	+	ENST00000345043.2	5580877	5581884	1008	protein_coding	Q8NGF0		GO:0004930, GO:0004984, GO:0005886, GO:0007165, GO:0007186, GO:0007608, GO:0016020, GO:0016021, GO:0050896, GO:0050911	G-protein coupled receptor activity;olfactory receptor activity;plasma membrane;signal transduction;G-protein coupled receptor signaling pathway;sensory perception of smell;membrane;integral component of membrane;response to stimulus;detection of chemical stimulus involved in sensory perception of smell
ENSG00000181609.5	OR52D1	390066	protein_coding	chr11	ENSE00001112256.4	5488685	5489749	1065	+	ENST00000322641.5	5488685	5489749	1065	protein_coding	Q9H346	A0A126GVG9	GO:0004930, GO:0004984, GO:0005886, GO:0007165, GO:0007186, GO:0007608, GO:0016020, GO:0016021, GO:0050896, GO:0050911	G-protein coupled receptor activity;olfactory receptor activity;plasma membrane;signal transduction;G-protein coupled receptor signaling pathway;sensory perception of smell;membrane;integral component of membrane;response to stimulus;detection of chemical stimulus involved in sensory perception of smell
ENSG00000273085.1	OR52E1		polymorphic_pseudogene	chr11	ENSE00001720766.1	5069572	5070497	926	+	ENST00000445557.1	5069572	5070497	926	polymorphic_pseudogene
ENSG00000176787.2	OR52E2	119678	protein_coding	chr11	ENSE00001282010.2	5058650	5059627	978	-	ENST00000321522.2	5058650	5059627	978	protein_coding	Q8NGJ4		GO:0004930, GO:0004984, GO:0005886, GO:0007165, GO:0007186, GO:0007608, GO:0016020, GO:0016021, GO:0050896, GO:0050911	G-protein coupled receptor activity;olfactory receptor activity;plasma membrane;signal transduction;G-protein coupled receptor signaling pathway;sensory perception of smell;membrane;integral component of membrane;response to stimulus;detection of chemical stimulus involved in sensory perception of smell
ENSG00000183269.5	OR52E8	390079	protein_coding	chr11	ENSE00002307598.1	5856674	5857734	1061	-	ENST00000537935.1	5856674	5857734	1061	protein_coding	Q6IFG1	A0A126GVH0	GO:0004930, GO:0004984, GO:0005886, GO:0007165, GO:0007186, GO:0007608, GO:0016020, GO:0016021, GO:0050896, GO:0050911	G-protein coupled receptor activity;olfactory receptor activity;plasma membrane;signal transduction;G-protein coupled receptor signaling pathway;sensory perception of smell;membrane;integral component of membrane;response to stimulus;detection of chemical stimulus involved in sensory perception of smell
ENSG00000205495.1	OR52J3	119679	protein_coding	chr11	ENSE00001484673.1	5046526	5047461	936	+	ENST00000380370.1	5046526	5047461	936	protein_coding	Q8NH60		GO:0004930, GO:0004984, GO:0005886, GO:0007165, GO:0007186, GO:0007608, GO:0016020, GO:0016021, GO:0050896, GO:0050911	G-protein coupled receptor activity;olfactory receptor activity;plasma membrane;signal transduction;G-protein coupled receptor signaling pathway;sensory perception of smell;membrane;integral component of membrane;response to stimulus;detection of chemical stimulus involved in sensory perception of smell
ENSG00000181963.5	OR52K2	119774	protein_coding	chr11	ENSE00001267893.4	4449295	4450361	1067	+	ENST00000325719.4	4449295	4450361	1067	protein_coding	Q8NGK3	A0A126GVK8	GO:0004930, GO:0004984, GO:0005886, GO:0007165, GO:0007186, GO:0007608, GO:0016020, GO:0016021, GO:0050896, GO:0050911	G-protein coupled receptor activity;olfactory receptor activity;plasma membrane;signal transduction;G-protein coupled receptor signaling pathway;sensory perception of smell;membrane;integral component of membrane;response to stimulus;detection of chemical stimulus involved in sensory perception of smell
ENSG00000183313.4	OR52L1	338751	protein_coding	chr11	ENSE00001301590.4	5985892	5986985	1094	-	ENST00000332249.4	5985892	5986985	1094	protein_coding	Q8NGH7		GO:0004930, GO:0004984, GO:0005886, GO:0007165, GO:0007186, GO:0007608, GO:0016020, GO:0016021, GO:0050896, GO:0050911	G-protein coupled receptor activity;olfactory receptor activity;plasma membrane;signal transduction;G-protein coupled receptor signaling pathway;sensory perception of smell;membrane;integral component of membrane;response to stimulus;detection of chemical stimulus involved in sensory perception of smell
ENSG00000197790.1	OR52M1	119772	protein_coding	chr11	ENSE00001420191.1	4545191	4546144	954	+	ENST00000360213.1	4545191	4546144	954	protein_coding	Q8NGK5		GO:0004930, GO:0004984, GO:0005886, GO:0007165, GO:0007186, GO:0007608, GO:0016020, GO:0016021, GO:0050896, GO:0050911	G-protein coupled receptor activity;olfactory receptor activity;plasma membrane;signal transduction;G-protein coupled receptor signaling pathway;sensory perception of smell;membrane;integral component of membrane;response to stimulus;detection of chemical stimulus involved in sensory perception of smell
ENSG00000180988.2	OR52N2	390077	protein_coding	chr11	ENSE00001256465.2	5820314	5821348	1035	+	ENST00000317037.2	5820314	5821348	1035	protein_coding	Q8NGI0		GO:0004930, GO:0004984, GO:0005886, GO:0007165, GO:0007186, GO:0007608, GO:0016020, GO:0016021, GO:0050896, GO:0050911	G-protein coupled receptor activity;olfactory receptor activity;plasma membrane;signal transduction;G-protein coupled receptor signaling pathway;sensory perception of smell;membrane;integral component of membrane;response to stimulus;detection of chemical stimulus involved in sensory perception of smell
ENSG00000279270.2	OR52R1	119695	protein_coding	chr11	ENSE00003790717.1	4803433	4804380	948	-	ENST00000624978.1	4803433	4804380	948	protein_coding	Q8NGF1		GO:0004930, GO:0004984, GO:0005886, GO:0007165, GO:0007186, GO:0007608, GO:0016020, GO:0016021, GO:0050896, GO:0050911	G-protein coupled receptor activity;olfactory receptor activity;plasma membrane;signal transduction;G-protein coupled receptor signaling pathway;sensory perception of smell;membrane;integral component of membrane;response to stimulus;detection of chemical stimulus involved in sensory perception of smell
ENSG00000175485.2	OR52W1	120787	protein_coding	chr11	ENSE00001189360.2	6199146	6200259	1114	+	ENST00000311352.2	6199146	6200259	1114	protein_coding	Q6IF63		GO:0004930, GO:0004984, GO:0005886, GO:0007165, GO:0007186, GO:0007608, GO:0016020, GO:0016021, GO:0050896, GO:0050911	G-protein coupled receptor activity;olfactory receptor activity;plasma membrane;signal transduction;G-protein coupled receptor signaling pathway;sensory perception of smell;membrane;integral component of membrane;response to stimulus;detection of chemical stimulus involved in sensory perception of smell
ENSG00000181023.7	OR56B1	387748	protein_coding	chr11	ENSE00001256577.5	5736448	5738522	2075	+	ENST00000317121.5	5736448	5738522	2075	protein_coding	Q8NGI3		GO:0004930, GO:0004984, GO:0005886, GO:0007165, GO:0007186, GO:0007608, GO:0016020, GO:0016021, GO:0050896, GO:0050911	G-protein coupled receptor activity;olfactory receptor activity;plasma membrane;signal transduction;G-protein coupled receptor signaling pathway;sensory perception of smell;membrane;integral component of membrane;response to stimulus;detection of chemical stimulus involved in sensory perception of smell
ENSG00000180919.3	OR56B4	196335	protein_coding	chr11	ENSE00001255705.3	6107684	6108835	1152	+	ENST00000316529.3	6107684	6108835	1152	protein_coding	Q8NH76		GO:0004930, GO:0004984, GO:0005886, GO:0007165, GO:0007186, GO:0007608, GO:0016020, GO:0016021, GO:0050896, GO:0050911	G-protein coupled receptor activity;olfactory receptor activity;plasma membrane;signal transduction;G-protein coupled receptor signaling pathway;sensory perception of smell;membrane;integral component of membrane;response to stimulus;detection of chemical stimulus involved in sensory perception of smell
ENSG00000213439.3	OR5AC1		polymorphic_pseudogene	chr3	ENSE00001688677.1	98064472	98065396	925	+	ENST00000429239.1	98064472	98065396	925	polymorphic_pseudogene
ENSG00000196578.4	OR5AC2	81050	protein_coding	chr3	ENSE00001404952.2	98087173	98088102	930	+	ENST00000358642.2	98087173	98088102	930	protein_coding	Q9NZP5		GO:0004930, GO:0004984, GO:0005549, GO:0005886, GO:0007165, GO:0007186, GO:0007608, GO:0016020, GO:0016021, GO:0050896, GO:0050911	G-protein coupled receptor activity;olfactory receptor activity;odorant binding;plasma membrane;signal transduction;G-protein coupled receptor signaling pathway;sensory perception of smell;membrane;integral component of membrane;response to stimulus;detection of chemical stimulus involved in sensory perception of smell
ENSG00000181273.2	OR5AK2	390181	protein_coding	chr11	ENSE00001269413.2	56988872	56989867	996	+	ENST00000326855.2	56988872	56989867	996	protein_coding	Q8NH90	A0A126GW20	GO:0004930, GO:0004984, GO:0005549, GO:0005886, GO:0007165, GO:0007186, GO:0007608, GO:0016020, GO:0016021, GO:0050896, GO:0050911	G-protein coupled receptor activity;olfactory receptor activity;odorant binding;plasma membrane;signal transduction;G-protein coupled receptor signaling pathway;sensory perception of smell;membrane;integral component of membrane;response to stimulus;detection of chemical stimulus involved in sensory perception of smell
ENSG00000272987.1	OR5AL1		polymorphic_pseudogene	chr11	ENSE00001732221.1	56412696	56413680	985	+	ENST00000440231.1	56412696	56413680	985	polymorphic_pseudogene
ENSG00000172464.3	OR5AP2	338675	protein_coding	chr11	ENSE00002252212.1	56641466	56642471	1006	-	ENST00000544374.2	56641466	56642471	1006	protein_coding	Q8NGF4		GO:0004930, GO:0004984, GO:0005549, GO:0005886, GO:0007165, GO:0007186, GO:0007608, GO:0016020, GO:0016021, GO:0050896, GO:0050911	G-protein coupled receptor activity;olfactory receptor activity;odorant binding;plasma membrane;signal transduction;G-protein coupled receptor signaling pathway;sensory perception of smell;membrane;integral component of membrane;response to stimulus;detection of chemical stimulus involved in sensory perception of smell
ENSG00000172459.4	OR5AR1	219493	protein_coding	chr11	ENSE00003757047.1	56663662	56664687	1026	+	ENST00000624596.1	56663662	56664687	1026	protein_coding	Q8NGP9	A0A126GVM6	GO:0004930, GO:0004984, GO:0005507, GO:0005549, GO:0005886, GO:0005887, GO:0007165, GO:0007186, GO:0007608, GO:0016020, GO:0016021, GO:0050896, GO:0050907, GO:0050911	G-protein coupled receptor activity;olfactory receptor activity;copper ion binding;odorant binding;plasma membrane;integral component of plasma membrane;signal transduction;G-protein coupled receptor signaling pathway;sensory perception of smell;membrane;integral component of membrane;response to stimulus;detection of chemical stimulus involved in sensory perception;detection of chemical stimulus…
ENSG00000197786.3	OR5B17	219965	protein_coding	chr11	ENSE00001412966.3	58358124	58359069	946	-	ENST00000357377.3	58358124	58359069	946	protein_coding	Q8NGF7	A0A126GVL8	GO:0004930, GO:0004984, GO:0005549, GO:0005886, GO:0007165, GO:0007186, GO:0007608, GO:0016020, GO:0016021, GO:0050896, GO:0050911	G-protein coupled receptor activity;olfactory receptor activity;odorant binding;plasma membrane;signal transduction;G-protein coupled receptor signaling pathway;sensory perception of smell;membrane;integral component of membrane;response to stimulus;detection of chemical stimulus involved in sensory perception of smell
ENSG00000198283.2	OR5B21	219968	protein_coding	chr11	ENSE00001309281.5	58507175	58508105	931	-	ENST00000360374.2	58507175	58508105	931	protein_coding	A6NL26		GO:0004930, GO:0004984, GO:0005549, GO:0005886, GO:0007165, GO:0007186, GO:0007608, GO:0016020, GO:0016021, GO:0050896, GO:0050911	G-protein coupled receptor activity;olfactory receptor activity;odorant binding;plasma membrane;signal transduction;G-protein coupled receptor signaling pathway;sensory perception of smell;membrane;integral component of membrane;response to stimulus;detection of chemical stimulus involved in sensory perception of smell
ENSG00000148215.4	OR5C1	392391	protein_coding	chr9	ENSE00001461215.3	122788933	122789895	963	+	ENST00000373680.3	122788933	122789895	963	protein_coding	Q8NGR4	A0A126GW42	GO:0004930, GO:0004984, GO:0005549, GO:0005886, GO:0007165, GO:0007186, GO:0007608, GO:0016020, GO:0016021, GO:0050896, GO:0050911	G-protein coupled receptor activity;olfactory receptor activity;odorant binding;plasma membrane;signal transduction;G-protein coupled receptor signaling pathway;sensory perception of smell;membrane;integral component of membrane;response to stimulus;detection of chemical stimulus involved in sensory perception of smell
ENSG00000279761.2	OR5D13	390142	protein_coding	chr11	ENSE00003788189.1	55773438	55774382	945	+	ENST00000623930.1	55773438	55774382	945	protein_coding	Q8NGL4		GO:0004930, GO:0004984, GO:0005549, GO:0005886, GO:0007165, GO:0007186, GO:0007608, GO:0016020, GO:0016021, GO:0050896, GO:0050911	G-protein coupled receptor activity;olfactory receptor activity;odorant binding;plasma membrane;signal transduction;G-protein coupled receptor signaling pathway;sensory perception of smell;membrane;integral component of membrane;response to stimulus;detection of chemical stimulus involved in sensory perception of smell
ENSG00000186113.1	OR5D14	219436	protein_coding	chr11	ENSE00001335953.1	55795556	55796500	945	+	ENST00000335605.1	55795556	55796500	945	protein_coding	Q8NGL3		GO:0004930, GO:0004984, GO:0005549, GO:0005886, GO:0007165, GO:0007186, GO:0007608, GO:0016020, GO:0016021, GO:0050896, GO:0050911	G-protein coupled receptor activity;olfactory receptor activity;odorant binding;plasma membrane;signal transduction;G-protein coupled receptor signaling pathway;sensory perception of smell;membrane;integral component of membrane;response to stimulus;detection of chemical stimulus involved in sensory perception of smell
ENSG00000205029.1	OR5D16	390144	protein_coding	chr11	ENSE00001477316.1	55838752	55839738	987	+	ENST00000378396.1	55838752	55839738	987	protein_coding	Q8NGK9		GO:0004930, GO:0004984, GO:0005549, GO:0005886, GO:0007165, GO:0007186, GO:0007608, GO:0016020, GO:0016021, GO:0050896, GO:0050911	G-protein coupled receptor activity;olfactory receptor activity;odorant binding;plasma membrane;signal transduction;G-protein coupled receptor signaling pathway;sensory perception of smell;membrane;integral component of membrane;response to stimulus;detection of chemical stimulus involved in sensory perception of smell
ENSG00000186119.8	OR5D18	219438	protein_coding	chr11	ENSE00001786896.3	55819607	55820597	991	+	ENST00000333976.6	55819607	55820597	991	protein_coding	Q8NGL1		GO:0004930, GO:0004984, GO:0005549, GO:0005886, GO:0007165, GO:0007186, GO:0007608, GO:0016020, GO:0016021, GO:0050896, GO:0050911	G-protein coupled receptor activity;olfactory receptor activity;odorant binding;plasma membrane;signal transduction;G-protein coupled receptor signaling pathway;sensory perception of smell;membrane;integral component of membrane;response to stimulus;detection of chemical stimulus involved in sensory perception of smell
ENSG00000149133.1	OR5F1	338674	protein_coding	chr11	ENSE00000988940.1	55993681	55994625	945	-	ENST00000278409.1	55993681	55994625	945	protein_coding	O95221		GO:0004930, GO:0004984, GO:0005549, GO:0005886, GO:0007165, GO:0007186, GO:0007608, GO:0016020, GO:0016021, GO:0050896, GO:0050911	G-protein coupled receptor activity;olfactory receptor activity;odorant binding;plasma membrane;signal transduction;G-protein coupled receptor signaling pathway;sensory perception of smell;membrane;integral component of membrane;response to stimulus;detection of chemical stimulus involved in sensory perception of smell	608492
ENSG00000241356.2	OR5G3		polymorphic_pseudogene	chr11	ENSE00001602908.2	56819573	56820516	944	-	ENST00000435756.2	56819573	56820516	944	polymorphic_pseudogene
ENSG00000197938.5	OR5H2	79310	protein_coding	chr3	ENSE00002389686.2	98282903	98283832	930	+	ENST00000356526.3	98282903	98283832	930	protein_coding		A0A2C9F2N2	GO:0004930, GO:0004984, GO:0005886, GO:0007165, GO:0007186, GO:0007608, GO:0016020, GO:0016021, GO:0050896, GO:0050911	G-protein coupled receptor activity;olfactory receptor activity;plasma membrane;signal transduction;G-protein coupled receptor signaling pathway;sensory perception of smell;membrane;integral component of membrane;response to stimulus;detection of chemical stimulus involved in sensory perception of smell
ENSG00000167825.3	OR5I1	10798	protein_coding	chr11	ENSE00001117428.4	55935456	55936400	945	-	ENST00000301532.3	55935456	55936400	945	protein_coding	Q13606	A0A126GVE5	GO:0004930, GO:0004984, GO:0005549, GO:0005886, GO:0007165, GO:0007186, GO:0007608, GO:0016020, GO:0016021, GO:0050896, GO:0050911	G-protein coupled receptor activity;olfactory receptor activity;odorant binding;plasma membrane;signal transduction;G-protein coupled receptor signaling pathway;sensory perception of smell;membrane;integral component of membrane;response to stimulus;detection of chemical stimulus involved in sensory perception of smell	608496
ENSG00000174957.1	OR5J2	282775	protein_coding	chr11	ENSE00001190110.1	56176618	56177556	939	+	ENST00000312298.1	56176618	56177556	939	protein_coding	Q8NH18	A0A126GVP0	GO:0004930, GO:0004984, GO:0005549, GO:0005886, GO:0007165, GO:0007186, GO:0007608, GO:0016020, GO:0016021, GO:0050896, GO:0050911	G-protein coupled receptor activity;olfactory receptor activity;odorant binding;plasma membrane;signal transduction;G-protein coupled receptor signaling pathway;sensory perception of smell;membrane;integral component of membrane;response to stimulus;detection of chemical stimulus involved in sensory perception of smell
ENSG00000231861.2	OR5K2	402135	protein_coding	chr3	ENSE00001737733.2	98497604	98498663	1060	+	ENST00000427338.2	98497604	98498663	1060	protein_coding	Q8NHB8	A0A126GVB4	GO:0004930, GO:0004984, GO:0005549, GO:0005886, GO:0007165, GO:0007186, GO:0007608, GO:0016020, GO:0016021, GO:0050896, GO:0050911	G-protein coupled receptor activity;olfactory receptor activity;odorant binding;plasma membrane;signal transduction;G-protein coupled receptor signaling pathway;sensory perception of smell;membrane;integral component of membrane;response to stimulus;detection of chemical stimulus involved in sensory perception of smell
ENSG00000206536.1	OR5K3	403277	protein_coding	chr3	ENSE00001498172.1	98390666	98391631	966	+	ENST00000383695.1	98390666	98391631	966	protein_coding	A6NET4		GO:0004930, GO:0004984, GO:0005549, GO:0005886, GO:0007165, GO:0007186, GO:0007608, GO:0016020, GO:0016021, GO:0050896, GO:0050911	G-protein coupled receptor activity;olfactory receptor activity;odorant binding;plasma membrane;signal transduction;G-protein coupled receptor signaling pathway;sensory perception of smell;membrane;integral component of membrane;response to stimulus;detection of chemical stimulus involved in sensory perception of smell
ENSG00000196098.2	OR5K4	403278	protein_coding	chr3	ENSE00001423802.2	98353854	98354819	966	+	ENST00000354924.2	98353854	98354819	966	protein_coding	A6NMS3		GO:0004930, GO:0004984, GO:0005549, GO:0005886, GO:0007165, GO:0007186, GO:0007608, GO:0016020, GO:0016021, GO:0050896, GO:0050911	G-protein coupled receptor activity;olfactory receptor activity;odorant binding;plasma membrane;signal transduction;G-protein coupled receptor signaling pathway;sensory perception of smell;membrane;integral component of membrane;response to stimulus;detection of chemical stimulus involved in sensory perception of smell
ENSG00000279395.3	OR5L1	219437	protein_coding	chr11	ENSE00003755286.2	55811367	55812476	1110	+	ENST00000625203.2	55811367	55812476	1110	protein_coding	Q8NGL2	A0A126GVL0	GO:0004930, GO:0004984, GO:0005549, GO:0005886, GO:0007165, GO:0007186, GO:0007608, GO:0016020, GO:0016021, GO:0050896, GO:0050911	G-protein coupled receptor activity;olfactory receptor activity;odorant binding;plasma membrane;signal transduction;G-protein coupled receptor signaling pathway;sensory perception of smell;membrane;integral component of membrane;response to stimulus;detection of chemical stimulus involved in sensory perception of smell
ENSG00000205030.1	OR5L2	26338	protein_coding	chr11	ENSE00001791207.1	55827219	55828154	936	+	ENST00000378397.1	55827219	55828154	936	protein_coding	Q8NGL0		GO:0004930, GO:0004984, GO:0005549, GO:0005886, GO:0007165, GO:0007186, GO:0007608, GO:0016020, GO:0016021, GO:0050896, GO:0050911	G-protein coupled receptor activity;olfactory receptor activity;odorant binding;plasma membrane;signal transduction;G-protein coupled receptor signaling pathway;sensory perception of smell;membrane;integral component of membrane;response to stimulus;detection of chemical stimulus involved in sensory perception of smell
ENSG00000254834.4	OR5M10	390167	protein_coding	chr11	ENSE00002196796.4	56576736	56577787	1052	-	ENST00000526812.4	56576736	56577787	1052	protein_coding	Q6IEU7		GO:0004930, GO:0004984, GO:0005549, GO:0005886, GO:0007165, GO:0007186, GO:0007608, GO:0016020, GO:0016021, GO:0050896, GO:0050911	G-protein coupled receptor activity;olfactory receptor activity;odorant binding;plasma membrane;signal transduction;G-protein coupled receptor signaling pathway;sensory perception of smell;membrane;integral component of membrane;response to stimulus;detection of chemical stimulus involved in sensory perception of smell
ENSG00000255223.4	OR5M11	219487	protein_coding	chr11	ENSE00002160404.4	56542262	56543281	1020	-	ENST00000528616.4	56542262	56543281	1020	protein_coding	Q96RB7	A0A126GVL9	GO:0004930, GO:0004984, GO:0005549, GO:0005886, GO:0007165, GO:0007186, GO:0007608, GO:0016020, GO:0016021, GO:0050896, GO:0050911	G-protein coupled receptor activity;olfactory receptor activity;odorant binding;plasma membrane;signal transduction;G-protein coupled receptor signaling pathway;sensory perception of smell;membrane;integral component of membrane;response to stimulus;detection of chemical stimulus involved in sensory perception of smell
ENSG00000181371.4	OR5M8	219484	protein_coding	chr11	ENSE00001269857.4	56490349	56491395	1047	-	ENST00000327216.4	56490349	56491395	1047	protein_coding	Q8NGP6	A0A126GWD6	GO:0004930, GO:0004984, GO:0005549, GO:0005886, GO:0007165, GO:0007186, GO:0007608, GO:0016020, GO:0016021, GO:0050896, GO:0050911	G-protein coupled receptor activity;olfactory receptor activity;odorant binding;plasma membrane;signal transduction;G-protein coupled receptor signaling pathway;sensory perception of smell;membrane;integral component of membrane;response to stimulus;detection of chemical stimulus involved in sensory perception of smell
ENSG00000150269.1	OR5M9	390162	protein_coding	chr11	ENSE00000994295.1	56462469	56463401	933	-	ENST00000279791.1	56462469	56463401	933	protein_coding	Q8NGP3	A0A126GVK6	GO:0004930, GO:0004984, GO:0005549, GO:0005886, GO:0007165, GO:0007186, GO:0007608, GO:0016020, GO:0016021, GO:0050896, GO:0050911	G-protein coupled receptor activity;olfactory receptor activity;odorant binding;plasma membrane;signal transduction;G-protein coupled receptor signaling pathway;sensory perception of smell;membrane;integral component of membrane;response to stimulus;detection of chemical stimulus involved in sensory perception of smell
ENSG00000183303.2	OR5P2	120065	protein_coding	chr11	ENSE00001324685.2	7795905	7796973	1069	-	ENST00000329434.2	7795905	7796973	1069	protein_coding	Q8WZ92	A0A126GVJ7	GO:0004930, GO:0004984, GO:0005549, GO:0005886, GO:0007165, GO:0007186, GO:0007608, GO:0016020, GO:0016021, GO:0050896, GO:0050911	G-protein coupled receptor activity;olfactory receptor activity;odorant binding;plasma membrane;signal transduction;G-protein coupled receptor signaling pathway;sensory perception of smell;membrane;integral component of membrane;response to stimulus;detection of chemical stimulus involved in sensory perception of smell
ENSG00000279961.2	OR5R1	219479	protein_coding	chr11	ENSE00003785276.1	56417258	56418232	975	-	ENST00000623286.1	56417258	56418232	975	protein_coding	Q8NH85		GO:0004930, GO:0004984, GO:0005549, GO:0005886, GO:0007165, GO:0007186, GO:0007608, GO:0016020, GO:0016021, GO:0050896, GO:0050911	G-protein coupled receptor activity;olfactory receptor activity;odorant binding;plasma membrane;signal transduction;G-protein coupled receptor signaling pathway;sensory perception of smell;membrane;integral component of membrane;response to stimulus;detection of chemical stimulus involved in sensory perception of smell
ENSG00000172489.6	OR5T3	390154	protein_coding	chr11	ENSE00001270439.4	56252254	56253222	969	+	ENST00000313033.4	56252254	56253222	969	protein_coding		A0A2C9F2M2	GO:0004930, GO:0004984, GO:0005886, GO:0007165, GO:0007186, GO:0007608, GO:0016020, GO:0016021, GO:0050896, GO:0050911	G-protein coupled receptor activity;olfactory receptor activity;plasma membrane;signal transduction;G-protein coupled receptor signaling pathway;sensory perception of smell;membrane;integral component of membrane;response to stimulus;detection of chemical stimulus involved in sensory perception of smell
ENSG00000187612.1	OR5W2	390148	protein_coding	chr11	ENSE00001271651.3	55913650	55914582	933	-	ENST00000344514.1	55913650	55914582	933	protein_coding	Q8NH69		GO:0004930, GO:0004984, GO:0005549, GO:0005886, GO:0007165, GO:0007186, GO:0007608, GO:0016020, GO:0016021, GO:0050896, GO:0050911	G-protein coupled receptor activity;olfactory receptor activity;odorant binding;plasma membrane;signal transduction;G-protein coupled receptor signaling pathway;sensory perception of smell;membrane;integral component of membrane;response to stimulus;detection of chemical stimulus involved in sensory perception of smell
ENSG00000182083.7	OR6B2	389090	protein_coding	chr2	ENSE00002215279.2	240028965	240030456	1492	-	ENST00000402971.3	240028965	240030456	1492	protein_coding	Q6IFH4		GO:0004930, GO:0004984, GO:0005549, GO:0005886, GO:0007165, GO:0007186, GO:0007608, GO:0016020, GO:0016021, GO:0050896, GO:0050911	G-protein coupled receptor activity;olfactory receptor activity;odorant binding;plasma membrane;signal transduction;G-protein coupled receptor signaling pathway;sensory perception of smell;membrane;integral component of membrane;response to stimulus;detection of chemical stimulus involved in sensory perception of smell
ENSG00000205328.2	OR6C65	403282	protein_coding	chr12	ENSE00001482047.2	55400430	55401505	1076	+	ENST00000379665.2	55400430	55401505	1076	protein_coding	A6NJZ3	A0A126GW71	GO:0004930, GO:0004984, GO:0005886, GO:0007165, GO:0007186, GO:0007608, GO:0016020, GO:0016021, GO:0050896, GO:0050911	G-protein coupled receptor activity;olfactory receptor activity;plasma membrane;signal transduction;G-protein coupled receptor signaling pathway;sensory perception of smell;membrane;integral component of membrane;response to stimulus;detection of chemical stimulus involved in sensory perception of smell
ENSG00000205327.3	OR6C68	403284	protein_coding	chr12	ENSE00002413206.1	55492378	55493316	939	+	ENST00000548615.1	55492378	55493316	939	protein_coding	A6NDL8		GO:0004930, GO:0004984, GO:0005886, GO:0007165, GO:0007186, GO:0007608, GO:0016020, GO:0016021, GO:0050896, GO:0050911	G-protein coupled receptor activity;olfactory receptor activity;plasma membrane;signal transduction;G-protein coupled receptor signaling pathway;sensory perception of smell;membrane;integral component of membrane;response to stimulus;detection of chemical stimulus involved in sensory perception of smell
ENSG00000184954.4	OR6C70	390327	protein_coding	chr12	ENSE00001304042.4	55469200	55470138	939	-	ENST00000327335.4	55469200	55470138	939	protein_coding	A6NIJ9		GO:0004930, GO:0004984, GO:0005886, GO:0007165, GO:0007186, GO:0007608, GO:0016020, GO:0016021, GO:0050896, GO:0050911	G-protein coupled receptor activity;olfactory receptor activity;plasma membrane;signal transduction;G-protein coupled receptor signaling pathway;sensory perception of smell;membrane;integral component of membrane;response to stimulus;detection of chemical stimulus involved in sensory perception of smell
ENSG00000197706.3	OR6C74	254783	protein_coding	chr12	ENSE00001389336.4	55247198	55248302	1105	+	ENST00000343870.4	55247198	55248302	1105	protein_coding	A6NCV1	A0A126GW13	GO:0004930, GO:0004984, GO:0005886, GO:0007165, GO:0007186, GO:0007608, GO:0016020, GO:0016021, GO:0050896, GO:0050911	G-protein coupled receptor activity;olfactory receptor activity;plasma membrane;signal transduction;G-protein coupled receptor signaling pathway;sensory perception of smell;membrane;integral component of membrane;response to stimulus;detection of chemical stimulus involved in sensory perception of smell
ENSG00000185821.3	OR6C76	390326	protein_coding	chr12	ENSE00001311597.3	55426254	55427192	939	+	ENST00000328314.3	55426254	55427192	939	protein_coding	A6NM76	A0A126GW16	GO:0004930, GO:0004984, GO:0005886, GO:0007165, GO:0007186, GO:0007608, GO:0016020, GO:0016021, GO:0050896, GO:0050911	G-protein coupled receptor activity;olfactory receptor activity;plasma membrane;signal transduction;G-protein coupled receptor signaling pathway;sensory perception of smell;membrane;integral component of membrane;response to stimulus;detection of chemical stimulus involved in sensory perception of smell
ENSG00000196171.3	OR6K2	81448	protein_coding	chr1	ENSE00001410505.3	158699678	158700652	975	-	ENST00000359610.3	158699678	158700652	975	protein_coding	Q8NGY2	A0A126GV58	GO:0004930, GO:0004984, GO:0005886, GO:0007165, GO:0007186, GO:0007608, GO:0016020, GO:0016021, GO:0050896, GO:0050911	G-protein coupled receptor activity;olfactory receptor activity;plasma membrane;signal transduction;G-protein coupled receptor signaling pathway;sensory perception of smell;membrane;integral component of membrane;response to stimulus;detection of chemical stimulus involved in sensory perception of smell
ENSG00000180433.5	OR6K6	128371	protein_coding	chr1	ENSE00001446414.2	158754720	158755891	1172	+	ENST00000641861.1	158754720	158755891	1172	protein_coding		A0A286YF06	GO:0004930, GO:0004984, GO:0005886, GO:0007165, GO:0007186, GO:0007608, GO:0016020, GO:0016021, GO:0050896, GO:0050911	G-protein coupled receptor activity;olfactory receptor activity;plasma membrane;signal transduction;G-protein coupled receptor signaling pathway;sensory perception of smell;membrane;integral component of membrane;response to stimulus;detection of chemical stimulus involved in sensory perception of smell
ENSG00000196099.4	OR6M1	390261	protein_coding	chr11	ENSE00001204792.2	123805335	123806387	1053	-	ENST00000309154.2	123805335	123806387	1053	protein_coding	Q8NGM8	A0A126GVK2	GO:0004930, GO:0004984, GO:0005886, GO:0007165, GO:0007186, GO:0007608, GO:0016020, GO:0016021, GO:0050896, GO:0050911	G-protein coupled receptor activity;olfactory receptor activity;plasma membrane;signal transduction;G-protein coupled receptor signaling pathway;sensory perception of smell;membrane;integral component of membrane;response to stimulus;detection of chemical stimulus involved in sensory perception of smell
ENSG00000279051.4	OR6Q1	219952	protein_coding	chr11	ENSE00001172053.3	58030930	58031931	1002	+	ENST00000302622.3	58030930	58031931	1002	protein_coding	Q8NGQ2	A0A126GVP6	GO:0004930, GO:0004984, GO:0005886, GO:0007165, GO:0007186, GO:0007608, GO:0016020, GO:0016021, GO:0050896, GO:0050911	G-protein coupled receptor activity;olfactory receptor activity;plasma membrane;signal transduction;G-protein coupled receptor signaling pathway;sensory perception of smell;membrane;integral component of membrane;response to stimulus;detection of chemical stimulus involved in sensory perception of smell
ENSG00000181803.3	OR6S1	341799	protein_coding	chr14	ENSE00001261467.2	20640696	20641691	996	-	ENST00000320704.3	20640696	20641691	996	protein_coding	Q8NH40		GO:0004930, GO:0004984, GO:0005886, GO:0007165, GO:0007186, GO:0007608, GO:0016020, GO:0016021, GO:0050896, GO:0050911	G-protein coupled receptor activity;olfactory receptor activity;plasma membrane;signal transduction;G-protein coupled receptor signaling pathway;sensory perception of smell;membrane;integral component of membrane;response to stimulus;detection of chemical stimulus involved in sensory perception of smell
ENSG00000181499.2	OR6T1	219874	protein_coding	chr11	ENSE00001262215.2	123942785	123943873	1089	-	ENST00000321252.2	123942785	123943873	1089	protein_coding	Q8NGN1		GO:0004930, GO:0004984, GO:0004993, GO:0005886, GO:0005887, GO:0007165, GO:0007186, GO:0007187, GO:0007268, GO:0007608, GO:0016020, GO:0016021, GO:0030425, GO:0030594, GO:0050896, GO:0050911, GO:0098664	G-protein coupled receptor activity;olfactory receptor activity;G-protein coupled serotonin receptor activity;plasma membrane;integral component of plasma membrane;signal transduction;G-protein coupled receptor signaling pathway;G-protein coupled receptor signaling pathway, coupled to cyclic nucleotide second messenger;chemical synaptic transmission;sensory perception of smell;membrane;integral c…
ENSG00000225781.1	OR6V1	346517	protein_coding	chr7	ENSE00001617963.1	143052320	143053347	1028	+	ENST00000418316.1	143052320	143053347	1028	protein_coding	Q8N148	A0A126GWQ4	GO:0004930, GO:0004984, GO:0005886, GO:0007165, GO:0007186, GO:0007608, GO:0016020, GO:0016021, GO:0050896, GO:0050911	G-protein coupled receptor activity;olfactory receptor activity;plasma membrane;signal transduction;G-protein coupled receptor signaling pathway;sensory perception of smell;membrane;integral component of membrane;response to stimulus;detection of chemical stimulus involved in sensory perception of smell
ENSG00000221931.2	OR6X1	390260	protein_coding	chr11	ENSE00001323230.2	123753488	123754545	1058	-	ENST00000327930.2	123753488	123754545	1058	protein_coding	Q8NH79	A0A126GVM0	GO:0004930, GO:0004984, GO:0005886, GO:0007165, GO:0007186, GO:0007608, GO:0016020, GO:0016021, GO:0050896, GO:0050911	G-protein coupled receptor activity;olfactory receptor activity;plasma membrane;signal transduction;G-protein coupled receptor signaling pathway;sensory perception of smell;membrane;integral component of membrane;response to stimulus;detection of chemical stimulus involved in sensory perception of smell
ENSG00000127529.7	OR7C2	26658	protein_coding	chr19	ENSE00000873246.3	14941489	14942448	960	+	ENST00000248072.3	14941489	14942448	960	protein_coding	O60412		GO:0004930, GO:0004984, GO:0005886, GO:0007165, GO:0007186, GO:0007608, GO:0016020, GO:0016021, GO:0050896, GO:0050911	G-protein coupled receptor activity;olfactory receptor activity;plasma membrane;signal transduction;G-protein coupled receptor signaling pathway;sensory perception of smell;membrane;integral component of membrane;response to stimulus;detection of chemical stimulus involved in sensory perception of smell
ENSG00000161807.3	OR7G1	125962	protein_coding	chr19	ENSE00002262061.1	9114828	9115763	936	-	ENST00000541538.1	9114828	9115763	936	protein_coding	Q8NGA0	A0A126GVS6	GO:0004930, GO:0004984, GO:0005886, GO:0007165, GO:0007186, GO:0007608, GO:0016020, GO:0016021, GO:0050896, GO:0050911	G-protein coupled receptor activity;olfactory receptor activity;plasma membrane;signal transduction;G-protein coupled receptor signaling pathway;sensory perception of smell;membrane;integral component of membrane;response to stimulus;detection of chemical stimulus involved in sensory perception of smell
ENSG00000170920.2	OR7G3	390883	protein_coding	chr19	ENSE00001153918.2	9126012	9126950	939	-	ENST00000305444.2	9126012	9126950	939	protein_coding	Q8NG95	A0A126GVR4	GO:0004930, GO:0004984, GO:0005886, GO:0007165, GO:0007186, GO:0007608, GO:0016020, GO:0016021, GO:0050896, GO:0050911	G-protein coupled receptor activity;olfactory receptor activity;plasma membrane;signal transduction;G-protein coupled receptor signaling pathway;sensory perception of smell;membrane;integral component of membrane;response to stimulus;detection of chemical stimulus involved in sensory perception of smell
ENSG00000170953.3	OR8B12	219858	protein_coding	chr11	ENSE00001133715.2	124542682	124543679	998	-	ENST00000306842.2	124542682	124543679	998	protein_coding	Q8NGG6	A0A126GWS7	GO:0004930, GO:0004984, GO:0005549, GO:0005886, GO:0007165, GO:0007186, GO:0007608, GO:0016020, GO:0016021, GO:0050896, GO:0050911	G-protein coupled receptor activity;olfactory receptor activity;odorant binding;plasma membrane;signal transduction;G-protein coupled receptor signaling pathway;sensory perception of smell;membrane;integral component of membrane;response to stimulus;detection of chemical stimulus involved in sensory perception of smell
ENSG00000280090.2	OR8B4	283162	protein_coding	chr11	ENSE00001429731.4	124423904	124424893	990	-	ENST00000356130.6	124423904	124424893	990	protein_coding	Q96RC9		GO:0004930, GO:0004984, GO:0005549, GO:0005886, GO:0007165, GO:0007186, GO:0007608, GO:0016020, GO:0016021, GO:0050896, GO:0050911	G-protein coupled receptor activity;olfactory receptor activity;odorant binding;plasma membrane;signal transduction;G-protein coupled receptor signaling pathway;sensory perception of smell;membrane;integral component of membrane;response to stimulus;detection of chemical stimulus involved in sensory perception of smell
ENSG00000279116.2	OR8D2	283160	protein_coding	chr11	ENSE00001411434.2	124319238	124320288	1051	-	ENST00000624618.1	124319238	124320288	1051	protein_coding	Q9GZM6	A0A126GVG3	GO:0004930, GO:0004984, GO:0005549, GO:0005886, GO:0007165, GO:0007186, GO:0007608, GO:0016020, GO:0016021, GO:0050896, GO:0050911	G-protein coupled receptor activity;olfactory receptor activity;odorant binding;plasma membrane;signal transduction;G-protein coupled receptor signaling pathway;sensory perception of smell;membrane;integral component of membrane;response to stimulus;detection of chemical stimulus involved in sensory perception of smell
ENSG00000181761.5	OR8H3	390152	protein_coding	chr11	ENSE00001271051.3	56122373	56123311	939	+	ENST00000313472.3	56122373	56123311	939	protein_coding	Q8N146		GO:0004930, GO:0004984, GO:0005549, GO:0005886, GO:0007165, GO:0007186, GO:0007608, GO:0016020, GO:0016021, GO:0050896, GO:0050911	G-protein coupled receptor activity;olfactory receptor activity;odorant binding;plasma membrane;signal transduction;G-protein coupled receptor signaling pathway;sensory perception of smell;membrane;integral component of membrane;response to stimulus;detection of chemical stimulus involved in sensory perception of smell
ENSG00000172154.10	OR8I2	120586	protein_coding	chr11	ENSE00003784798.2	56093277	56094286	1010	+	ENST00000302124.7	56093277	56094286	1010	protein_coding	Q8N0Y5		GO:0004930, GO:0004984, GO:0005549, GO:0005886, GO:0007165, GO:0007186, GO:0007608, GO:0016020, GO:0016021, GO:0050896, GO:0050911	G-protein coupled receptor activity;olfactory receptor activity;odorant binding;plasma membrane;signal transduction;G-protein coupled receptor signaling pathway;sensory perception of smell;membrane;integral component of membrane;response to stimulus;detection of chemical stimulus involved in sensory perception of smell
[truncated: 361 more rows]

## Sheet: Human Intronless Genes on dbMAE
abhd16b
actbl2
actl7a
actl7b
actl9
actrt2
adam30
ado
adra2a
adra2b
adrb1
adrb2
amigo3
ankrd34c
ankrd63
anp32d
arl14
ascl3
ascl4
asprv1
atoh1
atoh7
atxn7l3b
b3galt1
b3galt4
b3galt6
bhlha9
bhlhe22
bhlhe23
birc8
blid
c10orf62
c11orf96
c15orf62
c19orf73
c1orf68
c6orf120
c6orf226
c6orf47
c8orf48
c9orf66
calml3
[truncated: 727 more rows]

## Sheet: Human Intronless GO Fisher M.F.
GO.ID	Term	Annotated	Significant	Expected	weightFisher
[truncated: 4,642 more rows]

[truncated: 4 more sheets: Human GO Fisher B.P., C. elegans intronless genes, C. elegans GO Fisher M.F., C. elegans GO Fisher B.P.]
