# Supplementary material for: Introns control stochastic allele expression bias
Source: Nat Commun. 2021 Nov 11;12:6527. doi: 10.1038/s41467-021-26798-4 (PMC8585970; doi:10.1038/s41467-021-26798-4)
Supplement: Supplementary file 6 — Source Data [file 41467_2021_26798_MOESM6_ESM.xlsx]

## Sheet: Figure 2 Data
hsp-90 x	hsp-90 y	hsp-90 noise		hsp-90 I x	hsp-90 I y	hsp-90 I noise		myo-3 x	myo-3 y	myo-3 noise		myo-3 I x	myo-3 I y	myo-3 I noise		hsp-90 V x	hsp-90 V y	hsp-90 V noise		hsp-90 I V x	hsp-90 I V y	hsp-90 I V noise
0.42	1.4267	0.5067		0.2043	0.811	0.184		1.0239	0.9383	0.0036642		0.675	0.7101	0.0006155		0.3229	0.9595	0.2026		1.2387	1.0743	0.0135
1.218	0.9177	0.0451		1.2446	0.2726	0.4724		1.218	1.2005	0.0001547		1.0876	1.056	0.00049937		1.401	1.114	0.0412		1.204	0.4111	0.3144
0.605	0.5465	0.0017097		1.1544	1.0507	0.0053773		0.5619	0.6412	0.0031427		0.9378	0.7854	0.0116		0.2586	0.9463	0.2365		1.372	0.6662	0.2491
1.1531	0.9271	0.0255		1.1015	0.8974	0.0208		1.3368	1.1601	0.0156		0.5612	0.5769	0.00012422		0.2246	1.0951	0.3789		1.6711	0.5415	0.638
2.238	1.5238	0.255		1.071	0.8398	0.0267		1.1587	1.1328	0.00033707		1.9684	2.2338	0.0352		0.1821	1.2609	0.5819		1.4283	1.008	0.0883
1.6719	1.4992	0.0149		0.5874	0.4573	0.0084623		0.5861	0.6137	0.00038301		1.597	1.3707	0.0256		1.2209	0.9578	0.0346		0.9889	0.7002	0.0417
1.3589	1.1366	0.0247		1.005	1.0538	0.0011912		0.6062	0.6193	8.647e-05		1.5216	1.4276	0.0044245		0.1135	1.1124	0.4989		1.1817	1.5067	0.0528
0.5486	1.0874	0.1451		0.4537	1.3403	0.3931		0.7782	0.8072	0.00041916		1.2223	1.2795	0.0016329		0.2063	1.5085	0.8479		1.1764	0.2795	0.4023
0.4948	1.1871	0.2396		0.7948	1.1739	0.0718		0.6469	0.5824	0.0020801		0.72	0.7937	0.0027163		0.8581	0.4654	0.0771		2.0634	2.9598	0.4017
1.3882	1.0205	0.0676		0.8126	0.3471	0.1084		0.8421	0.9904	0.011		1.1781	1.124	0.0014672		0.2658	1.034	0.2951		1.7451	1.3007	0.0988
0.9279	0.6361	0.0426		1.5072	1.3847	0.0074918		1.3573	1.2325	0.0077936		2.0261	1.949	0.0029717		1.8287	0.537	0.8343		1.2399	1.4935	0.0322
0.4382	0.8076	0.0682		1.274	1.0205	0.0322		0.9774	1.1407	0.0133		0.929	0.9827	0.0014395		0.2278	1.1922	0.465		1.1521	0.6419	0.1301
1.253	0.9228	0.0545		0.4191	1.0355	0.19		0.7564	0.9305	0.0152		1.0347	1.0074	0.0003739		0.3374	1.2638	0.4291		1.0783	1.3386	0.0339
0.3431	0.9811	0.2035		1.0562	0.9424	0.0064794		1.6106	1.2043	0.0825		0.994	1.0171	0.00026591		1.4996	0.6528	0.3585		0.1656	0.6415	0.1132
0.4847	1.0368	0.1524		0.5109	0.4834	0.00037753		1.5561	1.3801	0.0155		0.6741	0.6824	3.4747e-05		0.3868	0.8314	0.0988		0.7509	0.8575	0.005685
1.1032	0.7868	0.0501		0.8752	1.0381	0.0133		0.737	0.9999	0.0345		0.45	0.4196	0.00046152		1.2029	1.198	1.1948e-05		1.4946	0.2568	0.7661
1.2752	0.9078	0.0675		0.8922	0.9224	0.00045373		1.4461	1.216	0.0265		0.8881	0.8956	2.8678e-05		1.6955	1.2896	0.0823		1.5004	1.2184	0.0398
0.9754	0.7949	0.0163		0.8005	0.7475	0.0014067		1.589	1.5269	0.0019334		0.8548	0.873	0.00016702		2.0049	1.5102	0.1223		1.3705	1.2823	0.0038928
1.3508	0.8693	0.1159		0.5957	0.597	9.4601e-07		1.5351	1.4438	0.0041629		0.5418	0.5331	3.7824e-05		0.1297	0.5827	0.1026		1.5651	1.0295	0.1435
0.2832	0.9186	0.2019		0.5958	0.5763	0.00019095		1.049	1.1199	0.0025128		0.5363	0.4289	0.0057651		0.1531	0.6133	0.1059		0.8775	0.3241	0.1531
1.1155	0.4097	0.2491		0.7233	0.7422	0.00017796		0.6725	0.7953	0.0075382		1.3474	1.2944	0.0014021		0.7368	0.8377	0.0050886		2.5323	2.1835	0.0608
1.2475	0.9424	0.0465		0.7501	0.7799	0.00044371		0.8482	0.8056	0.00090834		0.6531	0.7486	0.0045655		0.1213	0.6656	0.1481		0.6305	0.5745	0.0015641
0.8543	0.6418	0.0226		1.0501	1.0186	0.00049675		1.29	1.2842	1.7188e-05		0.6532	0.6074	0.0010482		0.7173	0.7469	0.00043673		0.6401	0.4215	0.0239
0.7965	0.5827	0.0229		1.2231	1.1733	0.0012382		0.8526	0.8025	0.0012535		0.8026	0.685	0.0069213		0.1857	0.9798	0.3153		0.5301	0.2127	0.0504
0.2334	1.5529	0.8705		1.6115	0.5697	0.5426		0.8735	0.9654	0.0042242		0.6366	0.638	9.1869e-07		1.6748	1.6678	2.4682e-05		0.8807	0.4434	0.0956
0.1438	1.2997	0.668		1.2166	0.7304	0.1182		1.5114	1.3708	0.0098789		0.8071	0.8204	8.7501e-05		1.6486	1.6344	0.0001014		0.1906	1.6308	1.0372
0.812	0.6339	0.0159		0.3677	1.2692	0.4063		0.7342	0.7967	0.0019514		1.0515	1.092	0.00081958		1.643	1.4374	0.0211		0.1676	1.4095	0.7712
0.5102	0.9731	0.1072		1.3309	1.2509	0.0032002		1.2062	1.1208	0.0036497		0.4504	0.4727	0.00024808		1.5631	1.3638	0.0198		1.2586	1.6425	0.0737
1.4383	0.9782	0.1059		1.0572	1.0576	1.0212e-07		1.2373	1.4467	0.0219		0.6777	0.7161	0.00073459		1.7494	1.5079	0.0292		1.0484	1.4592	0.0844
1.3846	1.1588	0.0255		1.3099	1.2461	0.0020395		0.5654	0.6927	0.0081003		0.2232	0.2601	0.00068275		1.8187	1.5285	0.0421		0.3297	1.3933	0.5655
0.2323	0.8547	0.1937		0.9802	0.1821	0.3185		0.668	0.863	0.019		1.7049	1.5305	0.0152		0.5089	1.3355	0.3417		1.0034	0.3644	0.2042
1.5737	1.0484	0.138		1.1871	1.2204	0.0005523		1.3656	1.4825	0.0068253		1.7417	1.9551	0.0228		0.3697	1.363	0.4933		1.1154	0.3973	0.2579
1.5931	1.0525	0.1461		1.0348	1.0298	1.2612e-05		1.4417	1.3365	0.0055356		0.9129	0.9318	0.00017775		0.8382	0.9171	0.0031123		1.0908	0.7063	0.0739
0.6424	1.023	0.0724		1.0637	1.0917	0.00039176		0.5173	0.6851	0.0141		0.4499	0.427	0.00026335		0.2449	1.2804	0.5361		1.2061	0.2104	0.4957
1.534	0.9648	0.162		0.1049	1.0963	0.4914		1.6237	1.8877	0.0348		1.0826	1.11	0.00037306		1.7737	0.3694	0.986		1.3535	0.4724	0.3882
1.3855	0.9216	0.1076		1.3401	1.4368	0.004682		1.0772	1.1454	0.0023251		1.4434	1.4421	8.3874e-07		1.4501	1.4392	5.9461e-05		1.0964	0.7789	0.0504
0.4006	0.9991	0.1791		1.3314	1.2431	0.0038932		0.6596	0.7622	0.0052697		0.9836	0.9709	7.9936e-05		1.3752	0.3461	0.5296		1.1416	1.6895	0.1501
0.6192	0.4218	0.0195		1.4847	1.4791	1.597e-05		0.6677	0.6947	0.00036515		0.985	1.0573	0.0026147		1.3576	0.242	0.6223		0.2366	1.9284	1.4311
1.2044	0.8341	0.0685		1.3825	1.332	0.0012741		0.5975	0.6031	1.6185e-05		0.5737	0.5553	0.00016978		1.5255	0.2866	0.7674		0.3559	1.2575	0.4065
0.2126	1.4961	0.8237		1.2203	1.2335	8.6681e-05		0.9724	0.9821	4.6699e-05		1.5458	1.5497	7.7388e-06		1.3917	1.3707	0.00022168		0.1125	0.9484	0.3494
1.5469	1.1492	0.079		1.6162	1.5817	0.00059628		0.73	0.9147	0.0171		1.6279	1.7516	0.0076513		0.3099	1.3688	0.5607		0.5363	0.4096	0.0080284
1.3112	0.91	0.0805		1.2487	1.2498	5.13e-07		1.6694	1.4357	0.0273		0.9006	0.8907	4.9641e-05		1.5982	0.2876	0.8587		0.7921	1.1084	0.05
1.0851	0.7875	0.0443		0.4261	0.9892	0.1585		0.8168	1.0429	0.0256		1.443	1.5355	0.0042741		1.6087	0.5541	0.5561		0.9124	0.541	0.069
1.4013	0.7605	0.2053		1.2183	1.1569	0.0018828		2.1483	2.5012	0.0623		1.4824	1.466	0.00013438		1.7886	1.5741	0.023		1.2505	1.5954	0.0595
0.4525	1.0437	0.1748		0.3665	0.838	0.1112		1.9152	1.5321	0.0734		0.7511	0.6866	0.0020761		1.3779	0.4395	0.4403		1.8045	2.7377	0.4354
2.1686	1.1442	0.5247		0.9445	0.9572	8.0332e-05		0.9879	1.2583	0.0365		0.9963	0.9524	0.00096502		1.3961	0.2506	0.6561		0.3481	1.3264	0.4785
1.0141	0.6706	0.059		0.7853	0.912	0.0080358		0.9523	0.7539	0.0197		1.5752	1.5981	0.00026312		1.5475	0.4165	0.6395		0.8708	0.7783	0.0042846
0.7284	1.29	0.1577		0.5007	0.5723	0.0025665		0.9833	0.7409	0.0294		0.6972	0.7849	0.003839		1.3505	1.233	0.0068992		0.32	1.4098	0.5938
0.4137	1.1987	0.3081		0.9838	0.9596	0.00029265		1.4718	1.1982	0.0374		0.5033	0.5164	8.5791e-05		1.1506	0.9704	0.0162		1.1205	0.9807	0.0097796
1.3892	1.0782	0.0484		1.2645	1.1455	0.0070884		1.7108	1.6672	0.0009506		0.7133	0.6814	0.00050835		1.2684	1.0305	0.0283		1.2525	1.7066	0.1031
0.947	0.762	0.0171		1.28	1.1682	0.0062499		1.1511	1.0362	0.0066025		0.8697	0.8359	0.00057024		0.2965	1.0222	0.2633		0.583	0.362	0.0244
0.2903	1.5264	0.7641		1.4353	1.2871	0.011		0.3154	0.39	0.0027817		0.8959	1.0117	0.0067056		0.2839	1.257	0.4734		0.5943	0.7723	0.0158
1.7898	1.27	0.1351		1.1274	1.0567	0.0025025		0.6416	0.6269	0.00010845		1.1315	1.1314	4.966e-09		1.5782	0.3175	0.7947		1.1487	0.3757	0.2988
1.2241	0.9993	0.0253		1.183	1.0909	0.0042355		0.6972	0.8505	0.0117		1.707	1.6386	0.0023406		0.3803	1.3504	0.4705		1.1685	0.8482	0.0513
0.2806	1.1612	0.3877		1.1235	1.0298	0.004382		0.794	0.6448	0.0111		0.777	0.7411	0.00064478		0.393	1.0091	0.1898		1.4187	1.1887	0.0265
1.3599	1.1858	0.0151		1.0185	0.8938	0.0077757		0.2543	0.2463	3.2063e-05		0.771	0.7742	5.0568e-06		1.8282	1.6171	0.0223		1.12	1.3443	0.0252
1.3161	1.0327	0.0402		1.2305	1.0731	0.0124		0.5513	0.5303	0.00022186		0.3301	0.3133	0.00014207		1.7606	0.8563	0.4089		1.0479	1.1098	0.0019197
1.7317	1.1821	0.1511		1.2074	1.4004	0.0186		0.7045	0.5193	0.0171		1.3766	1.2477	0.0083072		1.1718	1.2518	0.0032042		0.8602	0.6623	0.0196
0.3246	0.8614	0.1441		1.2856	1.4108	0.0078354		0.3641	0.2842	0.0031887		1.4659	1.5379	0.0025916		1.2863	0.4671	0.3356		0.2573	0.9205	0.2199
1.7602	1.2632	0.1235		1.0276	1.0523	0.00030592		0.3859	0.4233	0.00069909		0.8604	0.8937	0.00055523		0.4107	1.2817	0.3793		0.4079	0.1658	0.0293
0.4375	1.0548	0.1905		0.7442	0.7864	0.00089232		0.5127	0.5518	0.00076386		0.7148	0.7495	0.00060132		0.5088	0.9686	0.1057		1.179	1.5428	0.0662
1.3882	1.1478	0.0289		0.4359	0.9282	0.1212		1.6215	1.7313	0.0060297		1.8273	1.7706	0.0016085		1.4824	1.0799	0.081		0.1881	1.2649	0.5797
1.6343	1.237	0.0789		1.0296	1.0008	0.00041448		1.273	1.138	0.0091113		0.4564	0.5404	0.0035271		1.2889	1.1642	0.0077731		0.9212	1.1483	0.0258
1.1613	0.9184	0.0295		1.3058	1.1335	0.0149		0.4847	0.5851	0.0050382		0.7596	0.7562	5.6226e-06		0.4607	0.9826	0.1362		1.1365	0.4705	0.2218
1.2692	0.8554	0.0856		1.0984	1.0147	0.0035025		1.1211	1.1755	0.0014756		1.0624	1.0696	2.5527e-05		0.3778	0.8954	0.134		1.4134	1.8616	0.1005
1.1887	0.8354	0.0624		1.2233	0.9529	0.0366		1.2337	1.0111	0.0248		0.35	0.3866	0.00066888		0.8689	0.7309	0.0095155		0.7359	0.8369	0.0051043
0.6889	0.7317	0.00091518		0.6162	1.3562	0.2738		0.9896	0.8841	0.0055587		0.5445	0.5866	0.00088903		1.2603	1.3487	0.0039135		1.1026	0.5227	0.1681
0.9632	0.6422	0.0515		1.7478	1.601	0.0108		1.4583	1.3933	0.002118		1.5504	1.6893	0.0096438		0.4268	1.4077	0.4811		0.7816	0.8558	0.0027505
1.1203	0.9722	0.011		1.5495	1.5567	2.6463e-05		0.7567	0.8767	0.0072048		1.5668	1.3694	0.0195		0.3865	1.1988	0.3299		0.7507	0.6657	0.0036168
1.7507	0.3281	1.0119		1.3428	1.326	0.00014117		1.5372	1.357	0.0162		1.4298	1.3381	0.0042071		1.1951	0.8313	0.0662		2.1515	1.6301	0.1359
2.5395	1.8865	0.2132		1.1075	0.6691	0.0961		0.8377	0.8175	0.00020338		1.1328	0.947	0.0173		0.3141	1.3215	0.5074		1.4104	1.8265	0.0866
1.3613	1.0887	0.0372		1.2567	1.2934	0.0006743		0.7815	0.8822	0.0050715		0.2751	0.2618	8.9182e-05		0.7112	1.2432	0.1415		1.871	0.7349	0.6454
0.4296	1.0049	0.1655		1.7894	1.8734	0.0035257		0.4476	0.5649	0.0068749		1.3685	1.7169	0.0607		1.0462	1.1263	0.0032053		1.4535	1.1585	0.0435
1.1191	1.0519	0.0022543		1.1328	1.2842	0.0115		1.0228	1.0705	0.0011351		1.1758	1.2005	0.00030499		0.3807	1.2838	0.4078		1.3953	1.0127	0.0732
0.8726	0.9177	0.0010194		0.5352	1.2193	0.2341		0.8938	0.8003	0.0043697		1.0447	1.0379	2.31e-05		1.3401	0.39	0.4514		0.1421	0.6702	0.1395
1.498	1.263	0.0276		0.9914	1.0327	0.00085297		0.5265	0.7069	0.0163		0.5086	0.5257	0.00014521		0.514	1.0878	0.1646		1.0742	0.3642	0.252
1.4449	1.1339	0.0483		1.0575	1.0674	4.859e-05		1.0376	1.0903	0.0013912		1.2443	1.1888	0.0015383		1.1468	0.9562	0.0182		0.3667	0.1698	0.0194
1.0916	1.0233	0.002329		0.8054	0.7699	0.0006282		0.8895	0.8291	0.0018253		0.9896	0.8873	0.0052358		1.3364	1.3248	6.7614e-05		0.1771	1.0279	0.3619
1.5297	1.2694	0.0339		1.8854	1.8748	5.6117e-05		1.0713	0.972	0.0049242		0.5608	0.6267	0.0021712		1.9485	1.6681	0.0393		0.2543	1.2339	0.4798
0.3261	1.2059	0.387		1.3394	0.2563	0.5866		1.1874	1.1829	9.8279e-06		1.1639	1.2433	0.003158		0.3694	1.318	0.4499		0.7197	0.9056	0.0173
0.6772	0.7445	0.0022685		1.071	1.0373	0.00056833		1.1206	1.1437	0.00026832		1.4659	1.3844	0.0033246		1.2409	1.2065	0.00059215		1.4594	1.1985	0.034
1.2596	1.1048	0.012		0.9368	0.9704	0.00056167		1.1164	1.0731	0.00093615		0.4085	0.4297	0.0002228		1.5475	1.4709	0.0029329		0.8004	0.9689	0.0142
0.7171	0.6498	0.0022637		0.8114	0.8151	6.8124e-06		1.3403	1.4469	0.0056874		1.5228	1.554	0.00048632		1.5424	1.4576	0.003588		0.9955	0.8653	0.0084765
1.0039	0.8122	0.0184		0.8848	0.9437	0.0017323		0.729	0.8178	0.0039429		1.4957	1.1352	0.065		1.357	1.1446	0.0226		1.3587	1.3327	0.00033806
0.5972	0.9701	0.0695		0.7147	0.9431	0.0261		0.8336	1.1812	0.0604		0.7867	0.8697	0.0034422		1.1657	0.6895	0.1134		0.9985	1.2629	0.0349
0.3319	1.2169	0.3916		1.1131	1.1826	0.002415		1.6486	1.5152	0.008895		1.4929	1.4497	0.00093075		1.6085	1.5758	0.00053475		0.8826	0.877	1.5932e-05
1.3384	1.1044	0.0274		0.849	0.9748	0.0079161		1.5029	1.2397	0.0346		1.1606	1.0333	0.0081022		0.1735	0.7832	0.1859		1.1705	0.7911	0.072
1.47	1.1398	0.0545		0.8121	0.7347	0.0029927		0.8166	1.0775	0.034		0.6962	0.7858	0.0040161		0.6467	0.2282	0.0876		0.9706	1.1454	0.0153
1.5061	1.2039	0.0457		0.7333	0.7529	0.00019252		1.7774	2.0932	0.0499		1.676	1.6721	7.7429e-06		0.3666	0.8088	0.0977		1.3344	1.3764	0.00087852
0.5187	0.9137	0.078		0.8567	0.816	0.0008265		1.6121	1.3108	0.0454		1.1795	1.2364	0.0016172		0.8295	0.4412	0.0754		1.326	0.9066	0.0879
0.5585	1.2515	0.2402		0.905	0.9368	0.00050805		0.7443	0.6857	0.0017165		0.794	0.6717	0.0074815		1.5285	1.034	0.1223		0.9268	0.7828	0.0104
1.1003	0.9166	0.0169		0.8977	0.8857	7.1625e-05		1.4096	1.197	0.0226		1.3524	1.3582	1.6615e-05		0.29	0.6503	0.0649		1.054	0.7565	0.0442
0.8938	0.6863	0.0215		0.6642	0.6615	3.7582e-06		0.7099	0.8679	0.0125		0.5567	0.6397	0.0034442		0.6324	0.5185	0.0064911		0.2645	0.7033	0.0963
0.2783	0.9093	0.1991		0.9402	1.0391	0.0048833		1.3881	1.2865	0.0051544		0.683	0.6487	0.00058894		1.039	0.7166	0.052		0.7308	0.1985	0.1416
0.8885	0.8687	0.00019567		1.0624	1.2771	0.023		1.3725	1.4447	0.002607		0.7977	0.7824	0.00011777		1.03	0.3632	0.2223		1.657	1.1094	0.1499
1.3015	1.1821	0.0071365		0.9748	1.0553	0.0032417		0.4759	0.3682	0.0058025		0.7189	0.7269	3.1953e-05		1.046	0.9199	0.0079479		1.0552	0.7839	0.0368
0.2398	1.2208	0.4811		0.7005	0.8852	0.0171		0.4223	0.4894	0.0022483		0.7853	0.8746	0.0039855		1.0776	1.0038	0.0027251		0.8577	0.9749	0.0068721
0.49	1.2302	0.274		1.3571	1.6369	0.0391		0.6484	0.7012	0.0013938		1.4808	1.546	0.0021275		1.3591	0.4565	0.4073		1.8289	1.4028	0.0908
1.8846	1.3966	0.1191		0.8944	0.9073	8.2962e-05		0.9604	1.0317	0.0025368		1.4743	1.3717	0.0052681		2.4746	1.9824	0.1211		0.2555	1.0424	0.3096
1.2897	0.9818	0.0474		0.9635	0.9571	2.0277e-05		1.0015	0.7906	0.0222		0.7206	0.8426	0.0074414		1.4247	0.553	0.3799		0.9819	1.1698	0.0176
0.4655	0.8629	0.0789		1.0327	1.049	0.00013364		0.9949	0.991	7.5015e-06		1.5033	1.6217	0.0070082		0.4403	0.6697	0.0263		1.1305	1.3469	0.0234
1.1385	1.0048	0.0089353		0.777	0.8604	0.0034806		0.8248	0.7254	0.0049382		1.1823	1.1009	0.0033072		0.7428	0.314	0.0919		1.2634	1.2155	0.0011489
1.3081	1.1117	0.0193		0.7174	1.1237	0.0825		0.713	0.8779	0.0136		1.2281	1.1472	0.0032693		1.3267	1.3175	4.1896e-05		1.4141	1.1023	0.0486
0.5748	1.0838	0.1295		1.3207	1.4211	0.0050355		0.8096	1.0781	0.036		1.3091	1.2591	0.0012489		0.5346	1.1172	0.1697		0.8264	1.0295	0.0206
0.4593	0.7918	0.0553		1.5004	1.5561	0.0015551		1.4403	1.4954	0.0015182		0.4413	0.4372	8.3916e-06		1.5518	1.1994	0.0621		1.1181	1.3281	0.022
1.3544	0.9906	0.0662		0.795	0.8274	0.000524		1.3038	1.0851	0.0239		0.2844	0.2826	1.5723e-06		1.235	1.0398	0.0191		0.8531	0.482	0.0688
0.7781	0.7992	0.00022194		1.1234	1.2593	0.0092331		1.4183	1.1912	0.0258		0.407	0.4113	9.3453e-06		1.4808	0.4237	0.5587		1.5222	1.2251	0.0441
1.1051	0.9585	0.0107		0.9528	0.969	0.00013077		1.234	1.2107	0.00027178		0.6921	0.7583	0.0021964		0.3213	0.6165	0.0436		1.0632	1.0949	0.00050196
0.5111	1.1316	0.1925		1.0711	1.0438	0.00037434		0.5014	0.6741	0.0149		1.0055	0.9573	0.0011599		0.4215	1.2004	0.3034		1.1347	1.362	0.0258
0.4667	0.3751	0.0041989		1.33	0.2357	0.5988		0.7175	0.8168	0.0049335		1.5494	1.579	0.00043847		1.4081	1.5041	0.004603		0.7993	1.3471	0.15
1.2456	0.9666	0.0389		1.1068	0.9711	0.0092086		1.0178	1.0514	0.00056407		0.6037	0.6245	0.00021617		1.1597	0.8317	0.0538		0.2023	1.2157	0.5136
1.2847	1.0086	0.0381		1.272	0.2514	0.5208		1.1519	1.0403	0.0062255		1.4438	1.4337	5.0193e-05		2.0423	1.8539	0.0178		0.36	0.19	0.0144
0.3905	1.1732	0.3063		0.9286	0.8401	0.0039203		0.9999	0.8658	0.0089919		1.3563	1.4212	0.0021064		0.3893	1.6286	0.7679		0.9042	1.0032	0.0049022
1.22	1.0246	0.0191		0.8308	0.9897	0.0126		0.895	0.7027	0.0185		0.6437	0.6777	0.0005752		1.4056	1.2624	0.0102		1.9932	1.4125	0.1686
0.3063	0.954	0.2098		0.6283	0.6396	6.3583e-05		0.4669	0.4352	0.00050323		0.4179	0.4897	0.0025787		0.3476	1.0105	0.2197		0.5117	0.7576	0.0303
0.3695	0.8681	0.1243		0.67	0.3691	0.0453		0.7702	0.7094	0.0018534		0.9817	1.0553	0.0027083		1.4513	0.4626	0.4887		0.7402	0.3022	0.0959
0.9613	0.6707	0.0422		0.771	0.844	0.0026684		0.7833	0.9394	0.0122		0.6824	0.6536	0.00041611		1.2655	1.4096	0.0104		1.1515	1.1637	7.4103e-05
0.9493	0.8083	0.0099353		0.717	0.8318	0.0065972		0.9387	0.7499	0.0178		0.9081	0.9462	0.00072686		0.5089	0.8934	0.074		0.2312	0.9441	0.2541
1.3033	0.9362	0.0674		0.5591	0.6229	0.0020366		1.0898	1.1549	0.002118		1.6109	1.5535	0.0016466		1.2562	0.2046	0.553		0.8908	0.8633	0.00037866
1.6481	1.407	0.0291		0.7589	0.885	0.0079495		0.6144	0.8227	0.0217		0.7743	0.685	0.0039852		0.9671	0.708	0.0335		1.7561	1.0616	0.2412
1.2956	1.0346	0.0341		1.0142	0.2644	0.2811		0.5012	0.6737	0.0149		1.2021	0.904	0.0444		0.3426	1.1836	0.3536		0.2531	1.297	0.5449
1.8177	1.4176	0.08		1.3538	0.547	0.3254		0.8941	0.9091	0.0001127		1.426	1.1791	0.0305		0.2367	1.6032	0.9337		0.0988	1.8258	1.4913
1.7627	1.3303	0.0935		0.628	0.5871	0.00083609		1.3788	1.2806	0.0048192		0.86	0.7543	0.0055804		1.337	0.2438	0.5975		1.3616	1.8421	0.1154
0.7503	1.3091	0.1561		0.2985	1.1864	0.3942		0.8326	1.064	0.0268		1.1021	0.9756	0.0079924		0.2068	1.6726	1.0743		0.6652	0.4325	0.0271
0.4314	0.9529	0.136		1.3508	1.1989	0.0115		1.2446	1.3705	0.0079297		0.5975	0.5349	0.0019564		0.2957	2.0391	1.5198		1.2306	1.4515	0.0244
0.5859	1.3413	0.2853		1.4376	1.1834	0.0323		1.1984	1.3413	0.0102		0.5915	0.4967	0.0044959		0.9349	0.8725	0.0019469		0.6919	0.8562	0.0135
0.3276	0.9638	0.2024		0.6688	1.0666	0.0791		0.5831	0.7864	0.0207		0.5918	0.6904	0.0048697		0.6313	1.4172	0.3088		1.2082	0.8812	0.0534
0.7994	0.7495	0.0012469		1.27	1.0912	0.016		0.6515	0.7091	0.0016591		1.6993	1.6785	0.00021669		2.0632	0.2208	1.6972		1.4028	1.6644	0.0342
0.3372	1.1687	0.3457		1.2874	1.2444	0.00092305		1.0697	1.1017	0.00051118		1.5547	1.2955	0.0336		1.8145	0.2663	1.1985		0.3907	1.3889	0.4981
1.2823	1.1971	0.0036248		0.5022	1.0464	0.1481		1.087	1.0199	0.0022555		0.4206	0.4512	0.00046818		1.4233	0.7953	0.1972		0.2882	1.4532	0.6787
1.0655	1.1249	0.0017659		1.0252	0.9785	0.0010916		1.1665	1.1176	0.0011938		0.953	0.8928	0.0018138		1.6237	1.4815	0.0101		1.1572	1.5577	0.0802
1.1465	0.9644	0.0166		0.8079	0.764	0.00096229		0.9901	0.7615	0.0261		1.0801	1.0072	0.0026609		0.8066	0.6968	0.0060185		0.7343	0.9776	0.0296
1.3054	1.2763	0.00042437		1.3683	1.3635	1.1246e-05		0.5766	0.5008	0.0028715		0.4854	0.578	0.0042818		0.1861	1.2508	0.5668		1.8244	0.6026	0.7463
1.046	0.6454	0.0802		1.1924	1.098	0.0044539		1.0593	0.8741	0.0171		1.3858	1.4323	0.0010816		0.7995	0.623	0.0156		0.3068	0.8252	0.1343
1.3019	1.0376	0.0349		1.105	0.9165	0.0178		1.4609	1.5534	0.0042737		1.7424	1.5938	0.011		1.6356	1.8321	0.0193		0.358	1.2654	0.4117
1.5828	1.439	0.0103		1.3334	1.1832	0.0113		1.0045	0.8279	0.0156		0.5576	0.6385	0.0032698		0.4434	1.0585	0.1892		0.884	0.8032	0.0032684
1.5657	1.2802	0.0407		1.0464	0.9773	0.0023871		1.3961	1.3276	0.0023499		0.6986	0.6848	9.4764e-05		0.2601	0.6921	0.0933		0.7198	0.1863	0.1423
1.1478	0.9722	0.0154		1.2798	1.1743	0.0055601		1.055	1.0248	0.00045734		1.0648	0.9245	0.009851		0.4791	0.5719	0.0043023		0.5041	0.6406	0.0093044
1.1985	0.9608	0.0282		1.1398	1.0162	0.0076328		0.57	0.7376	0.014		0.645	0.7868	0.01		0.2514	0.6321	0.0724		0.9989	0.4003	0.1792
1.2461	1.168	0.0030529		0.6544	0.5701	0.0035551		0.7325	0.8503	0.0069357		0.9795	1.042	0.0019529		0.3428	0.228	0.0065845		1.1336	1.4868	0.0624
0.4834	0.923	0.0966		0.2868	0.5842	0.0442		1.3123	1.656	0.0591		1.3776	1.2918	0.0036785		0.1636	0.584	0.0884		0.8641	0.9147	0.0012789
0.4735	1.1549	0.2321		0.9126	0.8223	0.0040736		1.3709	1.2185	0.0116		0.6307	0.7227	0.0042349		0.6475	0.7193	0.002579		1.2097	1.2123	3.3697e-06
0.3833	1.2293	0.3579		0.9659	0.8968	0.002391		1.423	1.2942	0.00829		1.2025	1.283	0.0032375		0.208	0.8292	0.1929		1.7213	0.1787	1.1898
0.8728	0.8579	0.00011042		0.958	0.9236	0.00058907		1.2006	0.8847	0.0499		1.5258	1.539	8.6476e-05		1.1018	0.4221	0.231		0.2464	1.2217	0.4756
0.8733	0.8074	0.0021733		0.4162	1.1497	0.269		0.6535	0.7774	0.0076722		0.4422	0.5227	0.0032426		0.5285	1.1522	0.1945		1.0033	1.2439	0.0289
0.7646	0.7898	0.00031726		0.3804	1.0802	0.2449		0.6611	0.8497	0.0178		0.836	0.7623	0.0027198		1.509	1.3174	0.0184		0.7871	1.1928	0.0823
0.551	0.4687	0.0033853		1.2007	1.1415	0.0017544		1.2461	1.345	0.0048864		0.7903	0.7333	0.0016248		1.1696	1.372	0.0205		1.6987	1.4417	0.033
0.3842	0.7651	0.0725		1.1741	1.0742	0.0049904		1.1243	1.1445	0.00020367		0.5106	0.5371	0.00035052		0.2372	0.6471	0.084		1.8247	1.3617	0.1072
0.4467	0.8116	0.0666		1.4218	1.3142	0.0057914		1.4249	1.2196	0.0211		1.2366	1.1961	0.00082023		0.6	0.5764	0.00027923		1.1435	1.1473	7.1735e-06
0.5192	0.7682	0.031		1.2085	1.1685	0.00079753		1.3299	1.1226	0.0215		0.521	0.4537	0.0022648		1.5916	1.5955	7.3845e-06		0.9801	1.1094	0.0083556
0.41	1.0248	0.189		0.3792	1.1693	0.3122		1.0514	1.2575	0.0212		0.7719	0.7208	0.0013074		1.1465	1.3532	0.0213		1.0343	0.6826	0.0618
0.9366	0.824	0.0063411		1.6267	1.6747	0.0011548		1.2117	1.3159	0.0054277		1.0762	1.1021	0.00033629		1.5872	1.5649	0.0002487		0.9238	0.4184	0.1277
0.9436	0.8206	0.0075725		1.1938	1.1829	5.925e-05		1.278	0.9267	0.0617		1.3908	1.5033	0.0063272		1.4067	0.4074	0.4993		0.9869	0.236	0.282
1.2883	1.1894	0.0048852		1.1008	1.1967	0.004595		1.2246	0.9126	0.0487		0.8442	1.0136	0.0143		1.4217	0.5832	0.3516		1.305	0.4158	0.3954
1.194	0.9555	0.0284		1.2471	1.2105	0.00067074		1.0884	1.0885	2.103e-10		1.2732	1.2774	8.8213e-06		1.0045	1.062	0.0016505		0.9707	1.1685	0.0196
1.1545	1.0033	0.0114		1.1224	1.0311	0.0041656		0.7923	0.6637	0.0082618		0.5734	0.5479	0.00032714		0.5547	0.3005	0.0323		1.38	1.1045	0.038
0.2701	1.1429	0.3809		1.1119	1.0429	0.0023836		0.8349	0.748	0.003781		0.6097	0.717	0.0057543		1.4406	1.2208	0.0242		1.0131	1.3311	0.0505
0.9372	1.0614	0.0077111		1.5169	1.4724	0.0009903		0.9136	0.7227	0.0182		1.0088	0.9658	0.00092322		0.2799	2.1054	1.6662		2.0303	0.2642	1.5597
1.2613	1.0298	0.0268		1.471	0.8007	0.2246		1.3532	1.5431	0.018		1.31	1.2207	0.0039827		0.3048	1.8434	1.1837		1.6533	0.9482	0.2486
1.1163	0.4368	0.2309		0.977	0.8707	0.0056458		0.559	0.5272	0.0005039		0.6486	0.7129	0.0020698		0.5671	0.8678	0.0452		0.7406	0.9132	0.0149
0.986	0.8978	0.0038906		1.394	1.239	0.012		0.9142	0.8369	0.0029881		1.0226	1.0887	0.0021855		1.5609	0.8591	0.2463		1.1272	0.2929	0.348
0.9906	0.8782	0.0063193		1.6333	1.4611	0.0148		1.5605	1.5634	4.3339e-06		0.8492	0.8385	5.7407e-05		1.4901	0.9222	0.1613		2.0683	0.8933	0.6904
0.8775	0.7952	0.0033905		1.1359	1.0302	0.0055816		0.6271	0.7214	0.0044502		0.7663	0.7661	2.8936e-08		2.2543	0.2378	2.0331		1.0436	0.4021	0.2057
1.3386	0.4823	0.3666		0.9603	1.0097	0.001223		1.3912	1.4909	0.0049696		1.304	1.3411	0.00068656		1.9496	0.5825	0.9345		1.4284	1.8136	0.0742
1.5996	1.3849	0.023		1.3917	1.4305	0.00075324		0.8742	0.7771	0.0047144		1.2464	1.3172	0.0025051		1.8209	1.0067	0.3315		0.942	1.3329	0.0764
1.2939	0.9487	0.0596		1.2378	1.1139	0.0076818		0.8929	0.9355	0.0009067		0.6663	0.6434	0.00026348		1.7687	0.451	0.8681		0.2008	1.2252	0.5248
1.6385	1.1212	0.1338		0.2325	0.5974	0.0666		1.4172	1.3703	0.001101		0.8858	0.8308	0.001512		1.5616	1.6435	0.0033536		0.5532	0.3803	0.0149
1.3983	1.6999	0.0455		0.546	0.5077	0.00073433		1.1954	0.8969	0.0445		1.1173	1.1632	0.001055		2.3122	2.3608	0.0011813		0.1369	0.5755	0.0962
1.4857	0.2241	0.7959		0.9102	0.9049	1.3849e-05		0.7169	0.9347	0.0237		0.5317	0.633	0.0051297		1.2847	0.4827	0.3216		1.1079	1.0881	0.00019485
2.1353	0.4985	1.3394		0.8282	0.7578	0.0024781		0.6152	0.5378	0.0029896		0.7134	0.8685	0.012		0.9829	1.8146	0.3458		0.2253	1.2997	0.5771
1.6633	1.1191	0.1481		1.0739	1.0123	0.0018976		0.4512	0.3385	0.0063566		1.5647	1.6984	0.0089432		1.9805	0.4586	1.1581		1.1662	0.5515	0.1889
1.042	0.9332	0.0059178		0.9916	0.9453	0.0010686		0.2187	0.2677	0.0011994		1.7159	1.8689	0.0117		1.9017	1.8341	0.0022833		1.5462	1.4047	0.01
0.9079	0.5904	0.0504		1.3673	1.2866	0.003251		0.2316	0.266	0.00058958		1.723	1.7024	0.0002135		1.0005	0.335	0.2215		1.6448	1.5899	0.0015055
1.1066	0.8973	0.0219		0.7508	0.7249	0.00033522		0.1629	0.1794	0.00013595		1.3004	1.1288	0.0147		0.3893	1.136	0.2788		2.0871	0.9242	0.6761
0.9081	0.8097	0.0048379		0.6655	0.6057	0.0017838		0.765	1.0254	0.0339		0.6462	0.7249	0.003096		1.2055	1.3376	0.0087265		0.7299	0.5328	0.0194
0.2646	1.1751	0.4145		0.7112	0.5768	0.0090336		1.6142	1.8189	0.021		0.6508	0.7557	0.0055058		0.5064	1.7051	0.7184		0.7258	1.068	0.0586
0.3489	1.3117	0.4635		0.7485	0.6357	0.0063686		1.7227	1.6825	0.00080967		1.6772	1.794	0.0068254		1.3777	0.6477	0.2665		0.9085	1.2594	0.0616
1.1694	1.2274	0.0016813		0.5718	0.5544	0.00015091		0.7195	0.8627	0.0103		1.6428	1.8397	0.0194		0.2841	0.7986	0.1324		0.9816	1.2362	0.0324
1.2249	1.4466	0.0246		0.2866	1.2432	0.4575		1.3868	1.4703	0.0034835		0.9489	0.8943	0.0014929		0.3102	0.9415	0.1992		1.1225	1.5215	0.0796
0.3601	1.1604	0.3202		1.1276	1.098	0.00043658		1.0162	0.9735	0.00091046		0.8093	0.7387	0.0024922		0.473	0.5399	0.0022387		0.5245	0.263	0.0342
																1.3492	1.1285	0.0243		0.915	1.2512	0.0565
																1.2629	0.3125	0.4516		1.1483	0.5179	0.1987
																1.4702	1.352	0.0069887		0.6988	1.1183	0.088
																1.2003	0.552	0.2101		0.9222	1.1982	0.0381
																1.388	1.213	0.0153		1.6267	0.8134	0.3307
																1.5163	1.4967	0.00019209		1.4951	0.5811	0.4177
																0.2092	1.9241	1.4704		1.2731	0.3382	0.437
																0.2634	1.1691	0.4101		1.0835	1.5578	0.1125
																1.7042	1.6845	0.00019498		0.9899	1.4174	0.0913
																1.5501	0.6157	0.4365		1.061	0.9407	0.0072454
																1.5952	1.6004	1.3165e-05		0.7704	1.0213	0.0315
																1.0647	1.335	0.0365		1.209	1.5315	0.052
																0.4519	0.7574	0.0466		0.4422	0.2342	0.0216
																1.2983	0.4689	0.344		0.4764	0.722	0.0301
																1.6636	0.6271	0.5372		0.7219	1.2846	0.1583
																1.1698	1.3937	0.025		1.4729	0.2729	0.72
																1.3186	1.5454	0.0257		0.8403	1.2977	0.1046
																0.7006	0.4345	0.0354		0.1884	0.7193	0.1409
																1.1722	1.1661	1.8808e-05		1.2168	0.896	0.0515
																1.4504	0.7421	0.2508		1.174	1.3555	0.0165
																1.3051	1.2107	0.0044614		0.7593	0.9491	0.018
																1.2319	1.2502	0.0001673		0.7019	0.6875	0.00010424
																1.6635	1.3394	0.0525		0.7884	0.7546	0.00057052
																0.7522	0.2833	0.1099		1.727	1.477	0.0313
																1.0808	0.369	0.2533		1.3332	1.3603	0.00036659
																0.439	1.2562	0.3339		0.9607	1.2552	0.0433
																1.3839	1.0383	0.0597		1.1485	1.3299	0.0165
																1.1337	0.2831	0.3617		0.9597	0.5738	0.0745
																0.9807	0.2371	0.2765		0.3506	0.4518	0.0051184
																0.2509	1.1695	0.4219		0.3708	0.1977	0.015
																0.5799	1.4711	0.3972		1.0486	0.2586	0.3121
																0.4933	1.0175	0.1374		1.3151	1.6595	0.0593
																1.3417	1.3465	1.1269e-05		0.7272	0.3426	0.074
																1.3588	1.6054	0.0304		0.9127	0.4997	0.0853
																0.4774	1.6126	0.6444		1.1155	1.4643	0.0608
																1.2752	1.6376	0.0656		1.2213	0.4616	0.2886
																1.502	0.427	0.5778		0.7657	1.146	0.0723
																1.6083	1.6068	1.1797e-06		1.1918	1.64	0.1004
																0.3931	1.6969	0.8499		1.0686	0.382	0.2357
																0.8242	1.8515	0.5277		0.9686	0.369	0.1798
																0.7761	0.3156	0.1061		0.9848	1.3357	0.0615
																0.6207	0.8948	0.0376		2.4865	2.9227	0.0951
																1.2244	0.6577	0.1606		1.1037	0.4351	0.2235
																1.2829	0.5702	0.254		0.9314	0.8339	0.0047574
																0.3306	1.2423	0.4156		0.9549	1.0258	0.0025152
																0.9997	0.3725	0.1967		0.718	0.2886	0.0922
																0.8766	0.93	0.0014309		0.8399	1.1324	0.0428
																0.8401	0.5891	0.0315		0.4658	1.2277	0.2902
																1.594	0.7483	0.3576		0.9005	0.3555	0.1485
																1.1673	1.1607	2.1248e-05		0.9272	1.1783	0.0315
																0.3812	0.9132	0.1415		1.431	1.1773	0.0322
																1.4343	0.6983	0.2709		1.0389	1.4594	0.0884
																0.3477	0.879	0.1412		1.4339	1.7483	0.0494
																0.8045	0.8873	0.0034234		0.1995	0.5346	0.0561
																0.3248	0.8662	0.1466		0.5714	0.3991	0.0148
																0.5615	0.4862	0.0028303		0.9526	0.9624	4.8156e-05
																1.0293	0.8034	0.0255		0.8881	1.2542	0.067
																0.6078	0.831	0.0249		1.2783	1.75	0.1113
																0.4988	1.5381	0.54		1.3535	1.8762	0.1366
																0.423	0.3878	0.00061977		1.3787	1.7738	0.0781

## Sheet: Figure 4 Data
hsp-90 x	hsp-90 y	hsp-90 noise		hsp-90 I x	hsp-90 I y	hsp-90 I noise		hsp-16.2 x	hsp-16.2 y	hsp-16.2 noise		hsp-16.2 I x	hsp-16.2 I y	hsp-16.2 I noise		vit-2 x	vit-2 y	vit-2 noise		vit-2 I x	vit-2 I y	vit-2 I noise		hsp-90 V x	hsp-90 V y	hsp-90 V noise		hsp-90 I V x	hsp-90 I V y	hsp-90 I V noise
1.2327	1.5659	0.0555		1.4577	1.3957	0.0019252		1.2203	1.7077	0.1188		1.4253	1.4695	0.00097704		1.5622	1.5819	0.00019382		1.1992	1.1006	0.0048628		1.5714	1.7141	3.5263e-06		1.356	1.5697	0.1717
1.2459	1.2569	6.0624e-05		1.9512	1.7664	0.0171		1.0867	1.474	0.075		1.4005	1.5641	0.0134		0.8389	0.7854	0.0014312		1.4104	1.1534	0.033		0.77	0.774	0.0241		0.9137	1.1217	0.3699
0.6788	0.1766	0.1261		0.4229	0.4845	0.0018984		0.7462	0.966	0.0241		0.5361	0.5464	5.3452e-05		0.5228	0.5619	0.0007626		0.5885	0.6038	0.00011746		1.6893	0.7412	0.012		0.3606	0.2608	0.0508
0.8344	0.6337	0.0201		0.8844	0.9703	0.0036894		0.7777	0.922	0.0104		0.341	0.4076	0.0022235		0.3059	0.2899	0.00012796		0.1453	0.1672	0.00023941		1.3676	1.2132	0.00081457		0.3478	0.3749	0.0308
1.3331	0.842	0.1206		1.0631	1.0846	0.00022992		1.0443	0.8528	0.0183		0.7491	0.7205	0.00040918		1.4436	1.3797	0.002043		0.9526	0.9969	0.00098207		1.0826	1.1101	0.0739		1.5837	0.8912	0.0504
1.0433	0.5854	0.1048		0.9043	0.955	0.0012836		0.5876	0.3879	0.0199		0.7919	0.668	0.0076757		1.6225	1.4692	0.0118		1.2295	1.2399	5.4072e-05		0.398	0.4448	0.0131		1.4324	1.2376	0.0814
1.3353	1.6186	0.0401		0.8336	0.8976	0.0020449		0.686	0.9501	0.0349		0.8104	0.7164	0.0044189		0.3754	0.364	6.4772e-05		1.2259	1.286	0.0018056		1.6828	1.7371	0.0275		1.037	0.7093	0.0352
1.5312	2.0577	0.1386		1.4414	1.5955	0.0119		1.2621	1.7	0.0959		1.8296	1.932	0.0052395		1.2036	1.5306	0.0535		0.5917	0.6433	0.0013346		1.3372	1.3126	0.0499		2.4844	2.1427	0.0565
0.507	0.383	0.0076912		1.1204	1.1274	2.4807e-05		1.1991	1.5504	0.0617		1.8969	2.1019	0.021		0.6307	0.6174	8.7875e-05		0.2701	0.357	0.0037755		0.706	0.6376	0.0017821		1.745	1.0969	0.0074551
0.8901	0.6253	0.035		0.3884	0.6701	0.0397		1.0039	0.6532	0.0615		0.3567	0.3907	0.00057696		0.3952	0.5441	0.0111		0.2616	0.3143	0.0013897		1.107	0.4545	0.00084804		0.1152	0.1041	0.0002793
0.5523	0.4806	0.0025711		0.8349	0.9552	0.0072314		0.9542	0.9152	0.00075993		0.798	0.8313	0.00055398		0.2203	0.2424	0.0002434		0.1254	0.1611	0.00063777		0.2813	0.5029	0.2096		1.242	1.7686	0.0067072
0.9204	1.1677	0.0306		0.6222	0.6819	0.0017792		0.7475	0.9571	0.022		1.2242	1.2529	0.00041159		1.3186	1.3953	0.0029401		0.4636	0.5366	0.0026641		0.9443	1.0663	0.0244		1.6239	0.972	0.0137
0.6653	0.3569	0.0476		0.4516	0.5587	0.0057302		1.0415	0.8519	0.018		1.0384	1.0879	0.0012254		0.2576	0.293	0.00062691		0.6327	0.6811	0.0011699		0.4555	0.3477	0.0108		1.1125	0.7117	0.0073981
1.2888	1.5007	0.0225		0.3511	0.4111	0.0017996		0.7963	0.9257	0.0083742		1.121	1.2286	0.0057878		0.7794	0.8885	0.0059507		0.1815	0.2213	0.00079369		0.9338	0.7203	0.009088		0.394	0.8051	0.0040392
1.6304	1.9524	0.0518		1.4709	1.3634	0.0057795		1.0575	1.2081	0.0113		1.0899	1.1505	0.0018372		1.3735	1.2494	0.0076907		1.284	1.3124	0.00040202		0.6341	0.7201	0.0716		0.8394	1.0175	0.0014341
0.4874	0.3419	0.0106		1.4075	1.3394	0.0023168		0.9344	1.4965	0.1579		1.1659	1.1246	0.00085066		1.6239	1.3935	0.0266		1.4836	1.4826	5.3832e-07		1.5212	1.5837	0.1216		0.7899	0.8091	0.00068852
0.7523	0.2803	0.1114		0.4447	0.3859	0.0017292		0.6326	0.9792	0.06		0.4448	0.4738	0.00042076		0.3925	0.5072	0.0065776		0.1925	0.2245	0.00051472		0.6705	0.6175	0.0332		0.5322	0.3183	0.0069986
0.9021	1.0256	0.0076233		0.7456	0.6003	0.0106		0.7569	0.9374	0.0163		0.6702	0.6157	0.001486		0.425	0.4081	0.00014439		0.815	0.886	0.0025161		0.4208	0.5333	0.0077808		0.5815	0.7794	0.0049682
0.9931	0.5325	0.1061		0.9017	0.8004	0.0051306		0.5611	0.633	0.0025858		0.4294	0.3834	0.0010562		2.3405	1.7139	0.1963		1.0486	1.0884	0.00079336		1.051	1.4307	0.0019602		0.5394	0.4708	0.1011
1.429	0.3841	0.5459		0.4754	0.4988	0.00027467		0.572	0.8099	0.0283		0.7202	0.6318	0.0039044		1.4056	1.4527	0.0011075		1.3493	1.3744	0.00031709		0.9711	0.8052	0.0077368		0.8946	0.8172	0.0151
1.5939	1.7872	0.0187		0.5967	0.6666	0.0024417		0.7796	1.1137	0.0558		0.741	0.68	0.0018629		0.4008	0.4408	0.00079746		1.7465	1.6074	0.0096694		0.814	1.2903	0.0128		0.3145	0.6404	0.00026875
1.3804	1.2934	0.0037862		1.8276	1.6499	0.0158		1.2467	1.7283	0.116		0.9867	1.3032	0.0501		1.8029	1.5935	0.0219		1.7245	1.6972	0.00037235		1.2277	1.3246	0.00040308		0.8836	0.7824	0.1111
0.1772	0.2204	0.00093088		1.2002	1.1785	0.00023722		1.1526	1.1014	0.0013074		1.3148	1.5106	0.0192		0.4451	0.5126	0.002277		0.8321	0.9592	0.0080848		1.0223	1.2262	0.0046149		0.7347	0.7753	0.0015762
0.4556	0.2745	0.0164		0.2078	0.2405	0.00053577		0.5521	0.3553	0.0194		0.7854	0.7319	0.0014315		0.9976	0.915	0.0034122		0.7934	0.8591	0.0021562		0.4602	0.4248	6.5499e-05		0.1735	0.2191	0.0058786
0.9412	0.9121	0.00042446		0.4594	0.5516	0.0042476		0.6287	1.0438	0.0862		0.465	0.5269	0.0019191		0.4887	0.5261	0.00069822		1.6907	1.634	0.0016051		0.3742	0.5782	2.2278e-05		0.3111	0.6481	0.0951
0.5741	0.4935	0.0032486		0.8283	0.8812	0.0013971		0.6327	0.8854	0.0319		0.7059	0.6068	0.0049053		2.4164	1.8513	0.1597		1.6982	1.6852	8.5323e-05		0.9607	1.6348	0.3026		0.8085	0.8839	0.1134
1.2604	1.5135	0.032		0.2613	0.2904	0.00042457		0.7405	0.9312	0.0182		0.9035	0.8169	0.0037532		1.1728	1.1962	0.000274		1.3653	1.3991	0.00057195		0.4654	0.9646	0.3385		0.8379	0.827	0.0026137
1.505	1.8162	0.0484		0.5749	0.622	0.001109		0.9028	0.8347	0.0023216		1.0185	0.847	0.0147		0.8716	0.9835	0.0062565		0.2969	0.364	0.0022569		1.6335	2.0697	8.8035e-05		0.9608	1.1115	0.0932
0.4808	0.6273	0.0107		1.5961	1.4441	0.0116		1.003	1.2051	0.0204		0.9823	1.145	0.0132		1.342	1.4321	0.004054		0.7901	0.8473	0.0016351		1.2468	1.2767	0.0372		1.7792	2.0428	0.3895
0.4335	0.377	0.0015949		1.0679	0.9952	0.0026445		0.7606	1.3865	0.1959		1.2032	1.3752	0.0148		0.4921	0.593	0.0050945		1.1033	1.1168	9.1386e-05		1.0756	0.8874	0.0683		1.1468	1.2822	0.0239
0.9507	0.8191	0.0086702		1.0374	1.0288	3.6532e-05		0.8119	1.2917	0.1151		0.303	0.3588	0.0015568		0.7543	0.737	0.00014961		1.4349	1.3879	0.0011051		0.7097	1.1042	0.0287		1.7618	1.4043	0.0077845
0.9531	0.5506	0.081		0.4272	0.4474	0.00020449		0.4536	0.9061	0.1024		0.9274	0.9811	0.0014389		0.2814	0.2758	1.5526e-05		0.2803	0.3171	0.00067666		0.4051	0.4209	0.0135		1.0324	1.8426	0.0475
0.8326	0.6737	0.0126		1.3291	1.2687	0.0018228		0.5373	0.6543	0.0068487		1.1024	0.9841	0.0069987		2.0842	1.4837	0.1803		1.0463	1.03	0.00013239		1.3032	0.8689	1.621		1.4741	2.0314	0.3124
1.6306	1.6813	0.0012844		0.4192	0.4463	0.00036756		0.545	0.9683	0.0896		1.2024	1.106	0.0046422		1.066	1.0154	0.001281		0.8802	0.909	0.00041408		0.7615	0.5567	0.0883		1.1913	1.0461	4.9209e-06
1.166	0.9201	0.0302		1.0964	1.1306	0.0005845		0.6132	1.0163	0.0812		1.0757	1.2265	0.0114		1.6709	1.6232	0.0011377		1.3767	1.3508	0.000333		0.546	1.0045	0.0013468		0.6242	0.4708	0.0012149
1.0886	1.256	0.014		1.4553	1.397	0.0017033		1.1107	1.3854	0.0377		1.5407	1.5274	8.8641e-05		0.7486	0.7664	0.00015807		0.8155	0.7133	0.005221		1.416	1.043	0.0063774		1.3523	1.5048	0.0401
1.518	1.5354	0.00015123		1.6245	1.5637	0.0018544		0.8684	1.0984	0.0265		1.089	1.2919	0.0206		1.1609	1.0611	0.0049844		1.0723	0.9472	0.007817		1.3738	1.2498	0.1239		1.4274	1.3549	0.0286
0.9086	1.0151	0.0056712		0.4359	0.4449	4.0058e-05		0.4092	0.3124	0.0046872		1.2681	1.453	0.0171		0.7077	0.7088	5.6907e-07		0.3028	0.3308	0.00039247		0.78	0.9715	0.0119		0.1772	0.1356	0.0472
0.3375	0.2181	0.0071213		1.5622	1.4027	0.0127		0.7016	0.4787	0.0249		1.3622	1.4302	0.0023086		0.1815	0.1731	3.5235e-05		1.4083	1.3823	0.00033814		0.281	0.3307	0.0074557		0.3817	0.2662	0.1222
0.7946	0.8556	0.0018585		1.1138	1.1214	2.9066e-05		0.8948	0.7238	0.0146		1.1963	1.2406	0.00097908		0.9793	0.8197	0.0127		1.7528	1.6245	0.0082281		2.2126	1.6917	0.2789		1.1916	0.9287	0.0266
1.8261	2.4508	0.1951		1.2778	1.1078	0.0145		0.6941	0.8024	0.005864		1.6264	1.6779	0.0013251		0.5481	0.5295	0.00017361		0.5069	0.5528	0.0010526		1.2587	0.8464	0.0568		1.1204	0.5632	0.009599
1.2732	0.7784	0.1224		1.5667	1.49	0.0029395		1.684	1.2067	0.1139		1.2805	1.468	0.0176		1.1028	1.001	0.0051788		1.284	1.2645	0.00018939		0.5794	0.4431	0.1041		0.5452	1.1048	0.4009
0.8671	0.9046	0.00070314		1.7505	1.694	0.0015994		1.8283	1.5326	0.0437		1.026	1.1917	0.0137		1.0746	1.1174	0.00091463		1.2273	1.0586	0.0142		1.3503	1.124	0.1062		1.8328	1.7883	0.0037025
1.3053	1.4245	0.0071062		1.7034	1.4294	0.0375		1.3576	1.035	0.052		1.1076	1.2637	0.0122		1.2338	1.2281	1.5965e-05		0.9549	0.9512	6.7604e-06		0.9134	0.8293	0.0060416		1.1093	0.9507	0.00031685
1.0761	0.8694	0.0214		0.7314	0.7487	0.00014903		1.4955	1.4148	0.0032565		0.8564	0.9158	0.0017656		1.5691	1.314	0.0325		0.6844	0.7146	0.00045487		0.3005	0.4977	0.019		0.6978	0.9421	0.00035466
0.358	0.3119	0.0010603		0.482	0.697	0.0231		1.2223	0.8675	0.0629		0.285	0.3294	0.00098467		0.4781	0.4617	0.00013477		0.6511	0.6823	0.00048466		0.2152	0.3032	8.7476e-06		0.6723	1.0488	0.00023238
0.6485	0.8044	0.0122		1.3404	1.2628	0.0030093		2.3987	1.5755	0.3388		1.084	0.9525	0.0086484		1.0265	0.946	0.0032448		1.7719	1.5906	0.0165		0.8821	0.8287	0.0772		1.1049	1.2429	0.6127
1.1731	0.7927	0.0723		0.8125	0.8593	0.0010932		3.139	1.8059	0.8886		1.1303	1.037	0.0043481		1.3221	1.3324	5.2915e-05		1.181	1.138	0.00092327		1.4167	0.7399	0.1203		1.5593	1.1003	2.7773e-05
0.9027	1.1154	0.0226		0.4109	0.7461	0.0562		1.9592	1.2263	0.2686		1.1123	1.2286	0.0067676		1.5184	1.3034	0.0231		1.2698	1.2299	0.00079579		1.1686	0.7642	0.0322		1.0467	1.3722	0.1397
0.7984	0.486	0.0488		1.5815	1.5078	0.0027144		1.6598	1.8155	0.0121		0.9922	1.2339	0.0292		0.8911	1.0931	0.0204		1.076	1.126	0.0012542		1.3166	1.505	0.0066483		1.4087	1.5302	0.0069005
0.4354	0.5356	0.0050184		1.5107	1.4148	0.0046018		1.4034	1.1144	0.0418		1.2213	1.2796	0.0017014		0.8315	1.0701	0.0285		1.21	1.277	0.0022419		1.2225	1.2343	0.0271		1.6334	1.428	0.0041619
1.4856	0.9155	0.1625		0.6602	0.7044	0.00097727		0.6714	0.7619	0.0040954		0.6929	0.6436	0.0012152		1.254	1.2484	1.5824e-05		0.6616	0.7355	0.0027316		0.4763	0.4499	0.1131		0.0979	0.1785	0.0182
1.3317	1.4013	0.0024214		1.1394	1.0961	0.00093989		0.5908	0.6052	0.000104		0.5137	0.5264	8.1288e-05		0.2908	0.3133	0.00025236		0.8697	0.902	0.00052152		0.3233	0.5935	0.1621		0.2803	0.5027	0.0021298
1.4678	1.1462	0.0517		1.1893	1.2124	0.00026726		0.561	0.6117	0.0012858		0.6129	0.5256	0.0038103		0.7978	0.9021	0.0054357		1.2478	1.2444	5.8426e-06		0.395	0.8661	0.8913		1.258	1.5	0.0036132
1.2293	1.4667	0.0282		1.2058	1.1506	0.0015217		0.8072	0.902	0.0044991		0.8288	0.6836	0.0105		1.4234	1.203	0.0243		1.1861	1.2164	0.00045805		0.8671	1.2445	0.0119		0.9336	0.9316	0.00013149
1.2105	1.6121	0.0807		1.7372	1.4621	0.0379		0.6825	0.7472	0.002098		0.9162	0.7369	0.0161		1.6558	1.5556	0.0050243		1.9373	1.7408	0.0193		0.8269	1.2544	0.0689		1.0489	0.9936	0.1042
0.4358	0.6806	0.03		1.4147	1.2685	0.0107		2.2927	1.0023	0.8325		1.3317	1.192	0.0097555		1.4199	1.5827	0.0133		1.2442	1.0783	0.0138		1.4655	1.625	0.0553		1.6617	1.4303	0.0438
0.6595	0.9769	0.0504		0.6126	0.4931	0.0071372		3.104	1.5263	1.2445		1.1107	1.0435	0.0022596		0.6192	0.7062	0.0037829		1.3956	1.2185	0.0157		1.1097	1.1246	0.0454		0.8357	0.8163	0.0366
0.9487	1.6622	0.2546		0.7726	0.7149	0.0016662		1.4595	0.801	0.2168		0.4888	0.429	0.0017878		0.4762	0.5467	0.0024838		0.5427	0.5803	0.00070686		0.2478	0.6044	0.0027752		0.3887	0.3203	0.0197
1.0294	1.9203	0.3969		0.8866	0.953	0.0021993		1.3816	0.7374	0.2075		0.8288	0.661	0.0141		1.0975	1.2748	0.0157		1.3468	1.3717	0.00031007		0.3416	0.2851	0.0061525		0.6246	0.5687	0.0074602
0.8499	1.4335	0.1703		0.7343	0.7293	1.2801e-05		1.1573	0.628	0.1401		1.2385	0.7821	0.1042		1.5535	1.7774	0.0251		1.134	1.1729	0.00075575		1.5791	1.0781	0.1041		1.1178	0.6196	0.0445
0.8572	1.1171	0.0338		0.672	0.7592	0.0038009		1.0336	0.5439	0.1199		0.9288	0.7245	0.0209		0.9649	1.1075	0.0102		1.1175	1.2245	0.0057326		2.0224	1.1269	0.1806		1.0374	0.7786	0.1092
1.2417	1.6359	0.0777		1.3062	1.3497	0.00095		0.5572	0.2856	0.0369		1.2387	0.9734	0.0352		1.6931	1.5939	0.0049264		0.8796	1.0099	0.0084907		0.8067	1.1968	0.0377		1.2483	1.1882	0.188
0.8317	0.5469	0.0406		0.7817	0.8861	0.0054457		0.9015	1.3926	0.1206		1.5741	1.3511	0.0249		0.6862	1.1255	0.0965		0.8827	0.9027	0.00020057		1.5886	1.3397	0.0207		2.0293	2.3349	0.0236
1.2977	1.3406	0.00092239		1.5076	1.5896	0.0033599		1.0898	1.5747	0.1175		1.4774	1.4796	2.4024e-06		0.9631	1.224	0.034		1.1221	0.931	0.0183		1.5426	1.32	0.06		0.5325	0.529	0.0047134
1.1559	0.7055	0.1014		1.2567	1.4204	0.0134		0.6131	0.7525	0.0097088		0.6051	0.5907	0.00010288		0.5959	0.6873	0.0041784		1.0056	1.0548	0.0012124		0.7464	0.7666	0.0048314		0.9711	1.2523	0.0122
1.0682	1.3573	0.0418		0.6973	0.6368	0.0018319		0.2613	0.3517	0.0040846		1.0096	1.2945	0.0406		0.8205	1.1736	0.0623		1.1947	1.2215	0.00035844		1.2717	1.2506	0.1386		0.6575	0.7036	0.0695
1.5996	1.0936	0.128		0.604	0.6772	0.0026813		0.2915	0.6172	0.053		1.7483	1.5344	0.0229		1.4722	1.3991	0.0026706		0.9538	1.0474	0.0043801		1.8302	2.0578	0.0451		1.8436	1.7778	0.0405
1.5714	1.2506	0.0514		1.3593	1.6256	0.0354		0.3259	0.7484	0.0892		1.0656	0.9592	0.0056623		0.5998	0.8149	0.0231		1.0612	1.1376	0.0029201		2.1559	2.201	0.2295		0.8923	0.9754	0.0107
0.1663	0.1474	0.00017862		1.6298	1.6759	0.0010617		0.3635	0.715	0.0618		1.0544	0.85	0.0209		0.9178	0.9917	0.0027336		0.5377	0.631	0.0043504		1.1141	1.1133	0.0147		1.32	1.3501	0.0332
0.7578	0.5847	0.015		1.6062	1.5181	0.0038848		1.3542	1.3307	0.00027588		0.7135	1.018	0.0463		1.331	1.4557	0.007774		1.1977	1.1652	0.00052793		1.5942	1.7126	0.0425		2.0341	1.744	0.0821
1.0681	1.0188	0.0012158		0.4124	0.4491	0.00067584		1.0288	0.9009	0.0081711		1.114	1.3202	0.0213		0.3904	0.4809	0.0040941		1.2174	1.179	0.00074		1.4071	1.737	0.0332		1.6538	1.5935	0.0484
0.6385	0.5595	0.0031173		0.5577	0.7177	0.0128		1.0775	1.081	6.0435e-06		0.1903	0.2381	0.0011435		0.8069	0.9024	0.0045551		0.1973	0.211	9.2637e-05		0.4443	0.1756	0.0023353		0.3463	0.4384	0.2686
0.6452	0.7825	0.0094335		1.4631	1.3853	0.0030309		0.5744	0.5936	0.00018403		1.2488	1.2502	9.0385e-07		0.1474	0.1647	0.00014943		0.3805	0.4164	0.00064371		0.8966	0.4966	0.0064792		0.136	0.4052	0.013
1.8647	1.399	0.1084		1.3193	1.4282	0.0059249		0.9234	1.0939	0.0145		1.1344	1.1641	0.00044014		0.5711	0.618	0.0010981		1.0178	1.0298	7.1167e-05		0.8705	0.2678	0.0968		1.188	0.8564	0.2821
1.6042	1.2735	0.0547		0.9682	0.933	0.00061812		1.066	1.2532	0.0175		1.6302	1.5691	0.0018684		1.1958	1.1638	0.00051087		0.9389	0.9831	0.00097832		0.6887	0.6425	0.0397		0.6398	1.0405	0.1382
0.5322	0.5528	0.00021054		1.406	1.2433	0.0132		1.3001	1.6257	0.053		0.9299	0.8682	0.0019056		0.9036	0.8963	2.6558e-05		1.4123	1.3783	0.00057877		0.1742	0.2327	0.0824		0.5816	0.9859	0.0223
1.4333	1.1659	0.0358		1.349	1.2691	0.0031971		1.0557	0.7772	0.0388		1.3734	1.3674	1.8291e-05		1.2802	1.507	0.0257		1.528	1.4803	0.0011383		1.2636	1.622	0.0535		0.9219	1.0153	0.0178
0.8479	1.1318	0.0403		1.0224	1.0647	0.00089706		1.0178	0.7944	0.0249		1.5842	1.6782	0.0044223		0.7971	0.8935	0.0046473		1.282	1.2497	0.00052276		0.9175	1.2273	0.061		1.9092	1.6283	0.00031367
1.2582	1.0675	0.0182		0.6523	0.5525	0.0049817		0.8277	0.6966	0.0086019		0.6788	0.7057	0.00036017		1.2406	1.1824	0.0016933		1.0326	1.0888	0.0015769		0.2438	0.9709	0.0154		0.3103	0.1827	0.0013682
1.0287	1.0812	0.0013747		1.0484	1.0099	0.00074111		1.0287	0.9414	0.0038188		1.3226	1.446	0.0076112		0.7288	0.6353	0.0043726		1.4162	1.4497	0.00056389		0.8152	1.0357	0.0436		1.5831	0.863	0.0036105
1.6187	1.2711	0.0604		0.9564	0.9507	1.6525e-05		1.3953	1.5087	0.0064301		1.0338	0.9878	0.0010586		0.3068	0.3651	0.0016988		0.1524	0.1849	0.00053133		0.7304	0.8945	0.1362		1.2521	1.3966	0.4033
1.4813	1.0404	0.0972		1.3347	1.095	0.0287		1.6924	1.4548	0.0282		1.2944	1.1974	0.0047021		0.3687	0.3768	3.2943e-05		0.0802	0.0969	0.00013977		0.285	0.4581	0.0998		1.0161	1.3522	0.0229
0.4451	0.4326	7.7244e-05		1.4618	1.2909	0.0146		1.7757	2.0553	0.0391		1.6391	1.4486	0.0181		0.186	0.2209	0.00061053		0.6902	0.7273	0.00068859		0.7274	0.7983	0.0252		1.079	1.3369	0.0007504
0.1423	0.3518	0.0219		1.3898	1.3407	0.0012071		1.4961	1.5627	0.0022163		1.2032	1.1515	0.0013341		1.0933	1.2763	0.0167		1.156	1.0511	0.0055082		1.4807	1.7398	0.0015073		0.7007	0.8417	0.1194
1.4241	1.2049	0.024		0.6735	0.7295	0.0015701		1.4246	1.5735	0.0111		1.1581	1.1963	0.00072927		1.1491	1.2743	0.0078295		1.1324	1.0244	0.0058263		1.1069	1.3391	0.005092		1.607	2.3705	0.00071114
0.8793	1.0107	0.0086311		0.2377	0.3061	0.0023397		1.5332	1.3878	0.0106		0.3859	0.4256	0.00078996		0.8354	0.8862	0.0012921		0.6338	0.6595	0.0003298		0.5413	1.0301	0.0511		0.1943	0.2493	0.0164
1.1337	1.3777	0.0298		0.8383	0.8796	0.00084982		1.5502	1.8284	0.0387		0.3033	0.2649	0.00073807		0.1932	0.2294	0.00065777		0.242	0.2651	0.00026596		0.2145	0.509	0.0077242		0.2265	0.3611	0.0041564
1.6116	1.3278	0.0403		0.6477	0.6929	0.0010247		1.0344	1.0002	0.00058515		1.0014	0.8284	0.015		0.8568	0.9773	0.007256		1.0492	1.1271	0.0030366		0.9526	1.7089	0.0281		0.7898	0.9187	0.023
1.6784	1.3918	0.0411		0.9542	1.2339	0.0391		1.864	1.829	0.00061042		0.985	0.798	0.0175		1.0712	1.1416	0.0024828		1.0904	1.132	0.00086633		1.4506	1.8381	0.016		0.8014	0.9987	0.021
0.747	0.4413	0.0467		0.9435	0.966	0.00025279		0.9819	0.8871	0.0044869		1.0169	1.0262	4.3939e-05		1.1183	1.1995	0.0032955		1.4966	1.6003	0.0053757		0.7301	0.8044	0.0246		1.1165	1.1341	0.6986
0.4189	0.9513	0.1417		1.9399	1.7683	0.0147		1.8902	1.8256	0.002085		0.659	0.8141	0.012		1.1781	1.1563	0.00023656		1.0675	0.998	0.0024156		1.4487	1.3763	0.0997		2.2958	2.0111	0.00089927
0.5925	1.2308	0.2038		1.0875	1.0566	0.00047569		1.0206	0.8623	0.0125		0.428	0.5627	0.0090664		0.8135	0.8987	0.0036283		0.5873	0.5459	0.0008538		1.4031	1.5212	0.0258		1.1954	1.1954	0.00081346
0.8656	1.0432	0.0158		0.3805	0.4225	0.0008807		0.6976	0.5082	0.0179		1.0599	1.1374	0.0030011		1.0441	0.8347	0.0219		0.4836	0.5247	0.00084516		0.394	0.3969	0.017		0.5497	1.14	0.0472
1.2087	1.2944	0.0036731		0.7302	0.8238	0.0043817		0.9813	0.835	0.0107		0.2145	0.2278	8.859e-05		0.4824	0.4337	0.0011849		0.3592	0.3766	0.00015158		0.898	0.6207	0.0017636		1.142	1.0375	0.0388
1.0223	1.3815	0.0645		0.9803	1.0167	0.00066436		0.7844	0.772	7.6512e-05		1.629	1.5328	0.0046218		1.672	1.2615	0.0842		1.3645	1.3791	0.00010663		1.1207	0.63	0.4413		0.8539	1.9236	0.1518
1.1787	1.1873	3.6535e-05		1.0861	1.3901	0.0462		1.1885	1.2176	0.00042421		1.3837	1.5909	0.0215		1.9311	1.503	0.0917		0.6299	0.7089	0.0031234		1.6782	1.0158	0.1127		1.3918	1.0931	0.0296
0.2464	0.6299	0.0735		1.3734	1.3351	0.0007319		0.8153	0.728	0.0038139		0.5514	0.5258	0.00032936		1.6193	1.1884	0.0928		0.8259	0.9258	0.0049817		1.2138	0.8674	0.0047481		1.6543	0.9831	5.1733e-09
0.4568	0.9416	0.1175		0.5571	0.6249	0.002298		1.1265	1.0653	0.0018718		1.4162	1.5121	0.0046039		1.3447	1.2082	0.009316		1.3428	1.3536	5.872e-05		1.555	1.0446	0.7085		1.2339	1.1124	0.4234
0.8976	1.3449	0.1		1.1045	1.1435	0.00075969		1.0066	0.9422	0.0020752		1.2393	1.1768	0.0019552		1.4936	1.3623	0.0086152		1.1483	1.2159	0.0022884		1.1572	1.3883	0.6402		1.227	1.0175	0.0013494
1.1064	1.4219	0.0498		0.3976	0.5591	0.013		0.7057	0.5839	0.0074196		1.9461	1.5382	0.0832		1.9444	1.4145	0.1404		0.4695	0.5371	0.0022815		0.7678	0.3231	0.0218		0.6505	0.7564	0.0065645
1.0433	0.7007	0.0587		1.4253	1.5234	0.004809		1.1491	0.9208	0.026		1.8612	1.5794	0.0397		0.7322	0.6695	0.0019704		0.6033	0.6565	0.0014177		1.2014	1.4453	0.028		0.8882	1.0531	0.0013908
1.5054	1.5114	1.8205e-05		1.2355	1.5468	0.0484		0.9799	1.1339	0.0119		0.6988	0.7736	0.0027982		1.4066	1.2779	0.0082784		1.7963	1.6969	0.0049424		2.3973	1.1824	0.2753		0.5991	1.5493	0.119
1.9276	1.5912	0.0566		0.6986	0.75	0.0013191		0.9369	0.7917	0.0105		0.5247	0.5011	0.00027931		2.1675	1.5384	0.1979		1.4332	1.4624	0.00042646		0.5331	0.651	0.0054714		0.816	1.005	0.0186
1.2308	1.1377	0.0043371		1.7674	1.6026	0.0136		0.8337	0.6616	0.0148		1.0153	1.1094	0.0044298		0.5029	0.448	0.0015115		1.8437	1.6553	0.0178		1.5343	1.0548	0.0045231		1.714	1.5222	0.0011681
0.448	0.9063	0.105		1.1041	1.0272	0.0029556		1.0043	0.883	0.0073627		1.5784	1.5954	0.00014316		0.7075	0.8114	0.0053925		0.5602	0.5444	0.00012479		1.7583	1.4921	0.0611		1.7387	1.1617	0.0279
0.445	0.8755	0.0927		1.2673	1.2009	0.0022035		1.2181	1.2699	0.0013429		1.4675	1.4026	0.0021009		0.5788	0.7648	0.0173		0.6193	0.6091	5.2794e-05		1.0238	1.419	0.0314		0.7095	0.6973	0.0762
1.1415	1.4293	0.0414		1.1895	1.2429	0.0014276		0.4125	0.3649	0.0011325		0.9722	1.1727	0.0201		0.4006	0.4337	0.00054907		1.0517	0.9824	0.0024054		0.6787	0.6318	0.1035		0.4342	0.2288	0.054
0.965	1.0547	0.004022		0.3152	0.3882	0.0026632		0.8667	0.927	0.0018167		0.4789	0.5338	0.0015073		0.197	0.2288	0.00050484		0.4053	0.4295	0.00029313		0.4007	0.2184	0.1955		0.9678	0.3971	0.1047
1.0131	1.1376	0.0077498		0.4095	0.465	0.0015394		0.6923	0.8044	0.006293		1.8047	1.6251	0.0161		0.8996	1.0271	0.0081335		1.552	1.4998	0.0013668		1.7273	1.2749	0.0598		2.0761	1.5314	0.0463
1.5579	1.3963	0.0131		0.5587	0.632	0.002687		1.4938	1.7139	0.0242		1.4897	1.4133	0.0029166		1.4835	1.5401	0.0015975		1.4384	1.5314	0.0043279		0.8999	1.0238	0.4982		1.2445	0.8139	0.2467
0.3841	0.8051	0.0886		0.4467	0.5137	0.0022424		1.7797	1.9777	0.0196		1.5357	1.521	0.00010792		1.2942	1.134	0.0128		0.5901	0.64	0.0012451		0.6965	2.1054	0.0511		0.8475	0.9922	0.0322
0.3259	0.449	0.0075739		0.5827	0.4948	0.0038595		0.8811	1.1577	0.0382		1.0541	1.1445	0.0040841		0.5899	0.7682	0.0159		0.4749	0.5385	0.0020183		1.3957	1.6788	0.0272		1.4671	1.3344	0.081
0.7755	0.827	0.0013287		0.8761	0.8296	0.00108		1.0626	1.0999	0.00069259		0.9802	0.9883	3.2541e-05		0.5526	0.5539	7.686e-07		0.6331	0.6729	0.00079124		0.8594	1.2573	0.0169		1.4651	0.9151	0.007284
0.9776	1.0002	0.00025621		0.8725	0.792	0.0032381		0.5587	0.6335	0.0027935		0.5293	0.6017	0.0026172		0.6519	0.7513	0.0049432		1.1337	1.1038	0.00044481		0.1912	0.8152	0.0119		0.2281	0.342	0.105
0.9535	0.9378	0.00012284		0.9179	0.9439	0.00033589		0.2226	0.2222	7.3778e-08		0.2761	0.3313	0.0015252		0.2476	0.2642	0.00013899		0.3382	0.357	0.00017511		0.1628	0.3474	0.0158		0.2903	0.4666	0.1249
0.9719	1.3134	0.0583		0.5444	0.5714	0.00036343		0.7643	0.9247	0.0129		0.4745	0.4928	0.00016829		0.661	0.6546	2.0542e-05		2.4199	2.1584	0.0342		0.4339	1.7695	0.0804		0.4979	0.865	0.00072045
1.4713	1.3527	0.0070308		0.9891	0.9746	0.00010416		0.8147	0.9423	0.008146		0.928	0.8697	0.0017005		0.597	0.5668	0.00045422		2.29	2.1087	0.0164		1.052	1.1153	0.01		0.847	1.1254	0.0881
0.1175	0.4785	0.0652		1.4068	1.3836	0.00026913		0.5717	0.5724	2.931e-07		1.3315	1.2581	0.0026895		0.7975	0.7601	0.00069994		0.6003	0.6683	0.0023085		0.892	0.7393	0.5336		1.5274	1.1889	0.1437
0.3595	0.4353	0.0028725		1.2067	1.2054	8.2454e-07		0.6927	0.6922	1.0444e-07		0.3574	0.4981	0.0099018		2.0581	1.9207	0.0094385		0.7424	0.7439	1.1385e-06		2.1764	2.1012	0.0582		1.7158	1.2502	0.0771
0.5929	0.9473	0.0628		0.5119	0.5429	0.00048136		0.5751	0.4945	0.003243		1.0483	1.2747	0.0256		2.1979	2.1114	0.0037398		1.5194	1.3045	0.0231		1.2495	1.4106	0.0318		1.1196	1.2734	0.118
0.6037	0.8682	0.035		0.9985	0.9727	0.00033289		1.2979	1.4887	0.0182		1.1202	1.154	0.00057252		1.6387	1.4727	0.0138		1.0091	0.9794	0.00044193		0.3707	0.2739	0.0014599		0.1289	0.3597	0.0256
0.7038	0.8922	0.0177		1.62	1.5054	0.0065618		0.5758	0.642	0.0021905		1.1237	1.1084	0.00011602		0.8431	0.8848	0.00086651		0.34	0.3791	0.00076442		0.4712	0.4546	1.1223		0.2892	0.3269	0.3354
1.2223	0.9378	0.0404		0.8937	1.1445	0.0314		0.9659	0.8318	0.0089922		0.5865	0.6837	0.0047328		0.9648	0.9671	2.6074e-06		0.6213	0.698	0.0029349		2.1524	1.083	0.3859		1.2842	0.6858	0.0284
1.4005	1.1216	0.0389		1.6693	1.6284	0.00083579		0.8956	0.7283	0.014		1.013	0.9591	0.0014576		1.4536	1.5192	0.002157		1.8148	1.7425	0.0026165		0.6952	1.5291	0.0725		1.1482	0.7895	0.0068617
0.5285	0.6978	0.0143		1.3237	1.1392	0.017		0.9158	0.8365	0.0031415		0.1077	0.1361	0.00040499		1.0089	1.1302	0.007348		1.4338	1.453	0.00018268		1.5164	1.0466	0.0014989		1.5475	1.0634	0.00012228
1.186	0.5022	0.2338		1.648	1.3907	0.0331		0.9643	1.0923	0.0081959		1.0718	1.0599	7.105e-05		1.0648	1.2511	0.0174		0.7509	0.6913	0.0017739		1.0965	0.9733	0.2704		1.7607	1.5997	0.00063922
1.0174	1.2425	0.0253		0.3795	0.4068	0.00037184		0.7664	0.9444	0.0158		1.151	1.0778	0.0026804		1.1385	1.2741	0.0091934		0.5269	0.5651	0.00072676		0.8706	0.7934	0.0471		1.2175	1.1768	0.202
1.596	1.0732	0.1367		1.1516	1.0348	0.0068288		0.4561	0.5006	0.00098764		1.3382	1.2727	0.0021479		1.0685	1.098	0.00043502		0.571	0.5924	0.00022907		0.857	0.7925	0.011		0.2442	0.13	0.002123
1.3697	1.119	0.0314		0.6983	0.709	5.7653e-05		0.7321	0.7009	0.00048806		0.4917	0.4695	0.00024597		0.2296	0.3168	0.0037957		0.3844	0.4144	0.00045176		1.9608	0.6859	0.1123		0.3938	0.3256	0.0039407
1.6499	1.2794	0.0686		0.9527	0.8839	0.0023706		0.5906	0.5972	2.1834e-05		0.6946	0.7058	6.2758e-05		0.7745	1.1209	0.06		1.8472	1.7336	0.0064543		1.0123	0.8417	0.4654		0.9733	1.2796	0.0086756
1.6534	1.2928	0.065		0.8972	0.9027	1.515e-05		0.9895	1.0556	0.0021876		1.6038	1.3947	0.0219		0.9582	1.084	0.0079088		0.8881	0.9551	0.0022479		1.1809	0.4659	0.304		1.304	1.2791	0.0073345
0.4296	0.6115	0.0165		1.0475	1.0729	0.00032368		1.0639	1.0608	4.8349e-06		1.3188	1.1492	0.0144		1.9053	2.0029	0.004759		1.649	1.6947	0.0010429		0.5026	0.1342	0.0012077		0.9258	1.5871	0.3754
0.6613	0.5459	0.0066627		1.3566	1.2349	0.0074001		0.9846	0.9834	7.1634e-07		1.179	1.2887	0.0060175		1.1257	1.3893	0.0347		1.4189	1.4142	1.1051e-05		1.5855	1.5424	0.0493		1.271	0.9588	0.023
1.3314	0.9674	0.0663		0.5366	0.5996	0.0019798		0.9228	0.8752	0.0011365		0.9964	1.2346	0.0284		0.8681	1.1042	0.0279		1.5304	1.487	0.00094225		0.9722	1.3023	0.0732		1.3431	1.8047	0.0885
0.7755	0.9597	0.017		0.688	0.6406	0.0011227		0.4665	0.4454	0.00022278		0.2698	0.3181	0.0011681		1.0212	1.0126	3.701e-05		0.9888	0.9725	0.00013171		0.4106	0.295	0.0016484		0.1869	0.2322	8.6274e-05
1.4926	1.2161	0.0382		1.0329	1.0022	0.00046979		0.5507	0.4397	0.0061608		0.5145	0.5032	6.3894e-05		0.9545	1.0472	0.0042979		0.3179	0.3578	0.00079399		1.6876	1.2861	0.0186		0.155	0.1243	0.0579
2.1816	1.2412	0.4423		1.0374	1.0022	0.0006197		0.673	0.7537	0.0032627		0.8982	0.7652	0.0088376		1.6922	1.4866	0.0211		1.4171	1.4472	0.00045332		0.8019	0.8855	0.00010838		0.7747	0.9151	0.1132
1.5986	1.3615	0.0281		1.2329	1.226	2.4205e-05		1.0239	0.9902	0.00056837		0.9166	0.7699	0.0108		1.0566	1.2284	0.0148		1.4862	1.4686	0.00015572		0.4191	0.4555	0.2154		1.0483	0.7259	0.0652
1.1338	0.8281	0.0467		1.3203	1.3552	0.00060964		1.435	1.3285	0.0056751		0.7295	0.694	0.00063113		1.4143	1.2766	0.0094904		1.3362	1.5253	0.0179		1.0304	1.1925	0.0504		0.5279	0.9397	0.0319
1.1582	1.2176	0.0017601		1.448	1.3466	0.0051485		0.9719	0.9545	0.00015101		1.2381	1.4339	0.0192		1.4881	1.3086	0.0161		1.3749	1.2234	0.0115		0.8814	1.271	0.0706		1.8227	1.905	0.0705
1.5797	0.9892	0.1744		0.681	0.6969	0.00012615		1.0217	0.9414	0.0032228		0.979	1.1043	0.007856		1.5714	1.3609	0.0222		1.1667	1.017	0.0112		0.2548	0.1593	0.0055299		1.8308	1.7471	0.0662
1.3821	0.9948	0.075		1.1393	1.1539	0.00010627		0.5439	0.5073	0.00066771		1.2451	1.0837	0.013		0.9285	0.7937	0.0090921		0.3093	0.3394	0.00045187		0.5639	0.4193	0.0134		0.2094	0.2439	0.0069991
1.154	1.0674	0.0037487		0.9747	0.9894	0.00010836		0.834	0.4917	0.0586		1.1711	1.1647	2.0705e-05		0.5501	0.5096	0.00081795		0.6593	0.6515	3.0067e-05		1.1098	0.8819	0.0168		0.2787	0.2923	0.0038103
1.1577	0.9963	0.013		1.0467	0.9822	0.0020797		0.5471	0.4417	0.0055467		1.5135	1.544	0.00046544		0.4059	0.4207	0.00010935		1.1173	1.1249	2.902e-05		1.4737	0.6719	0.3743		0.8332	1.0359	0.0105
1.705	1.4746	0.0265		0.9445	1.0638	0.007117		0.8787	0.7561	0.0075118		1.3618	1.2518	0.0060446		1.1969	0.9757	0.0245		0.8298	0.8088	0.00021965		1.7682	0.7598	0.0981		0.5237	0.5527	0.0425
0.4144	0.6248	0.0221		1.2502	1.1657	0.0035686		0.9076	0.9951	0.0038231		1.5664	1.6405	0.0027435		1.4869	1.2525	0.0275		0.8012	0.884	0.0034324		1.545	1.8068	0.2554		0.8316	0.7268	0.00082136
0.2624	0.4383	0.0155		1.5369	1.5171	0.00019712		1.185	1.555	0.0685		0.7438	0.803	0.0017495		0.573	0.5571	0.00012718		1.2369	1.2453	3.5443e-05		1.0959	1.0928	1.7583e-06		2.1346	2.1296	0.0134
1.2095	1.039	0.0145		0.5861	0.895	0.0477		1.0129	1.1023	0.0039981		0.9489	1.0104	0.0018916		1.0529	1.3566	0.0461		0.8928	0.8609	0.00050826		0.3091	0.3237	0.0139		1.659	1.9278	0.0058274
1.3071	1.0497	0.0331		0.2604	0.3414	0.0032838		0.4934	0.3838	0.006005		0.5262	0.4937	0.0005271		1.4182	1.2281	0.0181		0.2907	0.3279	0.00069164		0.4108	0.6297	0.0106		0.4495	0.436	2.4792e-05
1.3884	1.109	0.039		0.8778	0.9749	0.0047145		0.6862	0.6444	0.000872		1.6763	1.5103	0.0138		1.6809	1.6424	0.00074018		0.4722	0.5135	0.00085374		1.285	0.955	0.002068		0.7042	0.5775	0.00049667
1.3021	0.963	0.0575		0.6413	0.7292	0.003862		0.7014	0.727	0.00032811		1.0622	0.9204	0.01		0.9933	1.0876	0.0044543		0.6446	0.7252	0.0032439		0.8189	1.2354	0.0534		0.5392	1.3343	0.0136
0.8217	1.3141	0.1212		0.5819	0.7329	0.0114		1.1764	1.0739	0.0052532		1.3224	1.0471	0.0379		0.357	0.3366	0.00020671		0.5956	0.6591	0.0020162		0.7665	0.5084	0.1298		1.1516	0.8414	0.003179
0.3174	0.5048	0.0176		1.73	1.5224	0.0215		1.0558	0.9666	0.0039831		1.7004	1.5204	0.0162		0.3738	0.3493	0.00030083		0.9828	1.1255	0.0102		0.7562	1.1332	0.00056699		0.4963	0.5585	0.0047253
0.1522	0.2314	0.0031378		1.3843	1.4461	0.0019087		1.773	1.5757	0.0195		1.3669	1.3306	0.00065595		1.3969	1.2774	0.0071393		0.6445	0.6198	0.00030642		0.579	0.8697	0.1718		1.0611	1.5875	0.0017346
0.7554	0.3284	0.0911		0.5926	0.6416	0.0011994		1.3483	1.4389	0.0041057		1.0263	1.1636	0.0094278		1.7833	1.4837	0.0449		0.5035	0.4966	2.3414e-05		0.1567	0.3132	0.0358		1.4169	1.7526	0.5242
0.5235	0.4918	0.00050227		0.6576	0.6821	0.00029882		1.0465	0.9224	0.007692		0.7001	0.6794	0.00021396		2.5883	1.8387	0.2809		0.8558	0.8789	0.00026798		0.4605	0.2593	0.0009386		0.1001	0.2771	0.0416
1.4141	1.0532	0.0651		0.6824	0.7165	0.00058318		1.2001	1.0787	0.0073704		0.2153	0.1833	0.00051101		2.3661	1.6568	0.2516		0.3382	0.3465	3.4832e-05		1.085	1.1002	0.0099092		0.4271	0.2554	0.0066276
1.4647	1.4407	0.00028668		0.7301	0.7577	0.00038216		0.724	0.5859	0.0095278		0.717	0.6135	0.0053539		0.4541	0.4835	0.00043084		1.8465	1.6684	0.0159		0.7011	1.1946	0.0093762		1.0272	1.1558	0.0294
0.9362	0.9701	0.00057482		0.4972	0.5563	0.0017457		0.6075	0.5423	0.0021283		0.5471	0.517	0.00045397		0.291	0.3061	0.00011455		1.4337	1.4741	0.00081762		0.7467	0.8188	0.219		1.03	0.8387	0.0307
0.279	0.2874	3.4747e-05		1.3822	1.2538	0.0082412		1.3874	1.779	0.0767		1.0097	0.8497	0.0128		0.3893	0.3443	0.0010141		0.4671	0.5618	0.0044883		1.4095	0.7416	0.0026818		1.8446	1.0511	0.0071077
0.3779	0.5974	0.0241		1.4438	1.3308	0.0063773		1.5127	1.6245	0.0062432		0.7722	1.0814	0.0478		0.6403	0.8205	0.0162		0.8568	0.82	0.00067718		0.4645	0.4439	0.0191		1.8613	1.5862	0.0012295
1.3198	0.9928	0.0535		0.3229	0.3935	0.0024888		1.2125	1.0417	0.0146		1.2668	1.5188	0.0317		0.7465	0.9808	0.0275		0.4391	0.4639	0.00030816		0.4568	0.2875	0.0102		1.2955	1.0279	0.059
0.9854	0.991	1.5353e-05		0.705	0.8239	0.0070671		1.0432	1.0213	0.00023944		0.4328	0.559	0.007972		0.4827	0.5662	0.0034892		0.9775	0.9308	0.00109		1.0848	1.142	0.05		0.2916	0.0918	0.0022592
0.4995	0.4426	0.0016208		0.679	0.7825	0.0053581		1.2024	1.1407	0.0019051		0.6112	0.7374	0.0079644		1.0409	1.0381	3.8728e-06		0.3292	0.3584	0.00042614		1.4601	1.3021	0.0014821		0.1218	0.5522	0.0701
1.6823	1.6393	0.00092386		0.9569	0.8428	0.0065189		0.8829	0.9139	0.0004798		1.0738	1.1015	0.000384		1.3592	1.4031	0.0009619		1.7687	1.6176	0.0114		0.8464	0.6451	0.0109		1.5061	0.9422	0.032
1.2046	1.4523	0.0307		1.2848	1.0061	0.0388		0.3779	0.4678	0.0040432		0.9698	1.1282	0.0125		1.0192	1.0526	0.00055512		1.3082	1.2653	0.00091847		1.4359	0.8239	0.1792		1.1012	1.2634	0.0525
0.5953	1.0761	0.1156		1.354	1.2837	0.0024712		0.8948	0.9567	0.001918		1.4229	1.4849	0.0019205		1.6225	1.4207	0.0204		0.35	0.4055	0.0015366		2.0586	1.5524	0.0038141		1.971	1.1765	0.0614
1.6229	1.3801	0.0295		1.2929	1.2831	4.7928e-05		0.8677	0.8106	0.0016327		1.2309	1.5533	0.0519		0.3625	0.4792	0.0068118		0.6136	0.6412	0.00038242		1.1564	1.238	0.00047132		2.9015	2.8189	0.2
1.2045	1.6033	0.0795		0.3156	0.4271	0.006208		0.8189	0.5225	0.0439		1.0536	1.3449	0.0424		0.3791	0.4362	0.001629		0.543	0.4422	0.0050735		0.546	0.4262	0.0103		1.8465	1.6611	0.0013076
0.8927	1.3122	0.088		1.2576	1.1772	0.0032387		1.1363	0.8835	0.0319		0.6067	0.6409	0.00058468		0.6273	0.6733	0.0010551		0.5865	0.5877	6.4858e-07		0.6972	0.437	0.0189		0.1745	1.0024	0.0115
0.636	0.9851	0.0609		1.0333	1.2838	0.0314		1.1201	0.908	0.0225		0.5569	0.6511	0.0044375		0.2695	0.2977	0.00039705		1.2453	1.1444	0.0050908		1.9052	0.8205	0.0060282		0.3628	0.3445	0.0017868
1.9337	1.5938	0.0578		1.3243	1.2425	0.0033472		0.9946	0.8975	0.0047154		1.0573	0.9984	0.001735		1.167	1.168	4.7674e-07		2.106	1.8948	0.0223		0.7818	0.7034	0.0238		0.9391	1.3757	0.3869
1.723	1.6456	0.002995		0.6305	0.6686	0.00072324		1.097	1.0729	0.00029136		0.8444	0.8015	0.0009186		1.3977	1.1831	0.023		0.4044	0.448	0.00094849		2.4631	1.6906	0.0785		0.3983	0.3959	0.0047236
0.3388	0.9017	0.1584		1.1825	1.6411	0.1052		1.1957	1.1156	0.0032048		0.9524	0.9765	0.00029116		0.8959	0.6774	0.0239		1.3288	1.4015	0.0026442		1.3733	2.2685	0.00036841		0.4194	0.695	0.052
0.4633	0.8519	0.0755		1.6979	1.4295	0.036		0.4544	0.6954	0.029		0.5805	0.6108	0.00045728		0.7741	0.7437	0.00046156		1.3725	1.2943	0.0030603		1.7495	2.2387	0.1272		1.249	1.3382	0.0512
0.7884	1.0273	0.0285		1.1349	1.0936	0.00085101		0.7703	0.9348	0.0135		0.8527	0.8641	6.4942e-05		1.3836	1.2771	0.0056773		0.8327	0.8651	0.00052418		0.414	0.6809	0.0072748		1.6403	1.3888	0.0141
0.7956	0.9618	0.0138		0.2466	0.7029	0.1041		0.2242	0.2459	0.00023441		0.5372	0.4988	0.00073482		0.5327	0.4494	0.0034741		0.5543	0.5926	0.00073447		1.3057	1.9948	0.0109		0.2554	0.1433	0.0026633
0.5335	0.8544	0.0515		0.8395	1.2984	0.1053		1.1827	1.0614	0.0073501		0.9196	0.7851	0.0090503		1.2101	1.0539	0.0122		1.1362	1.177	0.00083068		1.0257	1.0447	0.0319		0.3834	0.3117	0.0627
1.6584	1.4411	0.0236		0.8581	1.0606	0.0205		1.6616	1.7608	0.0049201		0.8905	0.7253	0.0136		1.563	1.354	0.0218		1.8194	1.6807	0.0096139		0.6371	1.0093	0.00048096		1.7438	1.2414	0.0016336
1.5599	1.4301	0.0084269		1.2933	1.2493	0.00096704		1.9857	2.4598	0.1124		0.9365	0.8576	0.0031063		1.9387	1.5588	0.0722		1.0368	1.0544	0.0001553		0.6141	0.5525	0.082		1.5756	1.1897	0.00022054
0.9949	0.8475	0.0109		1.1451	1.1065	0.00074485		0.8152	1.0523	0.0281		1.5502	1.2994	0.0314		1.1511	1.0849	0.0021868		0.9246	0.9522	0.00038039		1.7745	2.2217	0.1383		2.0799	0.9392	0.0315
0.3628	0.3414	0.00022841		1.1428	1.1018	0.00084314		0.9059	1.0135	0.0057851		0.9106	1.0226	0.0062675		0.7688	1.2227	0.103		1.3613	1.4196	0.0016994		1.2996	2.0775	0.00014317		1.4205	1.5263	0.0029823
0.9749	0.8182	0.0123		0.5275	0.5131	0.00010325		1.0345	0.8856	0.0111		0.8442	1.0136	0.0143		0.7458	1.0539	0.0475		1.2604	1.3313	0.0025157		0.4197	0.8284	0.0085896		0.8694	0.9958	0.0053228
1.0309	0.7003	0.0546		1.0803	0.9538	0.0080006		0.8783	0.9052	0.00036326		0.9682	0.9853	0.00014704		0.4097	0.4632	0.0014332		0.4994	0.5873	0.0038632		0.6538	0.5134	0.0018766		0.2983	0.2073	0.0023039
1.4703	1.1533	0.0503		1.4381	1.3217	0.0067699		0.8886	0.8989	5.3351e-05		0.5248	0.5446	0.00019704		0.8038	0.9065	0.0052682		0.5494	0.6265	0.0029742		0.7747	1.3044	0.0838		0.218	0.186	0.0609
2.013	1.7453	0.0358		1.3841	1.199	0.0171		0.471	0.4816	5.686e-05		0.6617	0.5985	0.0019981		1.6653	1.4229	0.0294		1.491	1.4285	0.0019496		0.4838	0.9911	0.1125		0.8051	1.1687	0.022
1.6193	1.4995	0.007177		1.6195	1.1814	0.0959		0.9386	1.2926	0.0627		0.7161	0.6303	0.0036819		2.046	1.6066	0.0966		1.2803	1.3131	0.0005392		0.5896	0.4718	0.0113		0.9238	0.9347	0.241
0.3274	0.8945	0.1608		1.7152	1.4385	0.0383		1.5526	1.9224	0.0684		0.8482	0.8526	9.5157e-06		1.23	1.2293	2.4317e-07		1.9826	1.8705	0.0062849		0.9761	1.1099	0.0188		0.5703	0.9226	0.0403
0.2572	0.6591	0.0808		1.3286	1.1947	0.0089585		0.9178	0.9125	1.3938e-05		1.4365	1.4637	0.00036857		0.8031	1.0303	0.0258		1.2982	1.3479	0.0012347		1.7498	2.0063	0.0036016		1.9338	2.1347	0.0547
1.0052	1.6261	0.1927		1.1506	0.7368	0.0856		1.2332	1.3348	0.0051648		1.0606	1.249	0.0177		0.7413	1.1681	0.0911		1.3493	1.3759	0.00035325		0.2444	0.3169	0.0052151		1.7091	1.3386	0.0341
0.8843	1.3307	0.0996		1.2261	1.0505	0.0154		1.3384	1.4236	0.0036351		0.6122	0.5868	0.00032475		0.5375	0.6991	0.0131		1.0559	1.1244	0.0023435		0.6081	0.7302	0.0029059		0.3665	0.711	0.0055172
0.8532	1.2117	0.0643		1.2242	1.189	0.00061697		1.1887	1.3701	0.0164		0.8022	0.7263	0.0028763		1.1597	1.2474	0.0038455		1.0617	1.0996	0.00071912		1.607	1.6282	0.0222		1.2293	0.6749	0.0264
1.0209	1.1085	0.003837		0.7031	0.6571	0.0010587		1.3569	1.609	0.0318		1.1555	0.9856	0.0144		1.379	1.4139	0.00060836		1.2864	1.2797	2.2138e-05		1.6681	1.3456	0.0327		0.8906	1.1261	0.0389
1.2285	1.1	0.0082522		0.734	0.7815	0.0011296		1.0216	1.0345	8.3905e-05		1.0366	0.6903	0.06		1.2016	1.3742	0.0149		1.1253	1.1822	0.0016139		1.2372	1.4912	0.2876		1.216	1.4485	0.0815
0.281	0.3661	0.0036244		1.198	1.41	0.0225		0.8374	0.7656	0.0025774		1.8414	1.7222	0.0071046		0.8631	0.9735	0.0061032		0.2402	0.2934	0.0014167		1.661	1.8671	0.0017082		1.5865	0.5233	0.00010765
0.7492	1.129	0.0721		1.2273	1.0911	0.0092769		1.3455	1.6087	0.0346		0.8745	1.0803	0.0212		0.6572	0.9104	0.032		1.3725	1.1642	0.0217		2.4447	2.1683	0.0026698		1.2471	1.3389	0.0945
0.5208	0.8676	0.0601		0.4628	0.5682	0.0055638		0.7087	0.7584	0.0012334		1.2463	1.3797	0.0088992		0.9274	1.184	0.0329		0.991	0.7845	0.0213		0.4226	0.6194	0.1239		1.0451	1.2462	0.0618
0.9695	0.5952	0.07		1.0953	0.9507	0.0105		1.3108	1.2159	0.0045028		0.805	0.803	1.9787e-06		0.4416	0.4747	0.00054787		0.7996	0.804	9.7221e-06		1.3016	0.8901	0.00025603		0.2599	0.3006	0.0667
0.8117	0.4734	0.0572		0.7395	0.8921	0.0116		0.667	0.4211	0.0302		0.8598	0.7204	0.0097182		1.2195	1.1309	0.0039289		1.0493	0.9623	0.0037849		0.8386	1.2086	0.5118		0.1943	0.4633	0.014
1.4678	1.3125	0.012		0.4789	0.5462	0.0022656		1.0819	1.2741	0.0185		1.2568	1.2549	1.8984e-06		1.122	1.078	0.00097027		1.2316	1.2548	0.00027076		1.2017	0.7154	0.0029762		0.8533	1.6043	0.0436
1.2826	1.1989	0.0035035		0.6664	0.6933	0.00036265		0.8036	0.7777	0.00033526		0.9513	0.9173	0.00057766		0.8488	0.8629	9.9698e-05		1.332	1.3121	0.00019812		0.3499	0.7181	0.1872		1.0049	1.5692	0.1729
0.9089	0.7995	0.00598		1.029	1.0621	0.0005489		0.7493	0.8409	0.0041953		0.8666	0.8701	5.8062e-06		0.7086	0.7578	0.0012112		1.0664	1.1973	0.0085703		1.5367	1.4929	0.2687		1.0719	1.1139	8.5397e-05
0.5337	0.6951	0.013		1.3135	1.339	0.00032418		0.6857	0.4425	0.0296		1.4087	1.4325	0.00028386		0.5972	1.0567	0.1056		0.9698	0.9259	0.00096508		0.5372	0.629	0.0070709		1.0291	1.0137	0.0368
0.6112	0.7418	0.0085221		0.3621	0.5493	0.0175		1.2235	0.716	0.1287		1.2155	1.2335	0.00016368		0.7657	1.1868	0.0887		1.4703	1.477	2.2516e-05		1.4075	0.892	0.159		1.6216	1.1815	0.0090353
0.6063	0.7129	0.0056795		1.1249	1.0286	0.0046418		1.0317	0.7578	0.0375		0.3485	0.3597	6.2736e-05		0.6634	0.8019	0.0095923		0.2926	0.376	0.0034748		0.4633	0.4455	0.0047017		0.152	0.161	0.0313
0.8001	0.8753	0.0028328		0.6453	0.6528	2.7922e-05		1.3207	1.4878	0.014		1.0945	1.1095	0.00011248		0.9094	1.1425	0.0272		1.019	1.161	0.0101		0.6166	0.6702	0.1713		0.2324	0.2009	0.0323
1.4707	1.575	0.0054336		1.05	0.9897	0.0018142		0.9544	0.7973	0.0123		1.0316	1.0083	0.00026968		1.0978	1.2617	0.0134		1.6757	1.6949	0.00018444		1.0855	0.6415	0.004507		0.687	1.0104	0.3247
1.322	1.2607	0.001879		1.3889	1.2597	0.0083435		0.7627	0.7643	1.4405e-06		1.2399	1.2023	0.00070743		0.9448	1.1657	0.0244		1.1896	1.2869	0.0047347		0.3621	0.365	0.1593		1.1526	1.1464	0.1244
0.4444	0.387	0.0016481		1.3217	1.3087	8.3852e-05		0.6566	0.6422	0.00010328		1.6259	1.4729	0.0117		0.8323	0.8862	0.001454		1.7024	1.729	0.00035206		2.0323	2.143	0.0338		0.922	1.0383	0.1438
0.5189	0.7346	0.0233		1.0385	0.986	0.0013779		0.4078	0.42	7.4968e-05		1.074	1.4393	0.0667		0.8124	0.9098	0.0047429		1.1771	1.1481	0.00042073		1.0822	1.4285	0.0797		1.5536	1.6617	0.0391
1.2514	0.8461	0.0821		0.8786	0.9647	0.003704		0.6866	0.6311	0.0015399		1.0431	1.4331	0.076		1.1014	1.1574	0.0015698		1.178	1.0523	0.0079012		0.6242	0.3652	0.0211		0.8495	0.7863	0.0427
0.7398	0.6168	0.0075628		0.2597	0.3876	0.0081804		1.6591	1.402	0.033		1.2825	1.3734	0.0041325		0.7745	0.6599	0.0065732		0.3282	0.3351	2.3571e-05		1.1577	0.7482	0.0713		0.3669	0.4607	0.0196
0.7449	0.8022	0.0016432		0.8622	1.0941	0.0269		1.5059	1.5829	0.0029653		0.9302	0.8999	0.00045806		1.3581	1.082	0.0381		0.6218	0.5288	0.0043228		1.8793	0.9228	0.00097606		0.3892	0.42	0.0169
2.0527	1.7196	0.0555		1.176	1.2422	0.0021921		1.2051	1.1248	0.0032272		1.0105	1.073	0.0019502		1.6042	1.3504	0.0322		0.607	0.6094	2.7409e-06		1.4771	0.9016	0.129		1.1696	1.1481	0.0147
2.4434	1.6122	0.3455		0.4703	0.7086	0.0284		1.0559	1.0177	0.00073007		1.6797	1.7237	0.00096801		1.0686	0.9093	0.0127		1.2329	1.0901	0.0102		0.4553	0.3675	0.0526		1.0429	0.9904	0.0766
1.301	1.3131	7.322e-05		0.4688	0.5613	0.004275		1.1857	1.227	0.00085293		0.3929	0.5348	0.0101		0.1694	0.155	0.00010355		1.9199	1.7297	0.0181		0.9904	1.4457	0.0468		1.5808	0.7687	0.1183
0.4642	0.6391	0.0153		0.9089	0.7822	0.0080321		1.043	1.1093	0.0021984		1.2632	1.1966	0.0022148		1.2516	1.2631	6.6932e-05		1.251	1.1514	0.0049592		0.5757	1.4636	0.0115		2.4076	1.9695	0.0103
0.9106	1.5313	0.1926		1.2354	1.1578	0.0030118		1.0527	1.2546	0.0204		1.3621	1.3603	1.5819e-06		1.0308	0.9954	0.00062577		1.1767	1.0319	0.0105		0.1485	0.2582	0.0241		1.877	1.5142	0.0009282
1.4328	1.4004	0.0005249		0.6139	0.6752	0.0018817		1.2081	1.3885	0.0163		0.272	0.2928	0.00021688		1.1338	0.9011	0.0271		0.2695	0.2677	1.6505e-06		0.5525	0.5183	0.3369		0.3386	0.4577	0.1054
0.3286	0.389	0.0018258		0.7834	0.9859	0.0205		1.4873	1.51	0.00025819		0.7541	0.8501	0.0046111		1.4662	1.1485	0.0505		0.6772	0.5483	0.0083013		0.6734	0.7508	0.5684		0.402	0.4781	0.0044765
1.4688	1.6032	0.0090216		1.2964	1.2292	0.0022538		0.3207	0.3302	4.4894e-05		0.962	0.9454	0.00013898		1.6126	1.3847	0.026		0.6656	0.64	0.00032724		1.3456	1.2744	0.0166		1.8255	1.0166	0.0094286
0.9581	0.5173	0.0972		1.0613	0.8947	0.0139		0.9602	1.039	0.0031098		0.816	0.7154	0.0050581		1.5046	1.1795	0.0528		1.0326	0.8806	0.0116		2.3784	2.5083	0.0227		1.3974	0.7091	0.0040041
0.5476	0.5637	0.00013093		1.6166	1.3901	0.0256		1.266	1.1587	0.0057578		1.2814	1.1852	0.0046301		1.7084	1.3236	0.074		1.6427	1.4873	0.0121		0.6122	0.8932	0.3014		1.0652	0.9075	0.0087743
0.3706	0.3955	0.00031138		1.0756	1.0252	0.0012678		1.0278	1.2486	0.0244		1.4187	1.3682	0.0012759		0.755	1.2431	0.1192		1.0184	1.0898	0.0025438		1.3271	1.6118	0.1229		2.0441	1.516	0.0019314
0.6776	0.649	0.0004078		0.7901	1.0443	0.0323		0.3083	0.2937	0.0001062		1.1743	1.3089	0.0090554		0.7883	1.3051	0.1335		1.0844	1.1598	0.0028429		1.705	1.0304	0.0643		1.4756	1.2274	0.0041884
0.5848	0.5639	0.00021871		0.8597	0.7823	0.0029948		1.5941	1.5051	0.0039619		0.3801	0.4405	0.0018237		0.3732	0.5196	0.0107		0.3911	0.439	0.0011469		1.2702	0.7247	0.0064584		0.183	0.2207	0.0077675
0.7804	0.7573	0.00026665		0.7405	0.8646	0.0077015		1.4035	1.4095	1.7657e-05		0.8525	0.7521	0.0050477		0.1802	0.2769	0.0046662		1.0658	1.0976	0.00050499		1.3464	0.4609	0.0179		0.7064	0.5168	0.0248
1.7953	1.5802	0.0231		0.7257	0.7883	0.0019607		2.0042	1.7602	0.0298		1.0167	0.9568	0.0017924		0.9943	1.3655	0.0689		1.5842	1.4906	0.0043729		0.7776	0.6187	0.0306		1.4912	1.2373	0.0035141
0.8495	0.806	0.00094611		0.8522	0.843	4.2343e-05		0.5733	0.7484	0.0153		2.3487	2.0749	0.0375		0.9634	1.1295	0.0138		1.0291	1.0593	0.00045473		1.1677	1.1687	0.0204		0.7149	0.9108	0.0006044
0.194	0.8963	0.2466		0.8064	0.7721	0.00058846		0.7034	1.2035	0.125		0.9214	0.918	5.589e-06		0.727	0.857	0.0084435		0.2089	0.222	8.5521e-05		1.297	1.2139	0.0128		0.7194	0.8459	0.0443
0.3959	0.5786	0.0167		1.1286	1.0583	0.0024732		0.5274	0.5846	0.0016315		1.3761	1.2445	0.0086527		0.7702	0.9212	0.0114		1.5948	1.6147	0.0001992		1.3453	1.0527	0.1188		1.1236	1.0198	0.0397
0.9455	1.3926	0.1		0.6709	0.6367	0.00058483		0.44	0.4237	0.0001329		1.4109	1.264	0.0108		0.8619	1.0853	0.0249		1.3361	1.2712	0.0021004		0.1269	0.1604	0.0045415		0.7631	0.8606	0.0139
0.4336	0.7965	0.0659		0.9657	0.8784	0.0038053		0.8434	0.9862	0.0102		0.9607	0.8508	0.0060377		0.3109	0.3158	1.2449e-05		0.604	0.6461	0.0008873		0.2083	0.3519	0.0186		0.3632	0.3862	0.0145
0.6612	1.3074	0.2087		0.8855	0.8508	0.00060219		1.7917	1.738	0.0014443		1.7207	1.4697	0.0315		0.7902	0.802	7.0212e-05		1.5168	1.5364	0.0001914		1.0918	0.4985	0.007077		0.5161	0.5132	0.0115
0.8537	0.7538	0.0049841		0.9481	0.9425	1.5625e-05		1.6714	1.5251	0.0107		0.4201	0.5237	0.0053618		1.0895	1.0739	0.00012188		1.1312	1.18	0.0011892		0.6918	0.5732	0.7229		1.197	1.0474	0.1136
0.787	0.6703	0.0068157		1.3023	1.2513	0.001297		0.6141	0.8048	0.0182		0.319	0.371	0.0013531		1.9739	1.6819	0.0426		0.9309	1.1017	0.0146		1.0633	0.7158	0.2374		0.645	0.6755	0.0012368
1.1477	0.9734	0.0152		1.4961	1.3718	0.0077294		0.8798	0.7116	0.0141		0.4097	0.4461	0.00066201		1.3752	1.19	0.0171		1.8972	1.7676	0.0083977		0.8764	1.1742	0.2747		0.8126	0.8672	0.0601
0.5472	0.4432	0.0053987		0.6756	0.7431	0.0022812		0.7845	0.8733	0.0039503		0.8295	0.948	0.0070235		1.1369	1.4023	0.0352		0.2487	0.2687	0.00020078		0.8848	1.091	0.0571		1.0856	1.2833	0.0331
1.2664	1.3469	0.0032375		1.1134	1.0933	0.00020079		1.6696	1.6991	0.00043617		1.1298	1.1753	0.0010373		0.6927	1.0988	0.0824		0.7319	0.7315	6.567e-08		0.3709	0.5401	0.00056634		1.2569	1.2699	0.017
0.6609	0.5821	0.003108		1.2878	1.3786	0.0041291		1.5389	1.7035	0.0135		0.366	0.4291	0.0019915		0.2774	0.3253	0.0011468		0.5546	0.5621	2.8124e-05		0.722	0.5318	0.0918		0.2175	0.3495	0.0014416
1.2935	1.22	0.0027056		1.0936	1.0485	0.0010181		1.3227	1.2272	0.0045568		0.2502	0.2657	0.00011999		0.4689	0.5251	0.0015753		1.8048	1.702	0.0052804		0.6436	0.5569	0.0020944		0.5303	0.7505	0.0286
1.5264	1.3424	0.0169		0.7424	0.835	0.0042943		0.2419	0.343	0.005114		0.9683	0.996	0.00038466		1.1849	1.0694	0.0066735		1.5018	1.5221	0.00020519		0.9572	0.6349	0.4059		0.5807	1.6019	0.0094031
1.2614	1.1472	0.0065168		1.3584	1.2756	0.0034267		0.7285	0.8783	0.0112		1.3128	1.2241	0.0039353		0.9157	0.9567	0.00084176		1.1062	1.1197	9.0874e-05		0.5508	1.1088	0.0818		0.9088	1.7485	0.0372
0.8922	0.7931	0.0049066		1.2137	1.2109	4.0808e-06		0.3288	0.4199	0.0041569		1.2871	1.2276	0.0017689		1.6883	1.4726	0.0233		1.0393	1.1336	0.0044475		1.8097	2.0325	0.0257		1.7822	2.2786	0.00030096
0.6879	0.9404	0.0319		1.0801	0.9531	0.0080689		0.5915	0.5996	3.2592e-05		1.1081	0.9231	0.0171		1.0445	0.986	0.0017111		0.9255	1.0678	0.0101		1.4473	1.6667	5.9177e-05		1.9028	1.9588	3.5872e-05
1.5528	1.2952	0.0332		1.3844	1.2141	0.0145		0.4761	0.5882	0.006277		0.5916	0.5621	0.00043456		0.5363	0.7136	0.0157		0.3501	0.3893	0.00076918		0.5198	0.5773	0.0368		0.9445	0.8933	0.0382
1.2125	1.057	0.0121		1.0505	1.0306	0.00019955		0.9815	1.1372	0.0121		1.6207	1.1543	0.1088		1.2785	0.9778	0.0452		1.2981	1.2752	0.00026298		1.4283	1.6138	0.0678		0.4361	0.4103	0.0057949
1.6375	1.344	0.0431		1.1564	1.1405	0.00012589		1.4208	1.2825	0.0095569		0.7663	0.6288	0.0094449		0.2922	0.2744	0.00015895		1.2166	1.2316	0.00011276		1.017	1.1091	0.2041		0.9807	1.0774	0.0025646
1.7016	1.2769	0.0902		0.7911	0.7962	1.3067e-05		1.2189	1.2264	2.784e-05		0.3274	0.3041	0.00027269		1.0674	0.8733	0.0188		2.1384	1.9044	0.0274		0.702	0.5805	0.0307		0.9148	0.7545	0.1293
0.7757	1.1254	0.0611		1.5143	1.4016	0.0063507		1.1308	1.0413	0.004011		0.4463	0.4266	0.00019422		1.1427	1.184	0.00085554		0.2506	0.2816	0.00047818		0.6257	0.4201	0.004268		1.0149	1.4473	0.0589
0.4659	1.0611	0.1772		0.9439	0.9829	0.00075682		0.6247	0.5784	0.0010718		0.6159	0.6394	0.00027748		1.7252	1.5202	0.021		1.4055	1.3015	0.0054029		1.3205	2.1403	0.0045996		0.5596	1.2113	0.0403
0.2615	0.7216	0.1058		0.6393	1.0978	0.1051		0.3496	0.3967	0.0011069		0.8897	1.0816	0.0184		0.6159	0.7208	0.0054999		0.9515	1.106	0.0119		1.7145	1.8801	0.0689		1.1225	1.4011	0.0518
0.8205	1.0727	0.0318		0.7552	0.7266	0.00041081		0.2574	0.2505	2.3458e-05		0.967	1.1499	0.0167		0.7579	0.9376	0.0161		1.267	1.2577	4.3264e-05		0.4434	0.3431	0.0367		0.642	0.6727	0.0082521
1.1058	1.193	0.0037991		1.513	1.5247	6.8757e-05		1.2678	0.921	0.0601		0.5119	0.8049	0.0429		1.0772	0.8981	0.016		1.2497	1.2149	0.0006063		1.118	0.5152	0.211		0.4892	0.5667	0.0341
1.4325	1.1978	0.0276		1.387	1.2968	0.0040678		1.1436	1.0468	0.0046827		0.2584	0.3538	0.0045461		0.356	0.3573	8.6809e-07		2.0191	1.8403	0.016		0.7873	1.4201	0.0181		1.0449	0.7104	0.0010622
1.536	1.3753	0.0129		1.0038	0.9859	0.00016047		1.1182	0.7636	0.0629		1.074	1.3275	0.0321		0.9318	0.9158	0.0001287		0.2157	0.222	2.0197e-05		0.837	1.0263	0.0725		1.7706	1.4204	0.1532
1.3135	1.119	0.0189		1.0388	1.0576	0.00017681		0.9636	1.0404	0.0029467		1.8877	1.8927	1.2457e-05		2.0207	1.7056	0.0497		0.2261	0.3371	0.006152		0.4932	0.649	0.0585		1.294	1.0997	0.0086957
0.7392	0.4354	0.0461		1.0438	1.0213	0.00025407		1.3196	0.6975	0.1935		2.0178	1.7519	0.0354		1.9567	1.7444	0.0225		1.6479	1.6211	0.00035976		1.1756	1.236	0.0071699		0.4891	0.7375	0.0049927
0.9147	0.8977	0.00014446		0.4833	0.5536	0.0024705		1.5309	1.4727	0.0016919		0.802	0.768	0.0005788		0.8845	1.2468	0.0656		1.2012	1.1122	0.0039601		1.273	1.4842	0.0561		1.6426	1.8885	0.1287
1.0952	0.8635	0.0268		1.0513	1.0426	3.8318e-05		1.2526	1.2983	0.0010444		0.8851	0.9643	0.0031363		0.6696	0.898	0.0261		0.2799	0.3082	0.00039927		0.2264	0.3154	0.0355		0.9853	1.0189	0.0070102
1.5014	1.1696	0.055		1.1862	1.1383	0.0011471		0.7494	0.605	0.0104		0.8645	0.8163	0.0011581		0.5184	0.5801	0.0019012		0.5612	0.5709	4.6934e-05		0.8897	1.0259	0.0234		0.087	0.3193	0.3094
0.5814	0.7355	0.0119		1.5081	1.3654	0.0102		0.5969	0.7756	0.016		0.5035	0.4715	0.0005119		0.3225	0.43	0.0057688		0.6067	0.6655	0.0017301		1.217	0.8703	0.0609		0.5364	0.6815	0.0074443
0.9982	1.3199	0.0518		1.4694	1.4405	0.00041894		0.2418	0.324	0.0033778		1.5167	1.2532	0.0347		1.0041	1.0122	3.3258e-05		0.8603	0.9598	0.0049496		1.5834	2.0483	0.2018		0.9691	0.8386	0.0297
1.1956	1.1279	0.0022879		0.7677	0.8814	0.006462		1.2877	1.4904	0.0206		1.4888	1.1743	0.0495		2.3753	1.8276	0.15		0.6201	0.6307	5.682e-05		0.9879	0.9878	0.1174		0.8675	1.4697	0.0031527
0.7636	0.7716	3.1744e-05		0.2097	0.3033	0.0043796		2.3869	2.2711	0.0067087		1.3994	1.2631	0.0092951		0.711	0.7082	3.746e-06		0.8596	0.9845	0.0078004		1.5282	1.2133	0.00014059		1.7898	1.2869	0.0181
0.3644	0.8349	0.1107		0.3136	0.3897	0.0028969		1.11	0.9813	0.0082738		1.2247	1.2645	0.00079061		1.1124	1.3126	0.02		0.6721	0.8482	0.0155		1.3457	1.663	0.0147		0.4241	0.3669	0.279
0.5637	1.1678	0.1825		0.8948	0.9859	0.0041563		0.9851	1.0285	0.00094156		1.2374	1.3757	0.009557		1.1033	1.2535	0.0113		0.3524	0.4145	0.0019229		0.6929	0.3732	0.0086157		1.0717	0.9797	0.0060099
0.9357	1.0664	0.0085392		0.6129	0.6339	0.00022095		0.9468	1.1574	0.0222		0.6625	0.7436	0.0032833		0.3229	0.4271	0.00543		0.9876	1.0516	0.0020482		0.2961	0.2996	0.00014591		0.2935	0.2665	0.0165
1.0037	1.3091	0.0466		0.9013	0.9858	0.0035763		0.4845	0.6412	0.0123		1.4788	1.2652	0.0228		0.618	0.6986	0.0032474		1.5208	1.5087	7.2542e-05		1.0686	0.4429	0.1585		0.1592	0.5216	0.1871
0.8633	1.0353	0.0148		1.4802	1.2763	0.0208		1.038	0.9936	0.0009839		1.9098	1.4522	0.1047		1.4034	1.4187	0.0001173		1.3726	1.3759	5.5118e-06		1.6515	0.4486	0.0272		1.1411	1.2748	0.0926
1.5598	1.2968	0.0346		1.5781	1.3282	0.0312		0.655	0.7858	0.0085591		1.179	1.2685	0.0039991		0.9719	1.0197	0.0011442		0.9052	0.9858	0.0032471		0.8241	0.6345	7.8207e-05		1.176	1.276	0.0032587
0.5601	0.6572	0.0047131		1.1941	1.218	0.00028472		1.4055	1.1933	0.0225		0.9232	1.1176	0.0189		1.7241	1.6931	0.00047862		1.1821	1.2792	0.0047142		1.2326	1.5359	0.2326		1.8552	1.0212	0.0029925
1.0311	0.5399	0.1206		0.5596	0.5521	2.8368e-05		0.8717	0.9117	0.00080128		0.9135	1.0837	0.0145		0.6332	0.8174	0.017		1.0394	1.136	0.0046734		1.3182	2.1461	0.1104		1.256	1.0208	0.0079416
1.5269	1.1685	0.0642		1.877	1.6825	0.0189		1.0026	0.7952	0.0215		0.5711	0.6796	0.0058849		0.7218	0.8691	0.0109		0.3638	0.4225	0.0017247		0.2395	0.7132	0.3016		1.1778	0.9085	0.0117
1.1247	0.9239	0.0202		1.345	1.2761	0.0023732		0.8368	1.0169	0.0162		0.8671	1.0694	0.0204		0.6342	0.6909	0.0016053		0.57	0.5861	0.00012975		0.2651	0.9622	0.0060148		0.4263	0.5682	0.0064885
1.8489	1.3928	0.104		0.5424	0.6539	0.0062105		1.2932	0.9981	0.0436		0.9713	1.0475	0.0029032		0.2588	0.2949	0.00065247		1.4399	1.4627	0.00026107		1.1948	1.5525	0.1853		0.9536	1.2128	0.0086377
		0.0487										1.4451	1.4165	0.00040857		0.9104	0.9026	3.0035e-05		0.7282	0.8828	0.0119		0.8278	0.7998	0.1157		1.9849	1.9836	0.0089372
												0.8646	0.9117	0.0011103		1.4289	1.3593	0.0024205		1.5552	1.5477	2.8345e-05		1.4892	1.4645	0.0998		1.1237	1.3657	0.0013472
												0.2121	0.3152	0.0053184		1.9539	1.6939	0.0338						0.9293	0.932	0.4034		1.0903	0.9534	0.8409
																								1.2879	1.5075	0.0102		2.2854	1.6993	0.0228
																								0.2128	0.3674	7.6814e-06		2.3639	1.5038	0.0216
																								0.3668	0.3264	0.4494		0.5627	0.2439	0.0049791
																								1.0645	0.6802	0.0119		1.8106	2.0589	0.00036688
																								0.6125	0.4506	0.00037967		1.7974	1.48	0.2398
																								0.7678	0.5333	0.0010949		1.2825	0.8789	0.019
																								1.029	1.3448	0.0014733		0.8842	0.619	0.0537
																								1.0009	1.0606	0.00030243		1.3173	1.6533	0.0584
																								0.1483	0.1895	0.002339		0.9549	0.8328	0.21
																								0.647	1.2944	0.2129		0.1864	0.1628	6.0927e-05
																								0.5805	0.8013	0.0246		0.3738	0.258	0.1387
																								0.6919	0.839	0.0074393		0.992	0.8263	0.2125
																								1.0834	1.2182	0.0058028		1.0035	0.8818	0.0804
																								1.2363	1.6147	0.0228		0.6961	0.786	0.0845
																								0.6614	1.1546	0.0036998		1.371	1.4246	0.0159
																								0.1872	0.4449	0.0019563		0.4263	0.4634	0.000185
																								0.2568	0.3816	0.001406		0.4372	0.3189	0.0229
																								0.8209	0.7583	0.0063208		0.5008	0.4011	0.0196
																								0.3406	0.465	0.0721		1.0752	1.5249	0.0023582
																								1.3619	1.2019	0.0138		0.5412	0.7148	0.002996
																								1.2834	1.255	0.1134		0.8294	0.8062	0.0531
																								0.8805	0.7844	0.0046999		3.0287	2.5573	0.0051244
																								0.3203	0.3318	0.0208		1.9798	1.9237	0.00082191
																								0.7896	0.7829	0.00062793		0.1989	0.3073	0.0010363
																								1.5371	0.7591	0.0208		0.4192	0.8553	0.0568
																								1.5956	0.7728	0.2272		1.0526	1.5287	0.0028433
																								0.7122	0.7255	0.1246		1.1202	1.1925	5.9139e-05
																								1.4054	1.6783	0.0951		1.0063	1.4381	0.0114
																								0.7748	1.1443	0.00044457		2.8287	1.946	0.0347
																								0.6506	0.411	0.0177		1.1296	0.9111	0.0091662
																								0.4519	0.6161	0.0778		0.29	0.1653	0.0639
																								3.1345	1.3339	0.00012445		0.5292	0.2211	0.3282
																								0.7405	1.1608	0.0943		1.6523	0.8619	0.1553
																								1.858	1.9099	0.021		1.0957	1.0989	0.0105
																								0.8614	0.9743	0.1051		0.8178	0.8671	0.0118
																								0.4885	0.9864	0.0696		2.1258	2.4091	0.0116
																								0.306	0.4603	0.0076783		1.3592	1.5984	0.0026282
																								0.3513	0.2291	0.0183		0.2702	0.5774	0.00086466
																								1.1025	0.3557	0.0012352		0.5182	1.0126	0.006672
																								0.7318	0.3948	0.1357		1.1785	1.4092	0.0345
																								0.7791	0.3229	0.085		0.7641	0.9026	0.1552
																								0.9642	1.425	0.0092938		0.4901	1.3856	0.1566
																								1.6138	1.7237	0.0256		0.9422	0.8562	0.00098741
																								0.3481	0.5429	0.003535		1.1419	1.1671	0.0126
																								0.3876	0.3918	0.0194		0.3012	0.3279	0.0298
																								1.318	0.9251	0.0038718		0.2733	0.2948	0.0709
																								1.4211	0.9306	0.0014284		1.7962	0.6892	0.0095226
																								1.1136	0.8598	0.229		1.1389	1.1464	0.1053
																								2.1327	2.0174	0.0818		1.3436	1.8722	0.053
																								1.711	1.9439	0.0177		0.7274	0.8449	0.007375
																								0.8364	1.312	6.9583e-05		0.5845	0.6758	0.0211
																								1.6563	2.2257	0.00034726		0.5073	0.6982	0.0032461
																								2.5334	1.1983	0.0365		0.4466	0.3813	0.0247
																								1.004	0.8497	0.111		0.6756	0.7606	0.0293
																								0.7593	1.1304	0.0712		0.8585	0.8747	2.0757e-06
																								1.4015	1.7342	0.0914		1.1423	0.6859	0.0015275
																								1.6922	1.9935	0.0127		1.2332	0.9372	0.0268
																								0.3011	0.3756	0.00011201		1.2607	1.5314	0.00018887
																								0.6992	0.8101	0.0636		0.1598	0.3582	0.0023392
																								1.2138	0.7576	0.0016003		0.2783	0.1562	0.00156
																								1.6128	2.2138	0.1255		0.6591	0.9575	0.1241
																								1.427	1.7015	0.4009		0.91	1.3772	0.0335
																								1.4495	1.6529	0.0761		1.6463	1.0331	0.0018066
																								1.5773	1.9237	0.031		0.7759	0.9933	0.0467
																								0.7297	0.6314	0.0248		1.1654	1.2625	6.0079e-06
																								1.0452	1.5717	0.00020374		0.1794	0.3355	0.0395
																								0.9792	0.6787	0.00022245		0.522	0.8949	0.0010649
																								1.571	0.8936	0.0259		1.0377	1.3224	0.0021677
																								0.4581	0.6298	0.0010133		1.3061	1.1601	0.0034507
																								1.2195	0.9279	3.1568e-07		1.4399	1.6975	0.000453
																								1.2674	1.525	0.0070076		1.6254	2.0306	0.0421
																								0.4244	0.3561	0.0544		2.1251	1.814	0.0018147
																								0.4829	0.3691	0.0361		0.3079	1.0408	0.004245
																								1.0079	0.568	0.08		0.9934	1.1545	0.0362
																								0.9138	0.6321	0.1817		0.5457	1.2968	0.055
																								0.9024	0.4966	0.0010679		0.3763	0.9021	0.0802
																								1.7862	2.1132	0.0017128		0.3266	0.5378	0.0817
																								1.1773	1.5267	0.0642		1.6221	1.8108	0.0043607
																								0.3506	0.5261	0.048		1.2301	1.2552	0.0394
																								0.5413	0.8367	0.2643		0.2535	0.2012	0.0081501
																								0.9245	1.4464	0.0243		0.5368	0.4519	0.2593
																								0.9312	1.378	0.0135		2.0304	1.1322	0.0104
																								0.3123	0.5367	0.015		1.1161	0.902	0.0565
																								2.2573	2.3122	0.0025178		0.6768	0.7155	0.0333
																								0.8613	0.9622	0.0336		2.2281	1.7394	0.0099351
																								0.8551	0.5355	0.027		1.0485	1.0108	0.2914
																								0.8468	0.971	0.1194		0.0993	0.2807	0.0015143
																								0.903	0.6658	0.0434		0.5756	0.6668	0.0090554
																								0.9255	0.7465	0.286		1.5269	1.3124	0.008314
																								1.5729	1.3513	0.0751		0.8313	1.0361	0.0195
																								1.8293	2.2757	0.0027589		0.6774	1.8595	0.00015477
																								1.0589	1.2859	0.0026178		1.6818	1.6394	0.0405
																								0.2684	0.4527	0.0069819		1.4869	1.5273	7.6478e-11
																								0.8206	0.88	4.1395e-06		0.6727	0.3656	0.1742
																								0.8698	1.8092	0.0384		0.6241	0.9027	0.0054627
																								0.5981	1.0728	0.1204		1.4959	0.9449	0.5721
																								0.6108	0.7083	0.2194		0.8553	0.6118	0.0446
																								1.405	2.5954	0.06		0.9096	0.9097	0.2252
																								1.019	2.1506	0.1302		2.5145	1.5943	0.0073856
																								0.4875	0.6961	0.0267		1.0813	1.0294	0.0219
																								0.7481	0.5114	0.0989		0.3413	0.2267	0.0056124
																								1.4813	0.7392	0.0297		0.3411	0.3938	0.0136
																								0.6681	0.7727	0.7379		1.4051	0.9172	0.4514
																								0.9512	0.8561	0.0069478		0.845	1.0378	0.0178
																								1.5577	1.9072	0.115		0.3445	0.3928	0.0184
																								1.7445	1.4939	0.0354		1.0528	1.289	0.1665
																								0.5824	1.0373	0.0781		1.0586	1.4491	7.5185e-05
																								1.6203	0.995	0.0011025		0.5435	0.872	0.0211
																								0.806	1.1517	0.0166		0.3131	0.7707	0.1628
																								0.4328	1.4311	0.1023		0.9437	1.2481	0.1483
																								0.3601	0.6796	0.0076755		1.0149	1.7173	0.0927
																								1.5241	1.2907	0.9925		1.2321	0.9782	0.0105
																								1.1468	1.3307	0.0401		2.5111	2.1087	0.0087994
																								0.1982	0.3524	0.0792		1.4206	1.2999	0.1512
																								0.4471	0.2695	0.1947		0.1628	0.6211	0.0064845
																								0.8986	0.4976	0.017		0.2947	0.7945	0.0155
																								1.4082	1.267	0.8919		1.379	1.4169	0.0674
																								1.3744	0.3413	0.0020066		0.7373	1.1571	0.0388
																								1.6838	1.3427	0.0117		0.5675	1.1037	0.0573
																								0.434	0.6862	0.0028318		1.3231	0.9304	0.1084
																								1.2574	1.2034	0.013		0.9689	0.483	0.0118
																								1.7861	0.2879	0.004685		0.7413	0.5152	0.0266
																								1.8547	0.9762	0.00013776		1.6072	0.7882	0.00070997
																								0.769	1.1498	0.5718		0.9599	0.7215	0.179
																								0.6267	0.5719	0.3477		0.5462	0.429	0.0644
																								1.8614	1.126	0.1104		0.5808	0.5964	0.1172
																								1.4025	1.0956	0.0075928		1.3329	1.2972	0.013
																								0.35	0.2016	0.0029827		1.6191	0.9836	0.00082902
																								0.6789	0.205	0.0020798		0.2446	0.3098	0.0065238
																								1.9357	0.9709	0.8127		0.56	0.4712	0.0023194
																								1.1471	0.3674	0.0146		0.7745	0.6427	0.0469
																								0.6188	0.668	0.2556		1.152	1.2731	0.00031092
																								1.3467	1.6607	0.0679		1.6563	0.7897	0.2187
																								1.2858	1.6683	0.00092826		1.72	1.5055	0.0488
																								0.1539	0.2114	0.0545		0.9964	1.4172	0.1065
																								0.1931	0.3858	0.0066721		0.1632	0.1501	0.0010247
																								1.4063	1.421	0.0806		0.504	0.8443	0.00047089
																								0.6656	1.322	0.0034928		1.4935	1.0177	0.0098595
																								1.1613	0.8439	0.00066379		1.3842	1.0231	0.052
																								1.1735	1.5494	0.0131		1.0877	1.3403	0.0848
																								1.022	0.9168	0.0759		1.923	2.2985	0.0033873
																								0.4836	0.3198	0.0045618		1.0151	1.379	0.0034962
																								0.5152	0.6984	0.0105		0.347	0.2287	0.00059396
																								1.5741	0.7089	0.026		0.4994	0.4121	9.1517e-05
																								1.339	0.896	0.3215		0.8668	1.0117	0.0206
																								1.0207	0.3059	0.5084		0.6156	0.9072	0.00041845
																								1.8893	1.8874	0.0343		1.2987	1.3393	0.0054937
																								1.0184	1.1852	4.73e-06		1.9815	1.8175	1.26e-05
																								0.2059	0.3512	0.00010681		0.3179	0.4258	0.0361
																								0.3606	0.4249	0.024		0.1755	0.1684	9.0131e-05
																								0.9017	0.5748	0.0545		0.2788	0.2473	0.0080353
																								0.6034	1.1129	0.0867		0.7546	0.5895	0.3161
																								1.6156	1.5819	0.0333		0.8933	0.973	0.0481
																								2.3393	1.7531	0.0711		0.6554	0.7527	0.0019338
																								0.8146	1.0821	0.0423		2.0545	2.1134	0.1385
																								0.3625	0.3192	0.0123		1.8647	0.8408	0.0563
																								0.5281	0.3873	0.0202		0.5061	0.7947	0.0157
																								0.5181	0.655	0.00011559		1.0681	0.953	0.0147
																								0.9595	0.2977	0.1217		1.274	1.0313	0.0082726
																								0.8215	0.7483	0.0026042		1.3591	1.1112	0.0183
																								1.1476	1.3428	0.223		1.3333	1.2141	0.3148
																								0.851	0.9936	0.00021338		1.2359	1.2855	0.0378
																								0.7051	0.3888	0.0143		1.4502	1.1068	0.0358
																								0.4252	0.3707	0.00164		0.256	0.3232	0.02
																								1.5774	1.4298	0.0125		0.9609	0.5865	0.0926
																								0.3675	0.966	0.0203		1.0013	0.7482	0.159
																								0.5293	0.442	0.1873		1.0244	0.7003	0.0131
																								2.0159	1.9852	0.1281		1.0614	0.711	0.3156
																								1.706	1.8499	0.0033286		1.9055	2.5379	0.0034108
																								0.3971	0.2025	0.0071796		0.3828	0.434	0.0172
																								0.3561	0.4659	0.0339		0.757	0.9088	0.3427
																								1.3722	1.5904	0.5883		0.2755	0.3353	0.00016765
																								1.23	0.8337	0.0030728		1.205	0.3254	0.0953
																								0.9589	0.9317	0.2984		0.4596	0.5568	2.9594e-06
																								0.7581	1.2624	0.4007		1.5871	1.2646	0.038
																								1.1436	1.2642	0.1197		1.3294	1.0094	0.0039849
																								0.2802	0.4276	0.0356		1.1957	1.028	0.0316
																								0.704	0.4514	0.2374		0.3386	0.2656	0.0062788
																								1.4541	1.4231	0.00018056		0.5725	0.2183	0.0025731
																								0.7049	1.11	0.0693		1.2178	1.1607	0.1262
																								1.037	1.563	0.001892		0.7645	0.7435	0.0744
																								2.0913	2.0744	0.1		1.1192	1.3704	0.6505
																								1.2519	1.3829	0.3025		0.829	0.9063	0.0055965
																								0.4516	0.5128	0.0835		1.2037	1.1005	0.0079805
																								0.168	0.5773	0.0098541		0.2335	0.3014	0.0041403
																								1.8228	2.2972	0.1403		0.5086	0.8576	0.00051073
																								1.4887	1.3382	0.1287		1.1292	0.9193	0.0661
																								1.2297	1.0357	0.0069405		1.4183	0.724	6.005e-05
																								1.6797	1.5949	0.0089523		1.3196	1.0356	0.0621
																								1.6274	1.7295	0.0329		1.8173	2.1481	0.0202
																								0.432	0.3557	0.0026287		0.6526	0.9138	0.0687
																								0.6345	0.8451	0.0074644		0.3772	0.2721	0.0593
																								0.8301	0.5742	0.00022538		0.3217	0.5514	0.1537
																								1.5197	0.7612	0.052		1.6291	1.3501	0.0277
																								1.9728	2.0312	0.0323		1.0028	1.4067	0.027
																								1.5922	1.6653	0.0212		1.2113	1.226	0.5652
																								1.5394	2.0372	0.0382		1.6381	1.2033	0.0042129
																								0.2692	0.2919	0.0194		0.7214	1.0731	0.0202
																								0.2722	1.284	0.0847		0.3713	0.7366	0.00082818
																								0.5452	0.468	0.0685		0.5462	0.7135	0.0362
																								0.8059	1.4179	0.1182		1.3734	1.6687	0.282
																								0.395	1.1281	0.0678		1.2776	0.6895	0.1593
																								1.8179	1.9368	0.0009605		1.5331	1.52	0.00087839
																								2.1408	1.5769	0.0042142		1.6746	1.9459	0.00011733
																								0.3985	0.3016	0.1328		1.796	1.9304	0.0968
																								0.7692	0.1839	0.00015944		0.6671	0.9174	4.074e-05
																								0.5095	0.4146	0.0014333		0.9622	1.2163	0.0004983
																								1.5499	0.9854	0.0986		1.2126	2.0185	0.0523
																								0.4075	0.1476	4.0456e-06		0.4968	0.9955	1.9364e-05
																								1.6635	2.0626	0.0061239		0.8928	1.429	0.0067629
																								1.4488	1.6542	0.06		1.5545	1.2749	0.0058505
																								0.7304	0.3527	0.0335		1.5839	1.2918	0.001996
																								0.2486	0.2928	0.0838		0.1936	0.3914	0.0043975
																								0.857	1.365	0.4575		0.3886	0.205	0.00047488
																								1.2106	0.8863	0.1656		0.5357	0.707	0.0002321
																								1.3737	1.6797	0.0038609		0.9186	1.3101	0.001379
																								1.3122	1.4642	0.1036		1.1786	1.6649	0.3298
																								1.7388	1.9583	0.3942		2.0129	2.1563	0.096
																								0.2514	1.0722	0.0060163		1.5817	1.5386	0.0658
																								1.7445	0.6783	0.0005837		1.5143	1.9733	0.0070872
																								0.7746	0.9567	0.0029973		1.1921	1.2867	0.0028943
																								0.8465	0.6332	0.0025355		0.8057	0.943	0.3272
																								0.3579	1.1343	0.0084406		0.9168	1.0063	0.2369
																								1.437	1.9327	0.0395		1.0773	0.9448	0.0124
																								1.2201	1.5788	0.0405		1.3817	1.4438	0.1395
																								0.5627	0.6763	0.2275		1.0643	0.9728	0.0308
																								1.403	1.5924	0.1488		0.2958	0.1711	0.00071124
																								1.2164	1.4636	0.392		0.9079	0.685	0.018
																								0.8874	1.0896	0.0126		0.9369	0.8531	0.0322
																								1.0341	0.8739	4.9814e-07		0.9759	0.9411	0.0192
																								1.9701	1.4827	0.0034572		0.7035	1.001	0.008008
																								0.7404	0.6451	0.0428		1.4192	1.7009	0.0053806
																								0.3887	0.1957	0.00055976		0.6319	0.7985	0.0047444
																								0.5281	0.4092	0.0103		0.264	0.434	0.00026396
																								1.7134	0.511	0.176		0.235	0.3868	4.108e-06
																								1.4423	0.7533	0.0070332		0.9378	1.4145	0.0112
																								1.2969	0.5557	0.0604		0.374	0.4237	0.00046241
																								1.5824	1.9204	0.0443		1.303	1.6497	0.0014885
																								1.181	1.2147	0.0213		2.3843	2.127	0.0195
																								0.9283	0.4997	0.0143		0.8728	0.6887	8.3474e-05
																								0.8578	0.9225	0.0181		0.2351	0.1814	0.0087057
																								0.5844	1.4854	0.0037591		0.2543	0.4935	0.0242
																								0.7311	0.3265	0.052		0.8736	0.7365	0.5215
																								0.6368	0.4101	0.1557		0.5572	0.8298	0.3525
																								1.2384	1.2493	0.0248		0.6893	0.7138	0.1232
																								1.2459	1.5174	0.0241		0.8372	0.8287	0.0015674
																								0.258	0.6262	0.0016549		1.0755	0.799	0.001307
																								1.4502	0.8113	0.0172		0.3384	0.2308	0.00033103
																								1.012	1.2597	0.0042466		0.2735	0.2018	0.004671
																								1.0025	0.9101	0.0073775		1.1003	0.5918	0.0129
																								1.2585	1.3544	0.0211		1.0695	0.7262	0.0935
																								1.0748	1.4459	0.336		1.429	1.145	0.2124
																								0.7072	0.9782	0.0137		2.227	1.9052	0.0388
																								0.9286	0.2789	0.0050315		1.2111	1.0826	0.00047176
																								0.5088	0.6992	0.1817		1.786	1.5249	0.0029995
																								0.822	1.2027	0.2002		1.4367	1.4828	0.0559
																								1.2762	0.9342	0.0179		1.299	1.8526	0.0613
																								0.717	0.8367	0.0121		1.4458	1.5777	0.0189
																								1.0138	0.679	0.0018237		0.9001	1.0001	0.0308
																								1.0812	0.8147	0.0223		1.9147	2.4221	0.0302
																								0.3251	0.1089	0.0039668		0.6009	0.7193	0.00056507
																								0.7924	0.4434	0.0092839		0.3646	1.1512	0.027
																								1.3392	0.7039	0.0601		0.1926	0.3147	0.0105
																								0.8754	0.3909	0.1081		0.8633	1.1069	0.0085157
																								1.003	0.9862	4.1731e-09		0.498	0.5774	0.1813
																								0.9746	1.1458	0.0496		0.4805	0.6709	0.1264
																								1.614	1.4827	0.0504		1.9026	1.1556	0.0016356
																								0.2512	0.2683	0.0511		0.8814	0.7718	0.004235
																								0.7426	1.3056	5.8755e-06		0.6841	0.5025	0.00036574
																								1.5034	1.2701	0.1958		0.9396	0.3279	0.0657
																								1.0925	1.08	0.7235		1.7623	1.3319	0.0089366
																								0.3124	0.9945	0.018		0.8814	0.8007	0.0049989
																								0.966	1.4359	0.046		1.3069	1.2295	0.3478
																								1.0334	1.81	0.3427		0.8041	0.9301	0.0277
																								0.4767	0.367	0.1122		1.6089	1.7616	0.0363
																								0.1581	0.7669	0.243		0.3097	0.1957	0.0101
																								1.4995	1.0185	0.064		0.6673	0.7987	0.0336
																								1.0883	1.535	0.00038999		1.162	1.2957	9.5852e-07
																								1.4565	0.5583	0.00030446		0.6207	0.5688	0.0293
																												2.3735	1.0766	0.0093648

## Sheet: Figure 6 Data
hsp-90 chr. II noise	hsp-90 chr. V noise		hsp-90 muscle noise	hsp-90 intestine noise		vit-2 noise	hsp-90 noise	hsp-16.2 noise
0.0555	3.5263e-06		0.5067	0.0555		0.00019382	0.0555	0.1188
6.0624e-05	0.0241		0.0451	6.0624e-05		0.0014312	6.0624e-05	0.075
0.1261	0.012		0.0017097	0.1261		0.0007626	0.1261	0.0241
0.0201	0.00081457		0.0255	0.0201		0.00012796	0.0201	0.0104
0.1206	0.0739		0.255	0.1206		0.002043	0.1206	0.0183
0.1048	0.0131		0.0149	0.1048		0.0118	0.1048	0.0199
0.0401	0.0275		0.0247	0.0401		6.4772e-05	0.0401	0.0349
0.1386	0.0499		0.1451	0.1386		0.0535	0.1386	0.0959
0.0076912	0.0017821		0.2396	0.0076912		8.7875e-05	0.0076912	0.0617
0.035	0.00084804		0.0676	0.035		0.0111	0.035	0.0615
0.0025711	0.2096		0.0426	0.0025711		0.0002434	0.0025711	0.00075993
0.0306	0.0244		0.0682	0.0306		0.0029401	0.0306	0.022
0.0476	0.0108		0.0545	0.0476		0.00062691	0.0476	0.018
0.0225	0.009088		0.2035	0.0225		0.0059507	0.0225	0.0083742
0.0518	0.0716		0.1524	0.0518		0.0076907	0.0518	0.0113
0.0106	0.1216		0.0501	0.0106		0.0266	0.0106	0.1579
0.1114	0.0332		0.0675	0.1114		0.0065776	0.1114	0.06
0.0076233	0.0077808		0.0163	0.0076233		0.00014439	0.0076233	0.0163
0.1061	0.0019602		0.1159	0.1061		0.1963	0.1061	0.0025858
0.5459	0.0077368		0.2019	0.5459		0.0011075	0.5459	0.0283
0.0187	0.0128		0.2491	0.0187		0.00079746	0.0187	0.0558
0.0037862	0.00040308		0.0465	0.0037862		0.0219	0.0037862	0.116
0.00093088	0.0046149		0.0226	0.00093088		0.002277	0.00093088	0.0013074
0.0164	6.5499e-05		0.0229	0.0164		0.0034122	0.0164	0.0194
0.00042446	2.2278e-05		0.8705	0.00042446		0.00069822	0.00042446	0.0862
0.0032486	0.3026		0.668	0.0032486		0.1597	0.0032486	0.0319
0.032	0.3385		0.0159	0.032		0.000274	0.032	0.0182
0.0484	8.8035e-05		0.1072	0.0484		0.0062565	0.0484	0.0023216
0.0107	0.0372		0.1059	0.0107		0.004054	0.0107	0.0204
0.0015949	0.0683		0.0255	0.0015949		0.0050945	0.0015949	0.1959
0.0086702	0.0287		0.1937	0.0086702		0.00014961	0.0086702	0.1151
0.081	0.0135		0.138	0.081		1.5526e-05	0.081	0.1024
0.0126	1.621		0.1461	0.0126		0.1803	0.0126	0.0068487
0.0012844	0.0883		0.0724	0.0012844		0.001281	0.0012844	0.0896
0.0302	0.0013468		0.162	0.0302		0.0011377	0.0302	0.0812
0.014	0.0063774		0.1076	0.014		0.00015807	0.014	0.0377
0.00015123	0.1239		0.1791	0.00015123		0.0049844	0.00015123	0.0265
0.0056712	0.0119		0.0195	0.0056712		5.6907e-07	0.0056712	0.0046872
0.0071213	0.0074557		0.0685	0.0071213		3.5235e-05	0.0071213	0.0249
0.0018585	0.2789		0.8237	0.0018585		0.0127	0.0018585	0.0146
0.1951	0.0568		0.079	0.1951		0.00017361	0.1951	0.005864
0.1224	0.1041		0.0805	0.1224		0.0051788	0.1224	0.1139
0.00070314	0.1062		0.0443	0.00070314		0.00091463	0.00070314	0.0437
0.0071062	0.0060416		0.2053	0.0071062		1.5965e-05	0.0071062	0.052
0.0214	0.019		0.1748	0.0214		0.0325	0.0214	0.0032565
0.0010603	8.7476e-06		0.5247	0.0010603		0.00013477	0.0010603	0.0629
0.0122	0.0772		0.059	0.0122		0.0032448	0.0122	0.3388
0.0723	0.1203		0.1577	0.0723		5.2915e-05	0.0723	0.8886
0.0226	0.0322		0.3081	0.0226		0.0231	0.0226	0.2686
0.0488	0.0066483		0.0484	0.0488		0.0204	0.0488	0.0121
0.0050184	0.0271		0.0171	0.0050184		0.0285	0.0050184	0.0418
0.1625	0.1131		0.7641	0.1625		1.5824e-05	0.1625	0.0040954
0.0024214	0.1621		0.1351	0.0024214		0.00025236	0.0024214	0.000104
0.0517	0.8913		0.0253	0.0517		0.0054357	0.0517	0.0012858
0.0282	0.0119		0.3877	0.0282		0.0243	0.0282	0.0044991
0.0807	0.0689		0.0151	0.0807		0.0050243	0.0807	0.002098
0.03	0.0553		0.0402	0.03		0.0133	0.03	0.8325
0.0504	0.0454		0.1511	0.0504		0.0037829	0.0504	1.2445
0.2546	0.0027752		0.1441	0.2546		0.0024838	0.2546	0.2168
0.3969	0.0061525		0.1235	0.3969		0.0157	0.3969	0.2075
0.1703	0.1041		0.1905	0.1703		0.0251	0.1703	0.1401
0.0338	0.1806		0.0289	0.0338		0.0102	0.0338	0.1199
0.0777	0.0377		0.0789	0.0777		0.0049264	0.0777	0.0369
0.0406	0.0207		0.0295	0.0406		0.0965	0.0406	0.1206
0.00092239	0.06		0.0856	0.00092239		0.034	0.00092239	0.1175
0.1014	0.0048314		0.0624	0.1014		0.0041784	0.1014	0.0097088
0.0418	0.1386		0.00091518	0.0418		0.0623	0.0418	0.0040846
0.128	0.0451		0.0515	0.128		0.0026706	0.128	0.053
0.0514	0.2295		0.011	0.0514		0.0231	0.0514	0.0892
0.00017862	0.0147		1.0119	0.00017862		0.0027336	0.00017862	0.0618
0.015	0.0425		0.2132	0.015		0.007774	0.015	0.00027588
0.0012158	0.0332		0.0372	0.0012158		0.0040941	0.0012158	0.0081711
0.0031173	0.0023353		0.1655	0.0031173		0.0045551	0.0031173	6.0435e-06
0.0094335	0.0064792		0.0022543	0.0094335		0.00014943	0.0094335	0.00018403
0.1084	0.0968		0.0010194	0.1084		0.0010981	0.1084	0.0145
0.0547	0.0397		0.0276	0.0547		0.00051087	0.0547	0.0175
0.00021054	0.0824		0.0483	0.00021054		2.6558e-05	0.00021054	0.053
0.0358	0.0535		0.002329	0.0358		0.0257	0.0358	0.0388
0.0403	0.061		0.0339	0.0403		0.0046473	0.0403	0.0249
0.0182	0.0154		0.387	0.0182		0.0016933	0.0182	0.0086019
0.0013747	0.0436		0.0022685	0.0013747		0.0043726	0.0013747	0.0038188
0.0604	0.1362		0.012	0.0604		0.0016988	0.0604	0.0064301
0.0972	0.0998		0.0022637	0.0972		3.2943e-05	0.0972	0.0282
7.7244e-05	0.0252		0.0184	7.7244e-05		0.00061053	7.7244e-05	0.0391
0.0219	0.0015073		0.0695	0.0219		0.0167	0.0219	0.0022163
0.024	0.005092		0.3916	0.024		0.0078295	0.024	0.0111
0.0086311	0.0511		0.0274	0.0086311		0.0012921	0.0086311	0.0106
0.0298	0.0077242		0.0545	0.0298		0.00065777	0.0298	0.0387
0.0403	0.0281		0.0457	0.0403		0.007256	0.0403	0.00058515
0.0411	0.016		0.078	0.0411		0.0024828	0.0411	0.00061042
0.0467	0.0246		0.2402	0.0467		0.0032955	0.0467	0.0044869
0.1417	0.0997		0.0169	0.1417		0.00023656	0.1417	0.002085
0.2038	0.0258		0.0215	0.2038		0.0036283	0.2038	0.0125
0.0158	0.017		0.1991	0.0158		0.0219	0.0158	0.0179
0.0036731	0.0017636		0.00019567	0.0036731		0.0011849	0.0036731	0.0107
0.0645	0.4413		0.0071365	0.0645		0.0842	0.0645	7.6512e-05
3.6535e-05	0.1127		0.4811	3.6535e-05		0.0917	3.6535e-05	0.00042421
0.0735	0.0047481		0.274	0.0735		0.0928	0.0735	0.0038139
0.1175	0.7085		0.1191	0.1175		0.009316	0.1175	0.0018718
0.1	0.6402		0.0474	0.1		0.0086152	0.1	0.0020752
0.0498	0.0218		0.0789	0.0498		0.1404	0.0498	0.0074196
0.0587	0.028		0.0089353	0.0587		0.0019704	0.0587	0.026
1.8205e-05	0.2753		0.0193	1.8205e-05		0.0082784	1.8205e-05	0.0119
0.0566	0.0054714		0.1295	0.0566		0.1979	0.0566	0.0105
0.0043371	0.0045231		0.0553	0.0043371		0.0015115	0.0043371	0.0148
0.105	0.0611		0.0662	0.105		0.0053925	0.105	0.0073627
0.0927	0.0314		0.00022194	0.0927		0.0173	0.0927	0.0013429
0.0414	0.1035		0.0107	0.0414		0.00054907	0.0414	0.0011325
0.004022	0.1955		0.1925	0.004022		0.00050484	0.004022	0.0018167
0.0077498	0.0598		0.0041989	0.0077498		0.0081335	0.0077498	0.006293
0.0131	0.4982		0.0389	0.0131		0.0015975	0.0131	0.0242
0.0886	0.0511		0.0381	0.0886		0.0128	0.0886	0.0196
0.0075739	0.0272		0.3063	0.0075739		0.0159	0.0075739	0.0382
0.0013287	0.0169		0.0191	0.0013287		7.686e-07	0.0013287	0.00069259
0.00025621	0.0119		0.2098	0.00025621		0.0049432	0.00025621	0.0027935
0.00012284	0.0158		0.1243	0.00012284		0.00013899	0.00012284	7.3778e-08
0.0583	0.0804		0.0422	0.0583		2.0542e-05	0.0583	0.0129
0.0070308	0.01		0.0099353	0.0070308		0.00045422	0.0070308	0.008146
0.0652	0.5336		0.0674	0.0652		0.00069994	0.0652	2.931e-07
0.0028725	0.0582		0.0291	0.0028725		0.0094385	0.0028725	1.0444e-07
0.0628	0.0318		0.0341	0.0628		0.0037398	0.0628	0.003243
0.035	0.0014599		0.08	0.035		0.0138	0.035	0.0182
0.0177	1.1223		0.0935	0.0177		0.00086651	0.0177	0.0021905
0.0404	0.3859		0.1561	0.0404		2.6074e-06	0.0404	0.0089922
0.0389	0.0725		0.136	0.0389		0.002157	0.0389	0.014
0.0143	0.0014989		0.2853	0.0143		0.007348	0.0143	0.0031415
0.2338	0.2704		0.2024	0.2338		0.0174	0.2338	0.0081959
0.0253	0.0471		0.0012469	0.0253		0.0091934	0.0253	0.0158
0.1367	0.011		0.3457	0.1367		0.00043502	0.1367	0.00098764
0.0314	0.1123		0.0036248	0.0314		0.0037957	0.0314	0.00048806
0.0686	0.4654		0.0017659	0.0686		0.06	0.0686	2.1834e-05
0.065	0.304		0.0166	0.065		0.0079088	0.065	0.0021876
0.0165	0.0012077		0.00042437	0.0165		0.004759	0.0165	4.8349e-06
0.0066627	0.0493		0.0802	0.0066627		0.0347	0.0066627	7.1634e-07
0.0663	0.0732		0.0349	0.0663		0.0279	0.0663	0.0011365
0.017	0.0016484		0.0103	0.017		3.701e-05	0.017	0.00022278
0.0382	0.0186		0.0407	0.0382		0.0042979	0.0382	0.0061608
0.4423	0.00010838		0.0154	0.4423		0.0211	0.4423	0.0032627
0.0281	0.2154		0.0282	0.0281		0.0148	0.0281	0.00056837
0.0467	0.0504		0.0030529	0.0467		0.0094904	0.0467	0.0056751
0.0017601	0.0706		0.0966	0.0017601		0.0161	0.0017601	0.00015101
0.1744	0.0055299		0.2321	0.1744		0.0222	0.1744	0.0032228
0.075	0.0134		0.3579	0.075		0.0090921	0.075	0.00066771
0.0037487	0.0168		0.00011042	0.0037487		0.00081795	0.0037487	0.0586
0.013	0.3743		0.0021733	0.013		0.00010935	0.013	0.0055467
0.0265	0.0981		0.00031726	0.0265		0.0245	0.0265	0.0075118
0.0221	0.2554		0.0033853	0.0221		0.0275	0.0221	0.0038231
0.0155	1.7583e-06		0.0725	0.0155		0.00012718	0.0155	0.0685
0.0145	0.0139		0.0666	0.0145		0.0461	0.0145	0.0039981
0.0331	0.0106		0.031	0.0331		0.0181	0.0331	0.006005
0.039	0.002068		0.189	0.039		0.00074018	0.039	0.000872
0.0575	0.0534		0.0063411	0.0575		0.0044543	0.0575	0.00032811
0.1212	0.1298		0.0075725	0.1212		0.00020671	0.1212	0.0052532
0.0176	0.00056699		0.0048852	0.0176		0.00030083	0.0176	0.0039831
0.0031378	0.1718		0.0284	0.0031378		0.0071393	0.0031378	0.0195
0.0911	0.0358		0.0114	0.0911		0.0449	0.0911	0.0041057
0.00050227	0.0009386		0.3809	0.00050227		0.2809	0.00050227	0.007692
0.0651	0.0099092		0.0077111	0.0651		0.2516	0.0651	0.0073704
0.00028668	0.0093762		0.0268	0.00028668		0.00043084	0.00028668	0.0095278
0.00057482	0.219		0.2309	0.00057482		0.00011455	0.00057482	0.0021283
3.4747e-05	0.0026818		0.0038906	3.4747e-05		0.0010141	3.4747e-05	0.0767
0.0241	0.0191		0.0063193	0.0241		0.0162	0.0241	0.0062432
0.0535	0.0102		0.0033905	0.0535		0.0275	0.0535	0.0146
1.5353e-05	0.05		0.3666	1.5353e-05		0.0034892	1.5353e-05	0.00023944
0.0016208	0.0014821		0.023	0.0016208		3.8728e-06	0.0016208	0.0019051
0.00092386	0.0109		0.0596	0.00092386		0.0009619	0.00092386	0.0004798
0.0307	0.1792		0.1338	0.0307		0.00055512	0.0307	0.0040432
0.1156	0.0038141		0.0455	0.1156		0.0204	0.1156	0.001918
0.0295	0.00047132		0.7959	0.0295		0.0068118	0.0295	0.0016327
0.0795	0.0103		1.3394	0.0795		0.001629	0.0795	0.0439
0.088	0.0189		0.1481	0.088		0.0010551	0.088	0.0319
0.0609	0.0060282		0.0059178	0.0609		0.00039705	0.0609	0.0225
0.0578	0.0238		0.0504	0.0578		4.7674e-07	0.0578	0.0047154
0.002995	0.0785		0.0219	0.002995		0.023	0.002995	0.00029136
0.1584	0.00036841		0.0048379	0.1584		0.0239	0.1584	0.0032048
0.0755	0.1272		0.4145	0.0755		0.00046156	0.0755	0.029
0.0285	0.0072748		0.4635	0.0285		0.0056773	0.0285	0.0135
0.0138	0.0109		0.0016813	0.0138		0.0034741	0.0138	0.00023441
0.0515	0.0319		0.0246	0.0515		0.0122	0.0515	0.0073501
0.0236	0.00048096		0.3202	0.0236		0.0218	0.0236	0.0049201
0.0084269	0.082		0.184	0.0084269		0.0722	0.0084269	0.1124
0.0109	0.1383		0.4724	0.0109		0.0021868	0.0109	0.0281
0.00022841	0.00014317		0.0053773	0.00022841		0.103	0.00022841	0.0057851
0.0123	0.0085896		0.0208	0.0123		0.0475	0.0123	0.0111
0.0546	0.0018766		0.0267	0.0546		0.0014332	0.0546	0.00036326
0.0503	0.0838		0.0084623	0.0503		0.0052682	0.0503	5.3351e-05
0.0358	0.1125		0.0011912	0.0358		0.0294	0.0358	5.686e-05
0.007177	0.0113		0.3931	0.007177		0.0966	0.007177	0.0627
0.1608	0.0188		0.0718	0.1608		2.4317e-07	0.1608	0.0684
0.0808	0.0036016		0.1084	0.0808		0.0258	0.0808	1.3938e-05
0.1927	0.0052151		0.0074918	0.1927		0.0911	0.1927	0.0051648
0.0996	0.0029059		0.0322	0.0996		0.0131	0.0996	0.0036351
0.0643	0.0222		0.19	0.0643		0.0038455	0.0643	0.0164
0.003837	0.0327		0.0064794	0.003837		0.00060836	0.003837	0.0318
0.0082522	0.2876		0.00037753	0.0082522		0.0149	0.0082522	8.3905e-05
0.0036244	0.0017082		0.0133	0.0036244		0.0061032	0.0036244	0.0025774
0.0721	0.0026698		0.00045373	0.0721		0.032	0.0721	0.0346
0.0601	0.1239		0.0014067	0.0601		0.0329	0.0601	0.0012334
0.07	0.00025603		9.4601e-07	0.07		0.00054787	0.07	0.0045028
0.0572	0.5118		0.00019095	0.0572		0.0039289	0.0572	0.0302
0.012	0.0029762		0.00017796	0.012		0.00097027	0.012	0.0185
0.0035035	0.1872		0.00044371	0.0035035		9.9698e-05	0.0035035	0.00033526
0.00598	0.2687		0.00049675	0.00598		0.0012112	0.00598	0.0041953
0.013	0.0070709		0.0012382	0.013		0.1056	0.013	0.0296
0.0085221	0.159		0.5426	0.0085221		0.0887	0.0085221	0.1287
0.0056795	0.0047017		0.1182	0.0056795		0.0095923	0.0056795	0.0375
0.0028328	0.1713		0.4063	0.0028328		0.0272	0.0028328	0.014
0.0054336	0.004507		0.0032002	0.0054336		0.0134	0.0054336	0.0123
0.001879	0.1593		1.0212e-07	0.001879		0.0244	0.001879	1.4405e-06
0.0016481	0.0338		0.0020395	0.0016481		0.001454	0.0016481	0.00010328
0.0233	0.0797		0.3185	0.0233		0.0047429	0.0233	7.4968e-05
0.0821	0.0211		0.0005523	0.0821		0.0015698	0.0821	0.0015399
0.0075628	0.0713		1.2612e-05	0.0075628		0.0065732	0.0075628	0.033
0.0016432	0.00097606		0.00039176	0.0016432		0.0381	0.0016432	0.0029653
0.0555	0.129		0.4914	0.0555		0.0322	0.0555	0.0032272
0.3455	0.0526		0.004682	0.3455		0.0127	0.3455	0.00073007
7.322e-05	0.0468		0.0038932	7.322e-05		0.00010355	7.322e-05	0.00085293
0.0153	0.0115		1.597e-05	0.0153		6.6932e-05	0.0153	0.0021984
0.1926	0.0241		0.0012741	0.1926		0.00062577	0.1926	0.0204
0.0005249	0.3369		8.6681e-05	0.0005249		0.0271	0.0005249	0.0163
0.0018258	0.5684		0.00059628	0.0018258		0.0505	0.0018258	0.00025819
0.0090216	0.0166		5.13e-07	0.0090216		0.026	0.0090216	4.4894e-05
0.0972	0.0227		0.1585	0.0972		0.0528	0.0972	0.0031098
0.00013093	0.3014		0.0018828	0.00013093		0.074	0.00013093	0.0057578
0.00031138	0.1229		0.1112	0.00031138		0.1192	0.00031138	0.0244
0.0004078	0.0643		8.0332e-05	0.0004078		0.1335	0.0004078	0.0001062
0.00021871	0.0064584		0.0080358	0.00021871		0.0107	0.00021871	0.0039619
0.00026665	0.0179		0.0025665	0.00026665		0.0046662	0.00026665	1.7657e-05
0.0231	0.0306		0.00029265	0.0231		0.0689	0.0231	0.0298
0.00094611	0.0204		0.0070884	0.00094611		0.0138	0.00094611	0.0153
0.2466	0.0128		0.0062499	0.2466		0.0084435	0.2466	0.125
0.0167	0.1188		0.011	0.0167		0.0114	0.0167	0.0016315
0.1	0.0045415		0.0025025	0.1		0.0249	0.1	0.0001329
0.0659	0.0186		0.0042355	0.0659		1.2449e-05	0.0659	0.0102
0.2087	0.007077		0.004382	0.2087		7.0212e-05	0.2087	0.0014443
0.0049841	0.7229		0.0077757	0.0049841		0.00012188	0.0049841	0.0107
0.0068157	0.2374		0.0124	0.0068157		0.0426	0.0068157	0.0182
0.0152	0.2747		0.0186	0.0152		0.0171	0.0152	0.0141
0.0053987	0.0571		0.0078354	0.0053987		0.0352	0.0053987	0.0039503
0.0032375	0.00056634		0.00030592	0.0032375		0.0824	0.0032375	0.00043617
0.003108	0.0918		0.00089232	0.003108		0.0011468	0.003108	0.0135
0.0027056	0.0020944		0.1212	0.0027056		0.0015753	0.0027056	0.0045568
0.0169	0.4059		0.00041448	0.0169		0.0066735	0.0169	0.005114
0.0065168	0.0818		0.0149	0.0065168		0.00084176	0.0065168	0.0112
0.0049066	0.0257		0.0035025	0.0049066		0.0233	0.0049066	0.0041569
0.0319	5.9177e-05		0.0366	0.0319		0.0017111	0.0319	3.2592e-05
0.0332	0.0368		0.2738	0.0332		0.0157	0.0332	0.006277
0.0121	0.0678		0.0108	0.0121		0.0452	0.0121	0.0121
0.0431	0.2041		2.6463e-05	0.0431		0.00015895	0.0431	0.0095569
0.0902	0.0307		0.00014117	0.0902		0.0188	0.0902	2.784e-05
0.0611	0.004268		0.0961	0.0611		0.00085554	0.0611	0.004011
0.1772	0.0045996		0.0006743	0.1772		0.021	0.1772	0.0010718
0.1058	0.0689		0.0035257	0.1058		0.0054999	0.1058	0.0011069
0.0318	0.0367		0.0115	0.0318		0.0161	0.0318	2.3458e-05
0.0037991	0.211		0.2341	0.0037991		0.016	0.0037991	0.0601
0.0276	0.0181		0.00085297	0.0276		8.6809e-07	0.0276	0.0046827
0.0129	0.0725		4.859e-05	0.0129		0.0001287	0.0129	0.0629
0.0189	0.0585		0.0006282	0.0189		0.0497	0.0189	0.0029467
0.0461	0.0071699		5.6117e-05	0.0461		0.0225	0.0461	0.1935
0.00014446	0.0561		0.5866	0.00014446		0.0656	0.00014446	0.0016919
0.0268	0.0355		0.00056833	0.0268		0.0261	0.0268	0.0010444
0.055	0.0234		0.00056167	0.055		0.0019012	0.055	0.0104
0.0119	0.0609		6.8124e-06	0.0119		0.0057688	0.0119	0.016
0.0518	0.2018		0.0017323	0.0518		3.3258e-05	0.0518	0.0033778
0.0022879	0.1174		0.0261	0.0022879		0.15	0.0022879	0.0206
3.1744e-05	0.00014059		0.002415	3.1744e-05		3.746e-06	3.1744e-05	0.0067087
0.1107	0.0147		0.0079161	0.1107		0.02	0.1107	0.0082738
0.1825	0.0086157		0.0029927	0.1825		0.0113	0.1825	0.00094156
0.0085392	0.00014591		0.00019252	0.0085392		0.00543	0.0085392	0.0222
0.0466	0.1585		0.0008265	0.0466		0.0032474	0.0466	0.0123
0.0148	0.0272		0.00050805	0.0148		0.0001173	0.0148	0.0009839
0.0346	7.8207e-05		7.1625e-05	0.0346		0.0011442	0.0346	0.0085591
0.0047131	0.2326		3.7582e-06	0.0047131		0.00047862	0.0047131	0.0225
0.1206	0.1104		0.0048833	0.1206		0.017	0.1206	0.00080128
0.0642	0.3016		0.023	0.0642		0.0109	0.0642	0.0215
0.0202	0.0060148		0.0032417	0.0202		0.0016053	0.0202	0.0162
0.104	0.1853		0.0171	0.104		0.00065247	0.104	0.0436
0.0487	0.1157		0.0391	0.0487		3.0035e-05	0.0487	0.00097704
0.0019252	0.0998		8.2962e-05	0.0019252		0.0024205	0.0019252	0.0134
0.0171	0.4034		2.0277e-05	0.0171		0.0338	0.0171	5.3452e-05
0.0018984	0.0102		0.00013364	0.0018984		0.0048628	0.0018984	0.0022235
0.0036894	7.6814e-06		0.0034806	0.0036894		0.033	0.0036894	0.00040918
0.00022992	0.4494		0.0825	0.00022992		0.00011746	0.00022992	0.0076757
0.0012836	0.0119		0.0050355	0.0012836		0.00023941	0.0012836	0.0044189
0.0020449	0.00037967		0.0015551	0.0020449		0.00098207	0.0020449	0.0052395
0.0119	0.0010949		0.000524	0.0119		5.4072e-05	0.0119	0.021
2.4807e-05	0.0014733		0.0092331	2.4807e-05		0.0018056	2.4807e-05	0.00057696
0.0397	0.00030243		0.00013077	0.0397		0.0013346	0.0397	0.00055398
0.0072314	0.002339		0.00037434	0.0072314		0.0037755	0.0072314	0.00041159
0.0017792	0.2129		0.5988	0.0017792		0.0013897	0.0017792	0.0012254
0.0057302	0.0246		0.0092086	0.0057302		0.00063777	0.0057302	0.0057878
0.0017996	0.0074393		0.5208	0.0017996		0.0026641	0.0017996	0.0018372
0.0057795	0.0058028		0.0039203	0.0057795		0.0011699	0.0057795	0.00085066
0.0023168	0.0228		0.0126	0.0023168		0.00079369	0.0023168	0.00042076
0.0017292	0.0036998		6.3583e-05	0.0017292		0.00040202	0.0017292	0.001486
0.0106	0.0019563		0.0453	0.0106		5.3832e-07	0.0106	0.0010562
0.0051306	0.001406		0.0026684	0.0051306		0.00051472	0.0051306	0.0039044
0.00027467	0.0063208		0.0065972	0.00027467		0.0025161	0.00027467	0.0018629
0.0024417	0.0721		0.0020366	0.0024417		0.00079336	0.0024417	0.0501
0.0158	0.0138		0.0079495	0.0158		0.00031709	0.0158	0.0192
0.00023722	0.1134		0.2811	0.00023722		0.0096694	0.00023722	0.0014315
0.00053577	0.0046999		0.3254	0.00053577		0.00037235	0.00053577	0.0019191
0.0042476	0.0208		0.00083609	0.0042476		0.0080848	0.0042476	0.0049053
0.0013971	0.00062793		0.3942	0.0013971		0.0021562	0.0013971	0.0037532
0.00042457	0.0208		0.0115	0.00042457		0.0016051	0.00042457	0.0147
0.001109	0.2272		0.0323	0.001109		8.5323e-05	0.001109	0.0132
0.0116	0.1246		0.0791	0.0116		0.00057195	0.0116	0.0148
0.0026445	0.0951		0.016	0.0026445		0.0022569	0.0026445	0.0015568
3.6532e-05	0.00044457		0.00092305	3.6532e-05		0.0016351	3.6532e-05	0.0014389
0.00020449	0.0177		0.1481	0.00020449		9.1386e-05	0.00020449	0.0069987
0.0018228	0.0778		0.0010916	0.0018228		0.0011051	0.0018228	0.0046422
0.00036756	0.00012445		0.00096229	0.00036756		0.00067666	0.00036756	0.0114
0.0005845	0.0943		1.1246e-05	0.0005845		0.00013239	0.0005845	8.8641e-05
0.0017033	0.021		0.0044539	0.0017033		0.00041408	0.0017033	0.0206
0.0018544	0.1051		0.0178	0.0018544		0.000333	0.0018544	0.0171
4.0058e-05	0.0696		0.0113	4.0058e-05		0.005221	4.0058e-05	0.0023086
0.0127	0.0076783		0.0023871	0.0127		0.007817	0.0127	0.00097908
2.9066e-05	0.0183		0.0055601	2.9066e-05		0.00039247	2.9066e-05	0.0013251
0.0145	0.0012352		0.0076328	0.0145		0.00033814	0.0145	0.0176
0.0029395	0.1357		0.0035551	0.0029395		0.0082281	0.0029395	0.0137
0.0015994	0.085		0.0442	0.0015994		0.0010526	0.0015994	0.0122
0.0375	0.0092938		0.0040736	0.0375		0.00018939	0.0375	0.0017656
0.00014903	0.0256		0.002391	0.00014903		0.0142	0.00014903	0.00098467
0.0231	0.003535		0.00058907	0.0231		6.7604e-06	0.0231	0.0086484
0.0030093	0.0194		0.269	0.0030093		0.00045487	0.0030093	0.0043481
0.0010932	0.0038718		0.2449	0.0010932		0.00048466	0.0010932	0.0067676
0.0562	0.0014284		0.0017544	0.0562		0.0165	0.0562	0.0292
0.0027144	0.229		0.0049904	0.0027144		0.00092327	0.0027144	0.0017014
0.0046018	0.0818		0.0057914	0.0046018		0.00079579	0.0046018	0.0012152
0.00097727	0.0177		0.00079753	0.00097727		0.0012542	0.00097727	8.1288e-05
0.00093989	6.9583e-05		0.3122	0.00093989		0.0022419	0.00093989	0.0038103
0.00026726	0.00034726		0.0011548	0.00026726		0.0027316	0.00026726	0.0105
0.0015217	0.0365		5.925e-05	0.0015217		0.00052152	0.0015217	0.0161
0.0379	0.111		0.004595	0.0379		5.8426e-06	0.0379	0.0097555
0.0107	0.0712		0.00067074	0.0107		0.00045805	0.0107	0.0022596
0.0071372	0.0914		0.0041656	0.0071372		0.0193	0.0071372	0.0017878
0.0016662	0.0127		0.0023836	0.0016662		0.0138	0.0016662	0.0141
0.0021993	0.00011201		0.0009903	0.0021993		0.0157	0.0021993	0.1042
1.2801e-05	0.0636		0.2246	1.2801e-05		0.00070686	1.2801e-05	0.0209
0.0038009	0.0016003		0.0056458	0.0038009		0.00031007	0.0038009	0.0352
0.00095	0.1255		0.012	0.00095		0.00075575	0.00095	0.0249
0.0054457	0.4009		0.0148	0.0054457		0.0057326	0.0054457	2.4024e-06
0.0033599	0.0761		0.0055816	0.0033599		0.0084907	0.0033599	0.00010288
0.0134	0.031		0.001223	0.0134		0.00020057	0.0134	0.0406
0.0018319	0.0248		0.00075324	0.0018319		0.0183	0.0018319	0.0229
0.0026813	0.00020374		0.0076818	0.0026813		0.0012124	0.0026813	0.0056623
0.0354	0.00022245		0.0666	0.0354		0.00035844	0.0354	0.0209
0.0010617	0.0259		0.00073433	0.0010617		0.0043801	0.0010617	0.0463
0.0038848	0.0010133		1.3849e-05	0.0038848		0.0029201	0.0038848	0.0213
0.00067584	3.1568e-07		0.0024781	0.00067584		0.0043504	0.00067584	0.0011435
0.0128	0.0070076		0.0018976	0.0128		0.00052793	0.0128	9.0385e-07
0.0030309	0.0544		0.0010686	0.0030309		0.00074	0.0030309	0.00044014
0.0059249	0.0361		0.003251	0.0059249		9.2637e-05	0.0059249	0.0018684
0.00061812	0.08		0.00033522	0.00061812		0.00064371	0.00061812	0.0019056
0.0132	0.1817		0.0017838	0.0132		7.1167e-05	0.0132	1.8291e-05
0.0031971	0.0010679		0.0090336	0.0031971		0.00097832	0.0031971	0.0044223
0.00089706	0.0017128		0.0063686	0.00089706		0.00057877	0.00089706	0.00036017
0.0049817	0.0642		0.00015091	0.0049817		0.0011383	0.0049817	0.0076112
0.00074111	0.048		0.4575	0.00074111		0.00052276	0.00074111	0.0010586
1.6525e-05	0.2643		0.00043658	1.6525e-05		0.0015769	1.6525e-05	0.0047021
0.0287	0.0243		0.0135	0.0287		0.00056389	0.0287	0.0181
0.0146	0.0135		0.3144	0.0146		0.00053133	0.0146	0.0013341
0.0012071	0.015		0.2491	0.0012071		0.00013977	0.0012071	0.00072927
0.0015701	0.0025178		0.638	0.0015701		0.00068859	0.0015701	0.00078996
0.0023397	0.0336		0.0883	0.0023397		0.0055082	0.0023397	0.00073807
0.00084982	0.027		0.0417	0.00084982		0.0058263	0.00084982	0.015
0.0010247	0.1194		0.0528	0.0010247		0.0003298	0.0010247	0.0175
0.0391	0.0434		0.4023	0.0391		0.00026596	0.0391	4.3939e-05
0.00025279	0.286		0.4017	0.00025279		0.0030366	0.00025279	0.012
0.0147	0.0751		0.0988	0.0147		0.00086633	0.0147	0.0090664
0.00047569	0.0027589		0.0322	0.00047569		0.0053757	0.00047569	0.0030011
0.0008807	0.0026178		0.1301	0.0008807		0.0024156	0.0008807	8.859e-05
0.0043817	0.0069819		0.0339	0.0043817		0.0008538	0.0043817	0.0046218
0.00066436	4.1395e-06		0.1132	0.00066436		0.00084516	0.00066436	0.0215
0.0462	0.0384		0.005685	0.0462		0.00015158	0.0462	0.00032936
0.0007319	0.1204		0.7661	0.0007319		0.00010663	0.0007319	0.0046039
0.002298	0.2194		0.0398	0.002298		0.0031234	0.002298	0.0019552
0.00075969	0.06		0.0038928	0.00075969		0.0049817	0.00075969	0.0832
0.013	0.1302		0.1435	0.013		5.872e-05	0.013	0.0397
0.004809	0.0267		0.1531	0.004809		0.0022884	0.004809	0.0027982
0.0484	0.0989		0.0608	0.0484		0.0022815	0.0484	0.00027931
0.0013191	0.0297		0.0015641	0.0013191		0.0014177	0.0013191	0.0044298
0.0136	0.7379		0.0239	0.0136		0.0049424	0.0136	0.00014316
0.0029556	0.0069478		0.0504	0.0029556		0.00042646	0.0029556	0.0021009
0.0022035	0.115		0.0956	0.0022035		0.0178	0.0022035	0.0201
0.0014276	0.0354		1.0372	0.0014276		0.00012479	0.0014276	0.0015073
0.0026632	0.0781		0.7712	0.0026632		5.2794e-05	0.0026632	0.0161
0.0015394	0.0011025		0.0737	0.0015394		0.0024054	0.0015394	0.0029166
0.002687	0.0166		0.0844	0.002687		0.00029313	0.002687	0.00010792
0.0022424	0.1023		0.5655	0.0022424		0.0013668	0.0022424	0.0040841
0.0038595	0.0076755		0.2042	0.0038595		0.0043279	0.0038595	3.2541e-05
0.00108	0.9925		0.2579	0.00108		0.0012451	0.00108	0.0026172
0.0032381	0.0401		0.0739	0.0032381		0.0020183	0.0032381	0.0015252
0.00033589	0.0792		0.4957	0.00033589		0.00079124	0.00033589	0.00016829
0.00036343	0.1947		0.3882	0.00036343		0.00044481	0.00036343	0.0017005
0.00010416	0.017		0.0504	0.00010416		0.00017511	0.00010416	0.0026895
0.00026913	0.8919		0.1501	0.00026913		0.0342	0.00026913	0.0099018
8.2454e-07	0.0020066		1.4311	8.2454e-07		0.0164	8.2454e-07	0.0256
0.00048136	0.0117		0.4065	0.00048136		0.0023085	0.00048136	0.00057252
0.00033289	0.0028318		0.3494	0.00033289		1.1385e-06	0.00033289	0.00011602
0.0065618	0.013		0.0080284	0.0065618		0.0231	0.0065618	0.0047328
0.0314	0.004685		0.05	0.0314		0.00044193	0.0314	0.0014576
0.00083579	0.00013776		0.069	0.00083579		0.00076442	0.00083579	0.00040499
0.017	0.5718		0.0595	0.017		0.0029349	0.017	7.105e-05
0.0331	0.3477		0.4354	0.0331		0.0026165	0.0331	0.0026804
0.00037184	0.1104		0.4785	0.00037184		0.00018268	0.00037184	0.0021479
0.0068288	0.0075928		0.0042846	0.0068288		0.0017739	0.0068288	0.00024597
5.7653e-05	0.0029827		0.5938	5.7653e-05		0.00072676	5.7653e-05	6.2758e-05
0.0023706	0.0020798		0.0097796	0.0023706		0.00022907	0.0023706	0.0219
1.515e-05	0.8127		0.1031	1.515e-05		0.00045176	1.515e-05	0.0144
0.00032368	0.0146		0.0244	0.00032368		0.0064543	0.00032368	0.0060175
0.0074001	0.2556		0.0158	0.0074001		0.0022479	0.0074001	0.0284
0.0019798	0.0679		0.2988	0.0019798		0.0010429	0.0019798	0.0011681
0.0011227	0.00092826		0.0513	0.0011227		1.1051e-05	0.0011227	6.3894e-05
0.00046979	0.0545		0.0265	0.00046979		0.00094225	0.00046979	0.0088376
0.0006197	0.0066721		0.0252	0.0006197		0.00013171	0.0006197	0.0108
2.4205e-05	0.0806		0.0019197	2.4205e-05		0.00079399	2.4205e-05	0.00063113
0.00060964	0.0034928		0.0196	0.00060964		0.00045332	0.00060964	0.0192
0.0051485	0.00066379		0.2199	0.0051485		0.00015572	0.0051485	0.007856
0.00012615	0.0131		0.0293	0.00012615		0.0179	0.00012615	0.013
0.00010627	0.0759		0.0662	0.00010627		0.0115	0.00010627	2.0705e-05
0.00010836	0.0045618		0.5797	0.00010836		0.0112	0.00010836	0.00046544
0.0020797	0.0105		0.0258	0.0020797		0.00045187	0.0020797	0.0060446
0.007117	0.026		0.2218	0.007117		3.0067e-05	0.007117	0.0027435
0.0035686	0.3215		0.1005	0.0035686		2.902e-05	0.0035686	0.0017495
0.00019712	0.5084		0.0051043	0.00019712		0.00021965	0.00019712	0.0018916
0.0477	0.0343		0.1681	0.0477		0.0034324	0.0477	0.0005271
0.0032838	4.73e-06		0.0027505	0.0032838		3.5443e-05	0.0032838	0.0138
0.0047145	0.00010681		0.0036168	0.0047145		0.00050826	0.0047145	0.01
0.003862	0.024		0.1359	0.003862		0.00069164	0.003862	0.0379
0.0114	0.0545		0.0866	0.0114		0.00085374	0.0114	0.0162
0.0215	0.0867		0.6454	0.0215		0.0032439	0.0215	0.00065595
0.0019087	0.0333		0.0435	0.0019087		0.0020162	0.0019087	0.0094278
0.0011994	0.0711		0.0732	0.0011994		0.0102	0.0011994	0.00021396
0.00029882	0.0423		0.1395	0.00029882		0.00030642	0.00029882	0.00051101
0.00058318	0.0123		0.252	0.00058318		2.3414e-05	0.00058318	0.0053539
0.00038216	0.0202		0.0194	0.00038216		0.00026798	0.00038216	0.00045397
0.0017457	0.00011559		0.3619	0.0017457		3.4832e-05	0.0017457	0.0128
0.0082412	0.1217		0.4798	0.0082412		0.0159	0.0082412	0.0478
0.0063773	0.0026042		0.0173	0.0063773		0.00081762	0.0063773	0.0317
0.0024888	0.223		0.034	0.0024888		0.0044883	0.0024888	0.007972
0.0070671	0.00021338		0.0142	0.0070671		0.00067718	0.0070671	0.0079644
0.0053581	0.0143		0.0084765	0.0053581		0.00030816	0.0053581	0.000384
0.0065189	0.00164		0.00033806	0.0065189		0.00109	0.0065189	0.0125
0.0388	0.0125		0.0349	0.0388		0.00042614	0.0388	0.0019205
0.0024712	0.0203		1.5932e-05	0.0024712		0.0114	0.0024712	0.0519
4.7928e-05	0.1873		0.072	4.7928e-05		0.00091847	4.7928e-05	0.0424
0.006208	0.1281		0.0153	0.006208		0.0015366	0.006208	0.00058468
0.0032387	0.0033286		0.00087852	0.0032387		0.00038242	0.0032387	0.0044375
0.0314	0.0071796		0.0879	0.0314		0.0050735	0.0314	0.001735
0.0033472	0.0339		0.0104	0.0033472		6.4858e-07	0.0033472	0.0009186
0.00072324	0.5883		0.0442	0.00072324		0.0050908	0.00072324	0.00029116
0.1052	0.0030728		0.0963	0.1052		0.0223	0.1052	0.00045728
0.036	0.2984		0.1416	0.036		0.00094849	0.036	6.4942e-05
0.00085101	0.4007		0.1499	0.00085101		0.0026442	0.00085101	0.00073482
0.1041	0.1197		0.0368	0.1041		0.0030603	0.1041	0.0090503
0.1053	0.0356		0.0068721	0.1053		0.00052418	0.1053	0.0136
0.0205	0.2374		0.0908	0.0205		0.00073447	0.0205	0.0031063
0.00096704	0.00018056		0.3096	0.00096704		0.00083068	0.00096704	0.0314
0.00074485	0.0693		0.0176	0.00074485		0.0096139	0.00074485	0.0062675
0.00084314	0.001892		0.0234	0.00084314		0.0001553	0.00084314	0.0143
0.00010325	0.1		0.0011489	0.00010325		0.00038039	0.00010325	0.00014704
0.0080006	0.3025		0.0486	0.0080006		0.0016994	0.0080006	0.00019704
0.0067699	0.0835		0.0206	0.0067699		0.0025157	0.0067699	0.0019981
0.0171	0.0098541		0.022	0.0171		0.0038632	0.0171	0.0036819
0.0959	0.1403		0.0688	0.0959		0.0029742	0.0959	9.5157e-06
0.0383	0.1287		0.0441	0.0383		0.0019496	0.0383	0.00036857
0.0089585	0.0069405		0.00050196	0.0089585		0.0005392	0.0089585	0.0177
0.0856	0.0089523		0.0258	0.0856		0.0062849	0.0856	0.00032475
0.0154	0.0329		0.15	0.0154		0.0012347	0.0154	0.0028763
0.00061697	0.0026287		0.5136	0.00061697		0.00035325	0.00061697	0.0144
0.0010587	0.0074644		0.0144	0.0010587		0.0023435	0.0010587	0.06
0.0011296	0.00022538		0.0049022	0.0011296		0.00071912	0.0011296	0.0071046
0.0225	0.052		0.1686	0.0225		2.2138e-05	0.0225	0.0212
0.0092769	0.0323		0.0303	0.0092769		0.0016139	0.0092769	0.0088992
0.0055638	0.0212		0.0959	0.0055638		0.0014167	0.0055638	1.9787e-06
0.0105	0.0382		7.4103e-05	0.0105		0.0217	0.0105	0.0097182
0.0116	0.0194		0.2541	0.0116		0.0213	0.0116	1.8984e-06
0.0022656	0.0847		0.00037866	0.0022656		9.7221e-06	0.0022656	0.00057766
0.00036265	0.0685		0.2412	0.00036265		0.0037849	0.00036265	5.8062e-06
0.0005489	0.1182		0.5449	0.0005489		0.00027076	0.0005489	0.00028386
0.00032418	0.0678		1.4913	0.00032418		0.00019812	0.00032418	0.00016368
0.0175	0.0009605		0.1154	0.0175		0.0085703	0.0175	6.2736e-05
0.0046418	0.0042142		0.0271	0.0046418		0.00096508	0.0046418	0.00011248
2.7922e-05	0.1328		0.0244	2.7922e-05		2.2516e-05	2.7922e-05	0.00026968
0.0018142	0.00015944		0.0135	0.0018142		0.0034748	0.0018142	0.00070743
0.0083435	0.0014333		0.0534	0.0083435		0.0101	0.0083435	0.0117
8.3852e-05	0.0986		0.0342	8.3852e-05		0.00018444	8.3852e-05	0.0667
0.0013779	4.0456e-06		0.4981	0.0013779		0.0047347	0.0013779	0.076
0.003704	0.0061239		0.6787	0.003704		0.00035206	0.003704	0.0041325
0.0081804	0.06		0.0802	0.0081804		0.00042073	0.0081804	0.00045806
0.0269	0.0335		0.0296	0.0269		0.0079012	0.0269	0.0019502
0.0021921	0.0838		0.7463	0.0021921		2.3571e-05	0.0021921	0.00096801
0.0284	0.4575		0.1343	0.0284		0.0043228	0.0284	0.0101
0.004275	0.1656		0.4117	0.004275		2.7409e-06	0.004275	0.0022148
0.0080321	0.0038609		0.0032684	0.0080321		0.0102	0.0080321	1.5819e-06
0.0030118	0.1036		0.1423	0.0030118		0.0181	0.0030118	0.00021688
0.0018817	0.3942		0.0093044	0.0018817		0.0049592	0.0018817	0.0046111
0.0205	0.0060163		0.1792	0.0205		0.0105	0.0205	0.00013898
0.0022538	0.0005837		0.0624	0.0022538		1.6505e-06	0.0022538	0.0050581
0.0139	0.0029973		0.0012789	0.0139		0.0083013	0.0139	0.0046301
0.0256	0.0025355		3.3697e-06	0.0256		0.00032724	0.0256	0.0012759
0.0012678	0.0084406		1.1898	0.0012678		0.0116	0.0012678	0.0090554
0.0323	0.0395		0.4756	0.0323		0.0121	0.0323	0.0018237
0.0029948	0.0405		0.0289	0.0029948		0.0025438	0.0029948	0.0050477
0.0077015	0.2275		0.0823	0.0077015		0.0028429	0.0077015	0.0017924
0.0019607	0.1488		0.033	0.0019607		0.0011469	0.0019607	0.0375
4.2343e-05	0.392		0.1072	4.2343e-05		0.00050499	4.2343e-05	5.589e-06
0.00058846	0.0126		7.1735e-06	0.00058846		0.0043729	0.00058846	0.0086527
0.0024732	4.9814e-07		0.0083556	0.0024732		0.00045473	0.0024732	0.0108
0.00058483	0.0034572		0.0618	0.00058483		8.5521e-05	0.00058483	0.0060377
0.0038053	0.0428		0.1277	0.0038053		0.0001992	0.0038053	0.0315
0.00060219	0.00055976		0.282	0.00060219		0.0021004	0.00060219	0.0053618
1.5625e-05	0.0103		0.3954	1.5625e-05		0.0008873	1.5625e-05	0.0013531
0.001297	0.176		0.0196	0.001297		0.0001914	0.001297	0.00066201
0.0077294	0.0070332		0.038	0.0077294		0.0011892	0.0077294	0.0070235
0.0022812	0.0604		0.0505	0.0022812		0.0146	0.0022812	0.0010373
0.00020079	0.0443		1.5597	0.00020079		0.0083977	0.00020079	0.0019915
0.0041291	0.0213		0.2486	0.0041291		0.00020078	0.0041291	0.00011999
0.0010181	0.0143		0.0149	0.0010181		6.567e-08	0.0010181	0.00038466
0.0042943	0.0181		0.348	0.0042943		2.8124e-05	0.0042943	0.0039353
0.0034267	0.0037591		0.6904	0.0034267		0.0052804	0.0034267	0.0017689
4.0808e-06	0.052		0.2057	4.0808e-06		0.00020519	4.0808e-06	0.0171
0.0080689	0.1557		0.0742	0.0080689		9.0874e-05	0.0080689	0.00043456
0.0145	0.0248		0.0764	0.0145		0.0044475	0.0145	0.1088
0.00019955	0.0241		0.5248	0.00019955		0.0101	0.00019955	0.0094449
0.00012589	0.0016549		0.0149	0.00012589		0.00076918	0.00012589	0.00027269
1.3067e-05	0.0172		0.0962	1.3067e-05		0.00026298	1.3067e-05	0.00019422
0.0063507	0.0042466		0.00019485	0.0063507		0.00011276	0.0063507	0.00027748
0.00075682	0.0073775		0.5771	0.00075682		0.0274	0.00075682	0.0184
0.1051	0.0211		0.1889	0.1051		0.00047818	0.1051	0.0167
0.00041081	0.336		0.01	0.00041081		0.0054029	0.00041081	0.0429
6.8757e-05	0.0137		0.0015055	6.8757e-05		0.0119	6.8757e-05	0.0045461
0.0040678	0.0050315		0.6761	0.0040678		4.3264e-05	0.0040678	0.0321
0.00016047	0.1817		0.0194	0.00016047		0.0006063	0.00016047	1.2457e-05
0.00017681	0.2002		0.0586	0.00017681		0.016	0.00017681	0.0354
0.00025407	0.0179		0.0616	0.00025407		2.0197e-05	0.00025407	0.0005788
0.0024705	0.0121		0.0324	0.0024705		0.006152	0.0024705	0.0031363
3.8318e-05	0.0018237		0.0796	3.8318e-05		0.00035976	3.8318e-05	0.0011581
0.0011471	0.0223		0.0342	0.0011471		0.0039601	0.0011471	0.0005119
0.0102	0.0039668		0.0565	0.0102		0.00039927	0.0102	0.0347
0.00041894	0.0092839		0.1987	0.00041894		4.6934e-05	0.00041894	0.0495
0.006462	0.0601		0.088	0.006462		0.0017301	0.006462	0.0092951
0.0043796	0.1081		0.0381	0.0043796		0.0049496	0.0043796	0.00079061
0.0028969	4.1731e-09		0.3307	0.0028969		5.682e-05	0.0028969	0.009557
0.0041563	0.0496		0.4177	0.0041563		0.0078004	0.0041563	0.0032833
0.00022095	0.0504		0.437	0.00022095		0.0155	0.00022095	0.0228
0.0035763	0.0511		0.1125	0.0035763		0.0019229	0.0035763	0.1047
0.0208	5.8755e-06		0.0913	0.0208		0.0020482	0.0208	0.0039991
0.0312	0.1958		0.0072454	0.0312		7.2542e-05	0.0312	0.0189
0.00028472	0.7235		0.0315	0.00028472		5.5118e-06	0.00028472	0.0145
2.8368e-05	0.018		0.052	2.8368e-05		0.0032471	2.8368e-05	0.0058849
0.0189	0.046		0.0216	0.0189		0.0047142	0.0189	0.0204
0.0023732	0.3427		0.0301	0.0023732		0.0046734	0.0023732	0.0029032
0.0062105	0.1122		0.1583	0.0062105		0.0017247	0.0062105	0.00040857
0.5067	0.243		0.72	3.5263e-06		0.00012975		0.0011103
0.0451	0.064		0.1046	0.0241		0.00026107		0.0053184
0.0017097	0.00038999		0.1409	0.012		0.0119
0.0255	0.00030446		0.0515	0.00081457		2.8345e-05
0.255	0.1717		0.0165	0.0739
0.0149	0.3699		0.018	0.0131
0.0247	0.0508		0.00010424	0.0275
0.1451	0.0308		0.00057052	0.0499
0.2396	0.0504		0.0313	0.0017821
0.0676	0.0814		0.00036659	0.00084804
0.0426	0.0352		0.0433	0.2096
0.0682	0.0565		0.0165	0.0244
0.0545	0.0074551		0.0745	0.0108
0.2035	0.0002793		0.0051184	0.009088
0.1524	0.0067072		0.015	0.0716
0.0501	0.0137		0.3121	0.1216
0.0675	0.0073981		0.0593	0.0332
0.0163	0.0040392		0.074	0.0077808
0.1159	0.0014341		0.0853	0.0019602
0.2019	0.00068852		0.0608	0.0077368
0.2491	0.0069986		0.2886	0.0128
0.0465	0.0049682		0.0723	0.00040308
0.0226	0.1011		0.1004	0.0046149
0.0229	0.0151		0.2357	6.5499e-05
0.8705	0.00026875		0.1798	2.2278e-05
0.668	0.1111		0.0615	0.3026
0.0159	0.0015762		0.0951	0.3385
0.1072	0.0058786		0.2235	8.8035e-05
0.1059	0.0951		0.0047574	0.0372
0.0255	0.1134		0.0025152	0.0683
0.1937	0.0026137		0.0922	0.0287
0.138	0.0932		0.0428	0.0135
0.1461	0.3895		0.2902	1.621
0.0724	0.0239		0.1485	0.0883
0.162	0.0077845		0.0315	0.0013468
0.1076	0.0475		0.0322	0.0063774
0.1791	0.3124		0.0884	0.1239
0.0195	4.9209e-06		0.0494	0.0119
0.0685	0.0012149		0.0561	0.0074557
0.8237	0.0401		0.0148	0.2789
0.079	0.0286		4.8156e-05	0.0568
0.0805	0.0472		0.067	0.1041
0.0443	0.1222		0.1113	0.1062
0.2053	0.0266		0.1366	0.0060416
0.1748	0.009599		0.0781	0.019
0.5247	0.4009		0.2026	8.7476e-06
0.059	0.0037025		0.0412	0.0772
0.1577	0.00031685		0.2365	0.1203
0.3081	0.00035466		0.3789	0.0322
0.0484	0.00023238		0.5819	0.0066483
0.0171	0.6127		0.0346	0.0271
0.7641	2.7773e-05		0.4989	0.1131
0.1351	0.1397		0.8479	0.1621
0.0253	0.0069005		0.0771	0.8913
0.3877	0.0041619		0.2951	0.0119
0.0151	0.0182		0.8343	0.0689
0.0402	0.0021298		0.465	0.0553
0.1511	0.0036132		0.4291	0.0454
0.1441	0.00013149		0.3585	0.0027752
0.1235	0.1042		0.0988	0.0061525
0.1905	0.0438		1.1948e-05	0.1041
0.0289	0.0366		0.0823	0.1806
0.0789	0.0197		0.1223	0.0377
0.0295	0.0074602		0.1026	0.0207
0.0856	0.0445		0.1059	0.06
0.0624	0.1092		0.0050886	0.0048314
0.00091518	0.188		0.1481	0.1386
0.0515	0.0236		0.00043673	0.0451
0.011	0.0047134		0.3153	0.2295
1.0119	0.0122		2.4682e-05	0.0147
0.2132	0.0695		0.0001014	0.0425
0.0372	0.0405		0.0211	0.0332
0.1655	0.0107		0.0198	0.0023353
0.0022543	0.0332		0.0292	0.0064792
0.0010194	0.0821		0.0421	0.0968
0.0276	0.0484		0.3417	0.0397
0.0483	0.2686		0.4933	0.0824
0.002329	0.013		0.0031123	0.0535
0.0339	0.2821		0.5361	0.061
0.387	0.1382		0.986	0.0154
0.0022685	0.0223		5.9461e-05	0.0436
0.012	0.0178		0.5296	0.1362
0.0022637	0.00031367		0.6223	0.0998
0.0184	0.0013682		0.7674	0.0252
0.0695	0.0036105		0.00022168	0.0015073
0.3916	0.4033		0.5607	0.005092
0.0274	0.0229		0.8587	0.0511
0.0545	0.0007504		0.5561	0.0077242
0.0457	0.1194		0.023	0.0281
0.078	0.00071114		0.4403	0.016
0.2402	0.0164		0.6561	0.0246
0.0169	0.0041564		0.6395	0.0997
0.0215	0.023		0.0068992	0.0258
0.1991	0.021		0.0162	0.017
0.00019567	0.6986		0.0283	0.0017636
0.0071365	0.00089927		0.2633	0.4413
0.4811	0.00081346		0.4734	0.1127
0.274	0.0472		0.7947	0.0047481
0.1191	0.0388		0.4705	0.7085
0.0474	0.1518		0.1898	0.6402
0.0789	0.0296		0.0223	0.0218
0.0089353	5.1733e-09		0.4089	0.028
0.0193	0.4234		0.0032042	0.2753
0.1295	0.0013494		0.3356	0.0054714
0.0553	0.0065645		0.3793	0.0045231
0.0662	0.0013908		0.1057	0.0611
0.00022194	0.119		0.081	0.0314
0.0107	0.0186		0.0077731	0.1035
0.1925	0.0011681		0.1362	0.1955
0.0041989	0.0279		0.134	0.0598
0.0389	0.0762		0.0095155	0.4982
0.0381	0.054		0.0039135	0.0511
0.3063	0.1047		0.4811	0.0272
0.0191	0.0463		0.3299	0.0169
0.2098	0.2467		0.0662	0.0119
0.1243	0.0322		0.5074	0.0158
0.0422	0.081		0.1415	0.0804
0.0099353	0.007284		0.0032053	0.01
0.0674	0.105		0.4078	0.5336
0.0291	0.1249		0.4514	0.0582
0.0341	0.00072045		0.1646	0.0318
0.08	0.0881		0.0182	0.0014599
0.0935	0.1437		6.7614e-05	1.1223
0.1561	0.0771		0.0393	0.3859
0.136	0.118		0.4499	0.0725
0.2853	0.0256		0.00059215	0.0014989
0.2024	0.3354		0.0029329	0.2704
0.0012469	0.0284		0.003588	0.0471
0.3457	0.0068617		0.0226	0.011
0.0036248	0.00012228		0.1134	0.1123
0.0017659	0.00063922		0.00053475	0.4654
0.0166	0.202		0.1859	0.304
0.00042437	0.002123		0.0876	0.0012077
0.0802	0.0039407		0.0977	0.0493
0.0349	0.0086756		0.0754	0.0732
0.0103	0.0073345		0.1223	0.0016484
0.0407	0.3754		0.0649	0.0186
0.0154	0.023		0.0064911	0.00010838
0.0282	0.0885		0.052	0.2154
0.0030529	8.6274e-05		0.2223	0.0504
0.0966	0.0579		0.0079479	0.0706
0.2321	0.1132		0.0027251	0.0055299
0.3579	0.0652		0.4073	0.0134
0.00011042	0.0319		0.1211	0.0168
0.0021733	0.0705		0.3799	0.3743
0.00031726	0.0662		0.0263	0.0981
0.0033853	0.0069991		0.0919	0.2554
0.0725	0.0038103		4.1896e-05	1.7583e-06
0.0666	0.0105		0.1697	0.0139
0.031	0.0425		0.0621	0.0106
0.189	0.00082136		0.0191	0.002068
0.0063411	0.0134		0.5587	0.0534
0.0075725	0.0058274		0.0436	0.1298
0.0048852	2.4792e-05		0.3034	0.00056699
0.0284	0.00049667		0.004603	0.1718
0.0114	0.0136		0.0538	0.0358
0.3809	0.003179		0.0178	0.0009386
0.0077111	0.0047253		0.7679	0.0099092
0.0268	0.0017346		0.0102	0.0093762
0.2309	0.5242		0.2197	0.219
0.0038906	0.0416		0.4887	0.0026818
0.0063193	0.0066276		0.0104	0.0191
0.0033905	0.0294		0.074	0.0102
0.3666	0.0307		0.553	0.05
0.023	0.0071077		0.0335	0.0014821
0.0596	0.0012295		0.3536	0.0109
0.1338	0.059		0.9337	0.1792
0.0455	0.0022592		0.5975	0.0038141
0.7959	0.0701		1.0743	0.00047132
1.3394	0.032		1.5198	0.0103
0.1481	0.0525		0.0019469	0.0189
0.0059178	0.0614		0.3088	0.0060282
0.0504	0.2		1.6972	0.0238
0.0219	0.0013076		1.1985	0.0785
0.0048379	0.0115		0.1972	0.00036841
0.4145	0.0017868		0.0101	0.1272
0.4635	0.3869		0.0060185	0.0072748
0.0016813	0.0047236		0.5668	0.0109
0.0246	0.052		0.0156	0.0319
0.3202	0.0512		0.0193	0.00048096
0.184	0.0141		0.1892	0.082
0.4724	0.0026633		0.0933	0.1383
0.0053773	0.0627		0.0043023	0.00014317
0.0208	0.0016336		0.0724	0.0085896
0.0267	0.00022054		0.0065845	0.0018766
0.0084623	0.0315		0.0884	0.0838
0.0011912	0.0029823		0.002579	0.1125
0.3931	0.0053228		0.1929	0.0113
0.0718	0.0023039		0.231	0.0188
0.1084	0.0609		0.1945	0.0036016
0.0074918	0.022		0.0184	0.0052151
0.0322	0.241		0.0205	0.0029059
0.19	0.0403		0.084	0.0222
0.0064794	0.0547		0.00027923	0.0327
0.00037753	0.0341		7.3845e-06	0.2876
0.0133	0.0055172		0.0213	0.0017082
0.00045373	0.0264		0.0002487	0.0026698
0.0014067	0.0389		0.4993	0.1239
9.4601e-07	0.0815		0.3516	0.00025603
0.00019095	0.00010765		0.0016505	0.5118
0.00017796	0.0945		0.0323	0.0029762
0.00044371	0.0618		0.0242	0.1872
0.00049675	0.0667		1.6662	0.2687
0.0012382	0.014		1.1837	0.0070709
0.5426	0.0436		0.0452	0.159
0.1182	0.1729		0.2463	0.0047017
0.4063	8.5397e-05		0.1613	0.1713
0.0032002	0.0368		2.0331	0.004507
1.0212e-07	0.0090353		0.9345	0.1593
0.0020395	0.0313		0.3315	0.0338
0.3185	0.0323		0.8681	0.0797
0.0005523	0.3247		0.0033536	0.0211
1.2612e-05	0.1244		0.0011813	0.0713
0.00039176	0.1438		0.3216	0.00097606
0.4914	0.0391		0.3458	0.129
0.004682	0.0427		1.1581	0.0526
0.0038932	0.0196		0.0022833	0.0468
1.597e-05	0.0169		0.2215	0.0115
0.0012741	0.0147		0.2788	0.0241
8.6681e-05	0.0766		0.0087265	0.3369
0.00059628	0.1183		0.7184	0.5684
5.13e-07	0.0103		0.2665	0.0166
0.1585	0.0009282		0.1324	0.0227
0.0018828	0.1054		0.1992	0.3014
0.1112	0.0044765		0.0022387	0.1229
8.0332e-05	0.0094286		0.0243	0.0643
0.0080358	0.0040041		0.4516	0.0064584
0.0025665	0.0087743		0.0069887	0.0179
0.00029265	0.0019314		0.2101	0.0306
0.0070884	0.0041884		0.0153	0.0204
0.0062499	0.0077675		0.00019209	0.0128
0.011	0.0248		1.4704	0.1188
0.0025025	0.0035141		0.4101	0.0045415
0.0042355	0.0006044		0.00019498	0.0186
0.004382	0.0443		0.4365	0.007077
0.0077757	0.0397		1.3165e-05	0.7229
0.0124	0.0139		0.0365	0.2374
0.0186	0.0145		0.0466	0.2747
0.0078354	0.0115		0.344	0.0571
0.00030592	0.1136		0.5372	0.00056634
0.00089232	0.0012368		0.025	0.0918
0.1212	0.0601		0.0257	0.0020944
0.00041448	0.0331		0.0354	0.4059
0.0149	0.017		1.8808e-05	0.0818
0.0035025	0.0014416		0.2508	0.0257
0.0366	0.0286		0.0044614	5.9177e-05
0.2738	0.0094031		0.0001673	0.0368
0.0108	0.0372		0.0525	0.0678
2.6463e-05	0.00030096		0.1099	0.2041
0.00014117	3.5872e-05		0.2533	0.0307
0.0961	0.0382		0.3339	0.004268
0.0006743	0.0057949		0.0597	0.0045996
0.0035257	0.0025646		0.3617	0.0689
0.0115	0.1293		0.2765	0.0367
0.2341	0.0589		0.4219	0.211
0.00085297	0.0403		0.3972	0.0181
4.859e-05	0.0518		0.1374	0.0725
0.0006282	0.0082521		1.1269e-05	0.0585
5.6117e-05	0.0341		0.0304	0.0071699
0.5866	0.0010622		0.6444	0.0561
0.00056833	0.1532		0.0656	0.0355
0.00056167	0.0086957		0.5778	0.0234
6.8124e-06	0.0049927		1.1797e-06	0.0609
0.0017323	0.1287		0.8499	0.2018
0.0261	0.0070102		0.5277	0.1174
0.002415	0.3094		0.1061	0.00014059
0.0079161	0.0074443		0.0376	0.0147
0.0029927	0.0297		0.1606	0.0086157
0.00019252	0.0031527		0.254	0.00014591
0.0008265	0.0181		0.4156	0.1585
0.00050805	0.279		0.1967	0.0272
7.1625e-05	0.0060099		0.0014309	7.8207e-05
3.7582e-06	0.0165		0.0315	0.2326
0.0048833	0.1871		0.3576	0.1104
0.023	0.0926		2.1248e-05	0.3016
0.0032417	0.0032587		0.1415	0.0060148
0.0171	0.0029925		0.2709	0.1853
0.0391	0.0079416		0.1412	0.1157
8.2962e-05	0.0117		0.0034234	0.0998
2.0277e-05	0.0064885		0.1466	0.4034
0.00013364	0.0086377		0.0028303	0.0102
0.0034806	0.0089372		0.0255	7.6814e-06
0.0825	0.0013472		0.0249	0.4494
0.0050355	0.8409		0.54	0.0119
0.0015551	0.0228		0.00061977	0.00037967
0.000524	0.0216			0.0010949
0.0092331	0.0049791			0.0014733
0.00013077	0.00036688			0.00030243
0.00037434	0.2398			0.002339
0.5988	0.019			0.2129
0.0092086	0.0537			0.0246
0.5208	0.0584			0.0074393
0.0039203	0.21			0.0058028
0.0126	6.0927e-05			0.0228
6.3583e-05	0.1387			0.0036998
0.0453	0.2125			0.0019563
0.0026684	0.0804			0.001406
0.0065972	0.0845			0.0063208
0.0020366	0.0159			0.0721
0.0079495	0.000185			0.0138
0.2811	0.0229			0.1134
0.3254	0.0196			0.0046999
0.00083609	0.0023582			0.0208
0.3942	0.002996			0.00062793
0.0115	0.0531			0.0208
0.0323	0.0051244			0.2272
0.0791	0.00082191			0.1246
0.016	0.0010363			0.0951
0.00092305	0.0568			0.00044457
0.1481	0.0028433			0.0177
0.0010916	5.9139e-05			0.0778
0.00096229	0.0114			0.00012445
1.1246e-05	0.0347			0.0943
0.0044539	0.0091662			0.021
0.0178	0.0639			0.1051
0.0113	0.3282			0.0696
0.0023871	0.1553			0.0076783
0.0055601	0.0105			0.0183
0.0076328	0.0118			0.0012352
0.0035551	0.0116			0.1357
0.0442	0.0026282			0.085
0.0040736	0.00086466			0.0092938
0.002391	0.006672			0.0256
0.00058907	0.0345			0.003535
0.269	0.1552			0.0194
0.2449	0.1566			0.0038718
0.0017544	0.00098741			0.0014284
0.0049904	0.0126			0.229
0.0057914	0.0298			0.0818
0.00079753	0.0709			0.0177
0.3122	0.0095226			6.9583e-05
0.0011548	0.1053			0.00034726
5.925e-05	0.053			0.0365
0.004595	0.007375			0.111
0.00067074	0.0211			0.0712
0.0041656	0.0032461			0.0914
0.0023836	0.0247			0.0127
0.0009903	0.0293			0.00011201
0.2246	2.0757e-06			0.0636
0.0056458	0.0015275			0.0016003
0.012	0.0268			0.1255
0.0148	0.00018887			0.4009
0.0055816	0.0023392			0.0761
0.001223	0.00156			0.031
0.00075324	0.1241			0.0248
0.0076818	0.0335			0.00020374
0.0666	0.0018066			0.00022245
0.00073433	0.0467			0.0259
1.3849e-05	6.0079e-06			0.0010133
0.0024781	0.0395			3.1568e-07
0.0018976	0.0010649			0.0070076
0.0010686	0.0021677			0.0544
0.003251	0.0034507			0.0361
0.00033522	0.000453			0.08
0.0017838	0.0421			0.1817
0.0090336	0.0018147			0.0010679
0.0063686	0.004245			0.0017128
0.00015091	0.0362			0.0642
0.4575	0.055			0.048
0.00043658	0.0802			0.2643
	0.0817			0.0243
	0.0043607			0.0135
	0.0394			0.015
	0.0081501			0.0025178
	0.2593			0.0336
	0.0104			0.027
	0.0565			0.1194
	0.0333			0.0434
	0.0099351			0.286
	0.2914			0.0751
	0.0015143			0.0027589
	0.0090554			0.0026178
	0.008314			0.0069819
	0.0195			4.1395e-06
	0.00015477			0.0384
	0.0405			0.1204
	7.6478e-11			0.2194
	0.1742			0.06
	0.0054627			0.1302
	0.5721			0.0267
	0.0446			0.0989
	0.2252			0.0297
	0.0073856			0.7379
	0.0219			0.0069478
	0.0056124			0.115
	0.0136			0.0354
	0.4514			0.0781
	0.0178			0.0011025
	0.0184			0.0166
	0.1665			0.1023
	7.5185e-05			0.0076755
	0.0211			0.9925
	0.1628			0.0401
	0.1483			0.0792
	0.0927			0.1947
	0.0105			0.017
	0.0087994			0.8919
	0.1512			0.0020066
	0.0064845			0.0117
	0.0155			0.0028318
	0.0674			0.013
	0.0388			0.004685
	0.0573			0.00013776
	0.1084			0.5718
	0.0118			0.3477
	0.0266			0.1104
	0.00070997			0.0075928
	0.179			0.0029827
	0.0644			0.0020798
	0.1172			0.8127
	0.013			0.0146
	0.00082902			0.2556
	0.0065238			0.0679
	0.0023194			0.00092826
	0.0469			0.0545
	0.00031092			0.0066721
	0.2187			0.0806
	0.0488			0.0034928
	0.1065			0.00066379
	0.0010247			0.0131
	0.00047089			0.0759
	0.0098595			0.0045618
	0.052			0.0105
	0.0848			0.026
	0.0033873			0.3215
	0.0034962			0.5084
	0.00059396			0.0343
	9.1517e-05			4.73e-06
	0.0206			0.00010681
	0.00041845			0.024
	0.0054937			0.0545
	1.26e-05			0.0867
	0.0361			0.0333
	9.0131e-05			0.0711
	0.0080353			0.0423
	0.3161			0.0123
	0.0481			0.0202
	0.0019338			0.00011559
	0.1385			0.1217
	0.0563			0.0026042
	0.0157			0.223
	0.0147			0.00021338
	0.0082726			0.0143
	0.0183			0.00164
	0.3148			0.0125
	0.0378			0.0203
	0.0358			0.1873
	0.02			0.1281
	0.0926			0.0033286
	0.159			0.0071796
	0.0131			0.0339
	0.3156			0.5883
	0.0034108			0.0030728
	0.0172			0.2984
	0.3427			0.4007
	0.00016765			0.1197
	0.0953			0.0356
	2.9594e-06			0.2374
	0.038			0.00018056
	0.0039849			0.0693
	0.0316			0.001892
	0.0062788			0.1
	0.0025731			0.3025
	0.1262			0.0835
	0.0744			0.0098541
	0.6505			0.1403
	0.0055965			0.1287
	0.0079805			0.0069405
	0.0041403			0.0089523
	0.00051073			0.0329
	0.0661			0.0026287
	6.005e-05			0.0074644
	0.0621			0.00022538
	0.0202			0.052
	0.0687			0.0323
	0.0593			0.0212
	0.1537			0.0382
	0.0277			0.0194
	0.027			0.0847
	0.5652			0.0685
	0.0042129			0.1182
	0.0202			0.0678
	0.00082818			0.0009605
	0.0362			0.0042142
	0.282			0.1328
	0.1593			0.00015944
	0.00087839			0.0014333
	0.00011733			0.0986
	0.0968			4.0456e-06
	4.074e-05			0.0061239
	0.0004983			0.06
	0.0523			0.0335
	1.9364e-05			0.0838
	0.0067629			0.4575
	0.0058505			0.1656
	0.001996			0.0038609
	0.0043975			0.1036
	0.00047488			0.3942
	0.0002321			0.0060163
	0.001379			0.0005837
	0.3298			0.0029973
	0.096			0.0025355
	0.0658			0.0084406
	0.0070872			0.0395
	0.0028943			0.0405
	0.3272			0.2275
	0.2369			0.1488
	0.0124			0.392
	0.1395			0.0126
	0.0308			4.9814e-07
	0.00071124			0.0034572
	0.018			0.0428
	0.0322			0.00055976
	0.0192			0.0103
	0.008008			0.176
	0.0053806			0.0070332
	0.0047444			0.0604
	0.00026396			0.0443
	4.108e-06			0.0213
	0.0112			0.0143
	0.00046241			0.0181
	0.0014885			0.0037591
	0.0195			0.052
	8.3474e-05			0.1557
	0.0087057			0.0248
	0.0242			0.0241
	0.5215			0.0016549
	0.3525			0.0172
	0.1232			0.0042466
	0.0015674			0.0073775
	0.001307			0.0211
	0.00033103			0.336
	0.004671			0.0137
	0.0129			0.0050315
	0.0935			0.1817
	0.2124			0.2002
	0.0388			0.0179
	0.00047176			0.0121
	0.0029995			0.0018237
	0.0559			0.0223
	0.0613			0.0039668
	0.0189			0.0092839
	0.0308			0.0601
	0.0302			0.1081
	0.00056507			4.1731e-09
	0.027			0.0496
	0.0105			0.0504
	0.0085157			0.0511
	0.1813			5.8755e-06
	0.1264			0.1958
	0.0016356			0.7235
	0.004235			0.018
	0.00036574			0.046
	0.0657			0.3427
	0.0089366			0.1122
	0.0049989			0.243
	0.3478			0.064
	0.0277			0.00038999
	0.0363			0.00030446
	0.0101			0.1717
	0.0336			0.3699
	9.5852e-07			0.0508
	0.0293			0.0308
	0.0093648			0.0504
	0.0135			0.0814
	0.3144			0.0352
	0.2491			0.0565
	0.638			0.0074551
	0.0883			0.0002793
	0.0417			0.0067072
	0.0528			0.0137
	0.4023			0.0073981
	0.4017			0.0040392
	0.0988			0.0014341
	0.0322			0.00068852
	0.1301			0.0069986
	0.0339			0.0049682
	0.1132			0.1011
	0.005685			0.0151
	0.7661			0.00026875
	0.0398			0.1111
	0.0038928			0.0015762
	0.1435			0.0058786
	0.1531			0.0951
	0.0608			0.1134
	0.0015641			0.0026137
	0.0239			0.0932
	0.0504			0.3895
	0.0956			0.0239
	1.0372			0.0077845
	0.7712			0.0475
	0.0737			0.3124
	0.0844			4.9209e-06
	0.5655			0.0012149
	0.2042			0.0401
	0.2579			0.0286
	0.0739			0.0472
	0.4957			0.1222
	0.3882			0.0266
	0.0504			0.009599
	0.1501			0.4009
	1.4311			0.0037025
	0.4065			0.00031685
	0.3494			0.00035466
	0.0080284			0.00023238
	0.05			0.6127
	0.069			2.7773e-05
	0.0595			0.1397
	0.4354			0.0069005
	0.4785			0.0041619
	0.0042846			0.0182
	0.5938			0.0021298
	0.0097796			0.0036132
	0.1031			0.00013149
	0.0244			0.1042
	0.0158			0.0438
	0.2988			0.0366
	0.0513			0.0197
	0.0265			0.0074602
	0.0252			0.0445
	0.0019197			0.1092
	0.0196			0.188
	0.2199			0.0236
	0.0293			0.0047134
	0.0662			0.0122
	0.5797			0.0695
	0.0258			0.0405
	0.2218			0.0107
	0.1005			0.0332
	0.0051043			0.0821
	0.1681			0.0484
	0.0027505			0.2686
	0.0036168			0.013
	0.1359			0.2821
	0.0866			0.1382
	0.6454			0.0223
	0.0435			0.0178
	0.0732			0.00031367
	0.1395			0.0013682
	0.252			0.0036105
	0.0194			0.4033
	0.3619			0.0229
	0.4798			0.0007504
	0.0173			0.1194
	0.034			0.00071114
	0.0142			0.0164
	0.0084765			0.0041564
	0.00033806			0.023
	0.0349			0.021
	1.5932e-05			0.6986
	0.072			0.00089927
	0.0153			0.00081346
	0.00087852			0.0472
	0.0879			0.0388
	0.0104			0.1518
	0.0442			0.0296
	0.0963			5.1733e-09
	0.1416			0.4234
	0.1499			0.0013494
	0.0368			0.0065645
	0.0068721			0.0013908
	0.0908			0.119
	0.3096			0.0186
	0.0176			0.0011681
	0.0234			0.0279
	0.0011489			0.0762
	0.0486			0.054
	0.0206			0.1047
	0.022			0.0463
	0.0688			0.2467
	0.0441			0.0322
	0.00050196			0.081
	0.0258			0.007284
	0.15			0.105
	0.5136			0.1249
	0.0144			0.00072045
	0.0049022			0.0881
	0.1686			0.1437
	0.0303			0.0771
	0.0959			0.118
	7.4103e-05			0.0256
	0.2541			0.3354
	0.00037866			0.0284
	0.2412			0.0068617
	0.5449			0.00012228
	1.4913			0.00063922
	0.1154			0.202
	0.0271			0.002123
	0.0244			0.0039407
	0.0135			0.0086756
	0.0534			0.0073345
	0.0342			0.3754
	0.4981			0.023
	0.6787			0.0885
	0.0802			8.6274e-05
	0.0296			0.0579
	0.7463			0.1132
	0.1343			0.0652
	0.4117			0.0319
	0.0032684			0.0705
	0.1423			0.0662
	0.0093044			0.0069991
	0.1792			0.0038103
	0.0624			0.0105
	0.0012789			0.0425
	3.3697e-06			0.00082136
	1.1898			0.0134
	0.4756			0.0058274
	0.0289			2.4792e-05
	0.0823			0.00049667
	0.033			0.0136
	0.1072			0.003179
	7.1735e-06			0.0047253
	0.0083556			0.0017346
	0.0618			0.5242
	0.1277			0.0416
	0.282			0.0066276
	0.3954			0.0294
	0.0196			0.0307
	0.038			0.0071077
	0.0505			0.0012295
	1.5597			0.059
	0.2486			0.0022592
	0.0149			0.0701
	0.348			0.032
	0.6904			0.0525
	0.2057			0.0614
	0.0742			0.2
	0.0764			0.0013076
	0.5248			0.0115
	0.0149			0.0017868
	0.0962			0.3869
	0.00019485			0.0047236
	0.5771			0.052
	0.1889			0.0512
	0.01			0.0141
	0.0015055			0.0026633
	0.6761			0.0627
	0.0194			0.0016336
	0.0586			0.00022054
	0.0616			0.0315
	0.0324			0.0029823
	0.0796			0.0053228
	0.0342			0.0023039
	0.0565			0.0609
	0.1987			0.022
	0.088			0.241
	0.0381			0.0403
	0.3307			0.0547
	0.4177			0.0341
	0.437			0.0055172
	0.1125			0.0264
	0.0913			0.0389
	0.0072454			0.0815
	0.0315			0.00010765
	0.052			0.0945
	0.0216			0.0618
	0.0301			0.0667
	0.1583			0.014
	0.72			0.0436
	0.1046			0.1729
	0.1409			8.5397e-05
	0.0515			0.0368
	0.0165			0.0090353
	0.018			0.0313
	0.00010424			0.0323
	0.00057052			0.3247
	0.0313			0.1244
	0.00036659			0.1438
	0.0433			0.0391
	0.0165			0.0427
	0.0745			0.0196
	0.0051184			0.0169
	0.015			0.0147
	0.3121			0.0766
	0.0593			0.1183
	0.074			0.0103
	0.0853			0.0009282
	0.0608			0.1054
	0.2886			0.0044765
	0.0723			0.0094286
	0.1004			0.0040041
	0.2357			0.0087743
	0.1798			0.0019314
	0.0615			0.0041884
	0.0951			0.0077675
	0.2235			0.0248
	0.0047574			0.0035141
	0.0025152			0.0006044
	0.0922			0.0443
	0.0428			0.0397
	0.2902			0.0139
	0.1485			0.0145
	0.0315			0.0115
	0.0322			0.1136
	0.0884			0.0012368
	0.0494			0.0601
	0.0561			0.0331
	0.0148			0.017
	4.8156e-05			0.0014416
	0.067			0.0286
	0.1113			0.0094031
	0.1366			0.0372
	0.0781			0.00030096
	0.2026			3.5872e-05
	0.0412			0.0382
	0.2365			0.0057949
	0.3789			0.0025646
	0.5819			0.1293
	0.0346			0.0589
	0.4989			0.0403
	0.8479			0.0518
	0.0771			0.0082521
	0.2951			0.0341
	0.8343			0.0010622
	0.465			0.1532
	0.4291			0.0086957
	0.3585			0.0049927
	0.0988			0.1287
	1.1948e-05			0.0070102
	0.0823			0.3094
	0.1223			0.0074443
	0.1026			0.0297
	0.1059			0.0031527
	0.0050886			0.0181
	0.1481			0.279
	0.00043673			0.0060099
	0.3153			0.0165
	2.4682e-05			0.1871
	0.0001014			0.0926
	0.0211			0.0032587
	0.0198			0.0029925
	0.0292			0.0079416
	0.0421			0.0117
	0.3417			0.0064885
	0.4933			0.0086377
	0.0031123			0.0089372
	0.5361			0.0013472
	0.986			0.8409
	5.9461e-05			0.0228
	0.5296			0.0216
	0.6223			0.0049791
	0.7674			0.00036688
	0.00022168			0.2398
	0.5607			0.019
	0.8587			0.0537
	0.5561			0.0584
	0.023			0.21
	0.4403			6.0927e-05
	0.6561			0.1387
	0.6395			0.2125
	0.0068992			0.0804
	0.0162			0.0845
	0.0283			0.0159
	0.2633			0.000185
	0.4734			0.0229
	0.7947			0.0196
	0.4705			0.0023582
	0.1898			0.002996
	0.0223			0.0531
	0.4089			0.0051244
	0.0032042			0.00082191
	0.3356			0.0010363
	0.3793			0.0568
	0.1057			0.0028433
	0.081			5.9139e-05
	0.0077731			0.0114
	0.1362			0.0347
	0.134			0.0091662
	0.0095155			0.0639
	0.0039135			0.3282
	0.4811			0.1553
	0.3299			0.0105
	0.0662			0.0118
	0.5074			0.0116
	0.1415			0.0026282
	0.0032053			0.00086466
	0.4078			0.006672
	0.4514			0.0345
	0.1646			0.1552
	0.0182			0.1566
	6.7614e-05			0.00098741
	0.0393			0.0126
	0.4499			0.0298
	0.00059215			0.0709
	0.0029329			0.0095226
	0.003588			0.1053
	0.0226			0.053
	0.1134			0.007375
	0.00053475			0.0211
	0.1859			0.0032461
	0.0876			0.0247
	0.0977			0.0293
	0.0754			2.0757e-06
	0.1223			0.0015275
	0.0649			0.0268
	0.0064911			0.00018887
	0.052			0.0023392
	0.2223			0.00156
	0.0079479			0.1241
	0.0027251			0.0335
	0.4073			0.0018066
	0.1211			0.0467
	0.3799			6.0079e-06
	0.0263			0.0395
	0.0919			0.0010649
	4.1896e-05			0.0021677
	0.1697			0.0034507
	0.0621			0.000453
	0.0191			0.0421
	0.5587			0.0018147
	0.0436			0.004245
	0.3034			0.0362
	0.004603			0.055
	0.0538			0.0802
	0.0178			0.0817
	0.7679			0.0043607
	0.0102			0.0394
	0.2197			0.0081501
	0.4887			0.2593
	0.0104			0.0104
	0.074			0.0565
	0.553			0.0333
	0.0335			0.0099351
	0.3536			0.2914
	0.9337			0.0015143
	0.5975			0.0090554
	1.0743			0.008314
	1.5198			0.0195
	0.0019469			0.00015477
	0.3088			0.0405
	1.6972			7.6478e-11
	1.1985			0.1742
	0.1972			0.0054627
	0.0101			0.5721
	0.0060185			0.0446
	0.5668			0.2252
	0.0156			0.0073856
	0.0193			0.0219
	0.1892			0.0056124
	0.0933			0.0136
	0.0043023			0.4514
	0.0724			0.0178
	0.0065845			0.0184
	0.0884			0.1665
	0.002579			7.5185e-05
	0.1929			0.0211
	0.231			0.1628
	0.1945			0.1483
	0.0184			0.0927
	0.0205			0.0105
	0.084			0.0087994
	0.00027923			0.1512
	7.3845e-06			0.0064845
	0.0213			0.0155
	0.0002487			0.0674
	0.4993			0.0388
	0.3516			0.0573
	0.0016505			0.1084
	0.0323			0.0118
	0.0242			0.0266
	1.6662			0.00070997
	1.1837			0.179
	0.0452			0.0644
	0.2463			0.1172
	0.1613			0.013
	2.0331			0.00082902
	0.9345			0.0065238
	0.3315			0.0023194
	0.8681			0.0469
	0.0033536			0.00031092
	0.0011813			0.2187
	0.3216			0.0488
	0.3458			0.1065
	1.1581			0.0010247
	0.0022833			0.00047089
	0.2215			0.0098595
	0.2788			0.052
	0.0087265			0.0848
	0.7184			0.0033873
	0.2665			0.0034962
	0.1324			0.00059396
	0.1992			9.1517e-05
	0.0022387			0.0206
	0.0243			0.00041845
	0.4516			0.0054937
	0.0069887			1.26e-05
	0.2101			0.0361
	0.0153			9.0131e-05
	0.00019209			0.0080353
	1.4704			0.3161
	0.4101			0.0481
	0.00019498			0.0019338
	0.4365			0.1385
	1.3165e-05			0.0563
	0.0365			0.0157
	0.0466			0.0147
	0.344			0.0082726
	0.5372			0.0183
	0.025			0.3148
	0.0257			0.0378
	0.0354			0.0358
	1.8808e-05			0.02
	0.2508			0.0926
	0.0044614			0.159
	0.0001673			0.0131
	0.0525			0.3156
	0.1099			0.0034108
	0.2533			0.0172
	0.3339			0.3427
	0.0597			0.00016765
	0.3617			0.0953
	0.2765			2.9594e-06
	0.4219			0.038
	0.3972			0.0039849
	0.1374			0.0316
	1.1269e-05			0.0062788
	0.0304			0.0025731
	0.6444			0.1262
	0.0656			0.0744
	0.5778			0.6505
	1.1797e-06			0.0055965
	0.8499			0.0079805
	0.5277			0.0041403
	0.1061			0.00051073
	0.0376			0.0661
	0.1606			6.005e-05
	0.254			0.0621
	0.4156			0.0202
	0.1967			0.0687
	0.0014309			0.0593
	0.0315			0.1537
	0.3576			0.0277
	2.1248e-05			0.027
	0.1415			0.5652
	0.2709			0.0042129
	0.1412			0.0202
	0.0034234			0.00082818
	0.1466			0.0362
	0.0028303			0.282
	0.0255			0.1593
	0.0249			0.00087839
	0.54			0.00011733
	0.00061977			0.0968
				4.074e-05
				0.0004983
				0.0523
				1.9364e-05
				0.0067629
				0.0058505
				0.001996
				0.0043975
				0.00047488
				0.0002321
				0.001379
				0.3298
				0.096
				0.0658
				0.0070872
				0.0028943
				0.3272
				0.2369
				0.0124
				0.1395
				0.0308
				0.00071124
				0.018
				0.0322
				0.0192
				0.008008
				0.0053806
				0.0047444
				0.00026396
				4.108e-06
				0.0112
				0.00046241
				0.0014885
				0.0195
				8.3474e-05
				0.0087057
				0.0242
				0.5215
				0.3525
				0.1232
				0.0015674
				0.001307
				0.00033103
				0.004671
				0.0129
				0.0935
				0.2124
				0.0388
				0.00047176
				0.0029995
				0.0559
				0.0613
				0.0189
				0.0308
				0.0302
				0.00056507
				0.027
				0.0105
				0.0085157
				0.1813
				0.1264
				0.0016356
				0.004235
				0.00036574
				0.0657
				0.0089366
				0.0049989
				0.3478
				0.0277
				0.0363
				0.0101
				0.0336
				9.5852e-07
				0.0293
				0.0093648

## Sheet: Figure 7 Data
hsp-90 x	hsp-90 y	hsp-90 noise		hsp-90 syn/nat I x	hsp-90 syn/nat I y	hsp-90 syn/nat I noise		hsp-90 3' x	hsp-90 3' y	hsp-90 3' noise		hsp-90 5' x	hsp-90 5' y	hsp-90 5' noise		HSP-90 T2A x	HSP-90 T2A y	HSP-90 T2A noise		HSP-90 T2A I x	HSP-90 T2A I y	HSP-90 T2A I noise		MTL-2 T2A x	MTL-2 T2A y	MTL-2 T2A noise		MTL-2 T2A I x	MTL-2 T2A I y	MTL-2 T2A I noise
1.2327	1.5659	0.0555		1.2053	1.4245	0.024		1.698	1.5791	0.0070658		1.1537	1.1961	0.00090127		1.5838	1.4649	0.0070657		1.0999	1.1061	1.9468e-05		0.5237	0.5845	0.0018498		0.4236	0.5262	0.0052571
1.2459	1.2569	6.0624e-05		1.2071	1.4873	0.0393		0.8531	0.6543	0.0197		1.1581	1.2405	0.0033886		1.2059	1.1751	0.00047393		0.7175	0.7452	0.00038343		0.7436	0.7563	8.0786e-05		0.307	0.3368	0.00044265
0.6788	0.1766	0.1261		0.5551	0.7391	0.0169		0.7347	0.9331	0.0197		0.7848	0.8201	0.00062266		0.7634	0.6993	0.0020554		0.7005	0.724	0.00027595		1.1007	1.1016	4.2018e-07		1.4765	1.5601	0.0034968
0.8344	0.6337	0.0201		0.9981	1.1911	0.0186		0.537	0.4142	0.0075355		0.8529	0.8263	0.00035563		0.9465	0.7935	0.0117		0.9524	0.8979	0.0014863		1.6258	1.6464	0.00021343		1.5367	1.5337	4.2553e-06
1.3331	0.842	0.1206		1.0267	0.9396	0.0037926		1.0565	0.9984	0.0016894		0.9964	1.026	0.00043844		0.7359	1.0948	0.0644		1.3689	1.3511	0.00015884		1.7468	2.0206	0.0375		1.7674	2.0996	0.0552
1.0433	0.5854	0.1048		0.9642	1.056	0.0042132		0.5737	0.5728	4.6453e-07		0.8481	0.8673	0.00018379		1.317	1.0462	0.0367		1.3596	1.3326	0.00036631		2.0454	2.3042	0.0335		1.5053	1.8977	0.077
1.3353	1.6186	0.0401		0.7213	0.9143	0.0186		0.6652	0.7698	0.0054737		1.1821	1.1784	6.7003e-06		1.3749	1.1255	0.0311		1.0748	1.011	0.0020368		0.233	0.2311	1.7322e-06		0.5124	0.5251	8.1129e-05
1.5312	2.0577	0.1386		1.3282	1.229	0.0049179		1.3522	0.9545	0.0791		1.0373	1.0624	0.00031535		0.7993	1.5235	0.2622		0.9851	0.9426	0.00090074		0.3302	0.3147	0.00012053		0.8597	0.6734	0.0174
0.507	0.383	0.0076912		1.1818	1.1377	0.00097579		0.6371	0.475	0.0131		1.6216	1.4522	0.0143		0.4073	0.9272	0.1351		1.4751	1.3097	0.0137		0.8072	0.6621	0.0105		1.33	1.2915	0.0007419
0.8901	0.6253	0.035		0.5255	0.5627	0.000691		0.6508	0.2427	0.0833		0.3684	0.5064	0.009529		0.227	0.4653	0.0284		0.8252	0.9363	0.0061742		1.9938	2.2363	0.0294		1.1593	0.9161	0.0296
0.5523	0.4806	0.0025711		0.9259	0.8534	0.0026247		0.6039	0.4661	0.0094964		1.0854	1.152	0.0022117		0.5581	0.935	0.071		0.9021	1.0045	0.0052448		1.3334	1.0825	0.0315		1.0706	1.1027	0.00051508
0.9204	1.1677	0.0306		1.1556	1.112	0.00095027		1.0109	0.8716	0.0096929		1.4523	1.269	0.0168		0.8082	1.0316	0.025		0.4933	0.5183	0.00031242		1.2449	1.116	0.008308		0.6093	0.5473	0.001922
0.6653	0.3569	0.0476		0.8109	0.7929	0.00016228		0.538	0.4291	0.0059233		0.6783	0.681	3.5212e-06		1.3019	1.3412	0.00077223		0.3286	0.393	0.0020704		0.4503	0.3673	0.0034425		0.3873	0.336	0.001316
1.2888	1.5007	0.0225		0.5376	0.5935	0.0015642		1.3104	0.9467	0.0661		0.4689	0.3995	0.0024081		0.6729	0.8462	0.015		0.9967	1.0135	0.00014119		0.6121	0.4853	0.0080369		0.1447	0.1814	0.00067489
1.6304	1.9524	0.0518		1.3694	1.2662	0.0053314		1.3113	1.4149	0.0053602		0.9941	0.971	0.00026673		0.9671	0.8783	0.0039453		1.1743	1.1273	0.0011063		1.2612	1.143	0.0069808		0.2964	0.2586	0.00071285
0.4874	0.3419	0.0106		1.2787	1.2267	0.0013507		0.7972	0.9705	0.015		1.1763	1.1851	3.8766e-05		0.6127	0.5833	0.00043207		1.4891	1.4733	0.00012436		0.7791	0.8246	0.0010331		0.606	0.6175	6.5348e-05
0.7523	0.2803	0.1114		0.7263	0.7523	0.00033754		0.6554	0.8071	0.0115		0.5847	0.6115	0.00035888		0.8234	0.7503	0.002674		0.9315	0.9446	8.5304e-05		1.0543	0.8915	0.0133		0.5454	0.5535	3.2545e-05
0.9021	1.0256	0.0076233		0.8792	0.544	0.0562		0.3512	0.708	0.0636		1.1557	0.9321	0.025		1.4868	1.2676	0.024		1.1624	1.1536	3.801e-05		0.8239	0.9321	0.0058516		0.6271	0.6131	9.7728e-05
0.9931	0.5325	0.1061		0.9761	0.9829	2.3203e-05		0.7539	1.2107	0.1043		0.8702	0.875	1.1461e-05		1.65	1.2367	0.0854		0.9062	0.8868	0.00018797		0.8825	0.6164	0.0354		0.9427	0.5195	0.0896
1.429	0.3841	0.5459		1.0756	1.0228	0.0013936		0.7404	1.0435	0.0459		0.7432	0.7929	0.001235		0.9025	0.854	0.0011745		1.1997	1.1243	0.0028404		1.0108	0.6527	0.0641		0.6275	0.3803	0.0306
1.5939	1.7872	0.0187		1.0977	0.9656	0.0087335		0.6108	0.5813	0.00043555		0.7969	1.1175	0.0514		0.7487	0.7576	4.0185e-05		0.9924	0.9593	0.00054897		1.0157	1.4	0.0739		1.3213	1.5781	0.033
1.3804	1.2934	0.0037862		1.0618	1.1227	0.0018516		1.3053	1.6742	0.068		1.5295	1.4979	0.0004976		0.727	0.7351	3.267e-05		1.107	1.0921	0.00011132		1.5404	1.6059	0.0021499		1.6047	1.2883	0.0501
0.1772	0.2204	0.00093088		1.1757	1.2656	0.0040381		1.868	2.2025	0.0559		1.1213	1.1715	0.0012592		1.3868	1.0629	0.0524		0.6962	0.8371	0.009926		0.8201	1.0266	0.0213		1.6041	1.7122	0.0058428
0.4556	0.2745	0.0164		0.5298	0.6259	0.0046188		0.6308	1.5008	0.3784		0.8851	0.8253	0.001787		1.0888	0.8507	0.0283		0.6164	0.7722	0.0121		1.0989	1.1131	0.00010051		1.1977	1.3056	0.005814
0.9412	0.9121	0.00042446		0.3847	0.6037	0.024		1.4852	1.539	0.0014451		0.7518	0.8362	0.0035616		1.1614	0.9058	0.0327		0.5669	0.6097	0.00091719		0.438	0.501	0.0019855		0.6515	0.4115	0.0288
0.5741	0.4935	0.0032486		1.317	1.4183	0.0051322		1.3063	1.3955	0.0039807		1.2419	1.0485	0.0187		1.3335	1.5646	0.0267		0.7573	0.7477	4.6033e-05		1.0944	0.853	0.0291		0.3084	0.3019	2.1119e-05
1.2604	1.5135	0.032		0.8725	0.8563	0.00013216		1.544	1.5646	0.00021245		0.873	0.8313	0.00086919		1.0667	1.1604	0.0043913		1.1662	1.1381	0.00039206		1.0898	1.2063	0.006792		1.1098	1.0431	0.0022234
1.505	1.8162	0.0484		0.7281	1.0544	0.0533		0.2265	0.4555	0.0262		0.731	0.8083	0.0029856		0.5518	1.1658	0.1885		1.0529	0.9701	0.0034268		1.4839	1.5925	0.0058942		1.01	0.9258	0.0035423
0.4808	0.6273	0.0107		1.3771	1.4349	0.0016689		1.0526	1.3679	0.0497		1.1893	1.2576	0.0023318		1.0416	1.3983	0.0636		1.0752	1.0864	6.2977e-05		1.5075	1.6151	0.0057878		0.9541	1.027	0.0026535
0.4335	0.377	0.0015949		1.3941	1.4322	0.00072399		1.7984	2.0334	0.0276		1.1672	1.2076	0.00081599		2.131	1.4883	0.2066		1.2531	1.2171	0.00064919		1.1867	1.2909	0.0054328		1.0082	1.0236	0.00011791
0.9507	0.8191	0.0086702		0.4343	0.3806	0.0014394		0.8932	1.122	0.0262		0.6822	0.747	0.0020952		2.0134	1.439	0.165		1.0366	1.0838	0.0011174		0.7664	0.8637	0.0047285		1.022	0.8503	0.0147
0.9531	0.5506	0.081		0.4574	0.8414	0.0737		0.3655	0.5459	0.0163		0.6141	0.9307	0.0501		0.3674	0.8694	0.126		0.9107	0.8943	0.00013456		0.9418	0.9958	0.0014568		0.8278	0.6311	0.0193
0.8326	0.6737	0.0126		1.1874	1.0933	0.0044289		0.8025	0.9553	0.0117		1.1889	1.1068	0.0033663		0.913	1.0308	0.0069365		0.355	0.3632	3.4213e-05		1.1659	1.1885	0.00025579		1.319	1.3602	0.00084882
1.6306	1.6813	0.0012844		1.056	0.997	0.0017445		0.3708	0.3404	0.00046003		0.6846	0.6278	0.001611		1.0985	1.1368	0.0007322		0.9154	0.8978	0.00015579		1.4035	1.3593	0.00097411		1.4784	1.3998	0.0030878
1.166	0.9201	0.0302		1.1164	1.0256	0.0041259		0.7796	0.8188	0.00077027		0.8726	0.9872	0.0065702		0.6404	0.5752	0.0021263		0.8602	0.8887	0.0004068		1.0521	1.204	0.0115		1.672	1.7098	0.00071617
1.0886	1.256	0.014		1.3962	1.2812	0.0066226		1.8197	1.6328	0.0175		1.4572	1.3825	0.002793		1.5491	1.3972	0.0115		1.0316	1.0755	0.00096175		1.4204	1.498	0.0030119		1.6767	1.971	0.0433
1.518	1.5354	0.00015123		1.4209	1.2686	0.0116		1.406	1.5032	0.0047234		1.1174	1.1298	7.6076e-05		1.5193	1.1586	0.0651		0.6744	0.7545	0.0032086		0.647	0.6206	0.00034984		0.7433	0.7273	0.00012831
0.9086	1.0151	0.0056712		0.8999	0.8263	0.002704		1.4288	1.117	0.0486		0.6788	0.6826	7.2756e-06		1.5769	1.339	0.0283		0.7896	0.8423	0.001388		0.3386	0.3075	0.00048285		1.1512	0.9694	0.0165
0.3375	0.2181	0.0071213		0.8526	0.5335	0.0509		0.9263	0.8218	0.0054577		0.7238	0.4933	0.0266		0.8681	0.9879	0.0071809		0.4791	0.5243	0.001022		0.687	0.6493	0.00070836		1.4245	1.4646	0.00080462
0.7946	0.8556	0.0018585		1.0082	0.9817	0.00035293		1.5041	1.4305	0.0027075		1.5566	1.3613	0.0191		0.9096	1.1548	0.03		1.2813	1.1967	0.0035809		0.537	0.6433	0.0056507		1.3984	1.4712	0.0026496
1.8261	2.4508	0.1951		1.1564	1.0385	0.0069461		1.5951	1.2828	0.0488		1.1613	1.0504	0.0061497		0.6333	0.5917	0.00086465		1.6448	1.3529	0.0426		1.0289	1.0156	8.8815e-05		1.5632	1.8	0.028
1.2732	0.7784	0.1224		1.0054	0.8853	0.0072158		1.3887	1.5586	0.0144		0.7015	0.7069	1.4712e-05		0.98	0.9376	0.00089876		1.033	0.9683	0.002091		0.8032	0.8645	0.001881		0.9369	0.9569	0.00020079
0.8671	0.9046	0.00070314		1.2228	1.1495	0.0026917		1.2406	1.3981	0.0124		1.3402	1.3235	0.00013965		1.3129	1.1316	0.0164		1.1642	1.1399	0.0002951		0.4556	0.4241	0.00049813		0.3425	0.3611	0.00017366
1.3053	1.4245	0.0071062		1.1375	1.0412	0.0046427		1.2139	1.3503	0.0093036		1.1121	1.141	0.00041687		1.3867	1.1929	0.0188		1.1096	1.1458	0.00065544		0.6553	0.5259	0.0083817		0.97	0.7145	0.0327
1.0761	0.8694	0.0214		0.5383	0.537	8.7238e-07		1.1947	1.2014	2.2713e-05		0.8936	0.8782	0.0001194		1.6346	1.2309	0.0815		0.6071	0.6605	0.0014291		1.1192	1.2374	0.0069787		1.1299	1.0163	0.0064484
0.358	0.3119	0.0010603		0.6461	0.5735	0.0026371		0.2139	0.5005	0.0411		0.2034	0.2709	0.0022808		0.9105	1.0397	0.0083523		1.6326	1.5008	0.0086771		1.394	1.343	0.0012991		1.5871	1.4196	0.014
0.6485	0.8044	0.0122		0.9596	0.9305	0.00042446		0.7695	0.8363	0.0022309		1.3849	1.2963	0.0039221		0.705	0.8516	0.0108		1.3971	1.2878	0.0059733		1.4262	1.5701	0.0103		1.6144	1.9367	0.052
1.1731	0.7927	0.0723		1.0944	0.9947	0.0049709		0.911	1.1687	0.0332		0.8412	0.9513	0.0060543		0.7075	0.653	0.0014825		0.5005	0.569	0.0023477		1.1888	1.4653	0.0382		1.5848	1.5704	0.00010453
0.9027	1.1154	0.0226		0.8504	0.7306	0.0071825		0.8199	0.8679	0.0011521		1.2229	1.1819	0.00084153		1.0765	0.8815	0.019		0.7662	0.8782	0.0062639		0.459	0.3287	0.0084913		0.3428	0.3325	5.3428e-05
0.7984	0.486	0.0488		1.6715	1.4549	0.0235		1.7019	1.3671	0.056		1.4299	1.3876	0.00089278		1.0741	0.8777	0.0193		0.6912	0.875	0.0169		1.0397	0.9918	0.001144		0.3158	0.3346	0.00017665
0.4354	0.5356	0.0050184		1.4989	1.362	0.0093777		1.3998	1.165	0.0276		1.04	1.1348	0.0044932		1.9168	1.3174	0.1796		0.9111	0.9662	0.0015168		1.8007	1.6317	0.0143		0.8162	0.7788	0.00070013
1.4856	0.9155	0.1625		0.4736	0.4788	1.3444e-05		0.7327	0.8276	0.0044968		0.5601	0.5563	7.2488e-06		0.4198	0.7085	0.0417		0.4284	0.502	0.0027062		1.8097	1.4905	0.051		0.7793	0.8233	0.00096811
1.3317	1.4013	0.0024214		0.8378	0.7534	0.0035606		0.9647	0.6639	0.0453		1.3043	1.219	0.0036304		1.2939	1.0967	0.0195		1.3954	1.2907	0.0054846		1.0707	1.0431	0.00038267		1.2074	1.0445	0.0133
1.4678	1.1462	0.0517		0.9372	0.8383	0.0048959		1.1036	1.0884	0.00011534		1.4709	1.423	0.0011475		0.7358	1.1753	0.0966		1.817	1.723	0.0044198		1.1683	1.1424	0.0003342		0.5903	0.6137	0.00027513
1.2293	1.4667	0.0282		1.0038	0.9126	0.0041677		1.0134	0.8742	0.0096879		1.3787	1.2728	0.0056088		0.8253	0.8432	0.00015879		0.8157	0.9911	0.0154		0.4157	0.3167	0.0049062		0.4722	0.6395	0.014
1.2105	1.6121	0.0807		0.865	0.5203	0.0594		0.7195	0.6698	0.0012351		1.4854	1.3015	0.0169		0.9679	1.0664	0.0048526		0.8574	0.968	0.006118		0.384	0.3029	0.0032918		1.0228	0.964	0.0017289
0.4358	0.6806	0.03		1.1659	1.3286	0.0132		1.1669	0.6919	0.1128		0.8017	0.9473	0.0106		0.4369	0.6105	0.0151		0.8272	0.8521	0.00030947		0.4994	0.405	0.0044612		1.0116	1.1291	0.0069021
0.6595	0.9769	0.0504		1.2432	1.4354	0.0185		0.9903	0.5729	0.0871		0.7705	0.8604	0.0040463		1.1472	1.2332	0.0036987		1.4273	1.3069	0.0072488		0.4439	0.3979	0.0010613		1.3091	1.4402	0.0085962
0.9487	1.6622	0.2546		0.5215	0.6788	0.0124		0.3618	0.1859	0.0155		0.491	0.5172	0.00034303		0.5507	0.6645	0.0064685		1.4217	1.3126	0.005951		0.778	0.6513	0.0080334		1.1855	1.4823	0.044
1.0294	1.9203	0.3969		0.9835	1.13	0.0107		0.3549	0.2154	0.0097298		0.7316	1.1014	0.0684		0.4202	0.7175	0.0442		0.9232	0.99	0.0022307		0.5762	0.5268	0.0012219		0.2105	0.2512	0.00082836
0.8499	1.4335	0.1703		1.0733	0.9089	0.0135		0.9691	0.3882	0.1687		1.1718	1.1824	5.6292e-05		0.607	0.5232	0.0035076		0.9666	0.9636	4.6421e-06		1.3153	1.3203	1.2251e-05		0.9853	1.1025	0.0068686
0.8572	1.1171	0.0338		1.0824	1.0702	7.4078e-05		0.8435	0.4564	0.0749		1.282	1.1956	0.0037279		1.1118	1.1	6.9278e-05		1.4383	1.5155	0.0029821		1.3714	1.2737	0.0047792		0.8603	1.0248	0.0135
1.2417	1.6359	0.0777		0.8541	1.0152	0.013		0.3305	0.1864	0.0104		0.962	0.9583	6.6809e-06		0.3082	0.3377	0.0004347		0.3985	0.4481	0.0012328		1.213	1.2103	3.4326e-06		1.2532	1.5373	0.0404
0.8317	0.5469	0.0406		1.618	1.4245	0.0187		1.3438	1.5886	0.03		1.4501	1.3498	0.0050301		1.2851	1.4397	0.0119		1.5348	1.4792	0.0015436		0.9103	1.0009	0.0041044		1.0903	1.1555	0.0021266
1.2977	1.3406	0.00092239		1.7118	1.4228	0.0418		1.6747	1.5057	0.0143		1.2467	1.1762	0.0024818		1.2429	1.3179	0.0028154		1.5307	1.366	0.0135		0.3465	0.3498	5.6312e-06		1.4571	1.647	0.018
1.1559	0.7055	0.1014		0.5811	1.0101	0.092		1.5693	1.0072	0.158		0.777	0.7773	3.2276e-08		1.0509	0.9261	0.0077914		1.2261	1.2335	2.6956e-05		0.5758	0.6037	0.00039021		0.219	0.1373	0.0033351
1.0682	1.3573	0.0418		1.1598	1.042	0.0069422		1.2715	1.9322	0.2182		0.8387	0.8817	0.00092421		1.2602	1.2711	5.9707e-05		1.2038	1.1964	2.7176e-05		1.0196	1.0706	0.0013		0.1235	0.088	0.00062919
1.5996	1.0936	0.128		1.1819	1.1209	0.0018625		2.0917	2.4062	0.0494		1.056	1.1607	0.0054816		1.4242	1.4836	0.0017684		0.288	0.2831	1.24e-05		0.9354	0.8159	0.0071442		1.0383	1.0388	1.0918e-07
1.5714	1.2506	0.0514		0.7829	1.2665	0.1169		0.4938	0.5015	3.0142e-05		1.1868	1.0019	0.0171		1.4413	0.9074	0.1425		0.9401	0.93	5.1008e-05		1.5493	1.5215	0.00038672		1.2084	1.1811	0.00037281
0.1663	0.1474	0.00017862		0.9249	1.1086	0.0169		0.6001	0.4763	0.0076619		0.6283	0.6989	0.0024925		1.0557	1.2124	0.0123		1.0639	0.9875	0.0029211		1.2459	1.5567	0.0483		1.3204	1.1081	0.0225
0.7578	0.5847	0.015		1.4704	1.4381	0.00051997		1.4832	1.6261	0.0102		0.6992	0.8286	0.0083711		0.6796	0.8436	0.0134		1.9036	1.7717	0.0087003		0.5654	0.472	0.0043617		1.6198	1.4051	0.0231
1.0681	1.0188	0.0012158		1.4665	1.4227	0.00095868		1.5758	1.6628	0.0037859		1.0102	1.1261	0.0067151		1.0253	0.9716	0.0014449		1.4405	1.3905	0.00125		0.5904	0.4584	0.0087165		0.2415	0.257	0.00011972
0.6385	0.5595	0.0031173		0.819	0.8811	0.0019298		0.5519	0.6208	0.0023743		0.6704	0.6791	3.7554e-05		0.704	0.527	0.0157		1.1515	1.1193	0.00051918		1.2813	1.2166	0.0020914		1.153	1.2599	0.0057171
0.6452	0.7825	0.0094335		0.5852	0.8387	0.0321		0.9648	1.0547	0.0040394		0.3232	0.3444	0.00022538		0.8924	0.9295	0.00068573		0.6064	0.635	0.00041153		1.0077	0.794	0.0228		1.1468	1.2941	0.0108
1.8647	1.399	0.1084		1.2927	1.3534	0.001846		0.9724	0.9719	1.1589e-07		1.2404	1.2714	0.0004805		1.5237	1.4427	0.0032782		0.8166	0.8439	0.0003725		1.2942	1.4026	0.0058709		1.3458	1.6231	0.0384
1.6042	1.2735	0.0547		0.7362	0.7778	0.00086429		0.8741	0.5833	0.0423		1.0171	0.9959	0.00022431		1.9588	1.7963	0.0132		1.4877	1.4917	7.7268e-06		1.2017	1.0944	0.0057486		1.0062	1.021	0.00010884
0.5322	0.5528	0.00021054		1.2399	1.2054	0.00059648		0.9239	1.1884	0.035		0.732	0.8413	0.0059719		1.2776	1.3937	0.0067453		1.3739	1.2969	0.0029636		0.5297	0.4365	0.0043373		1.3553	1.5312	0.0155
1.4333	1.1659	0.0358		1.2891	1.2815	2.9024e-05		0.8741	1.1393	0.0352		1.5677	1.452	0.006698		0.7332	0.8031	0.0024414		0.6628	0.7129	0.0012525		0.6274	0.587	0.00081844		0.8985	0.8266	0.0025912
0.8479	1.1318	0.0403		1.2712	1.2729	1.4908e-06		1.2892	1.3591	0.0024458		1.3084	1.415	0.0056807		0.635	0.7111	0.0028987		1.1613	1.2647	0.0053527		0.8625	0.8295	0.00054492		0.457	0.4118	0.00102
1.2582	1.0675	0.0182		0.6828	0.7162	0.0005559		0.6994	1.0412	0.0584		0.3194	0.4408	0.0073618		0.6265	0.7073	0.0032632		1.2257	1.2486	0.00026224		1.0338	1.1511	0.0068741		1.1012	1.0443	0.0016154
1.0287	1.0812	0.0013747		0.8006	0.8859	0.0036423		0.9109	1.2368	0.0531		0.8943	1.0773	0.0167		1.1638	1.1339	0.00044679		0.3743	0.4322	0.0016796		1.0784	0.9994	0.0031178		0.4605	0.5029	0.00089908
1.6187	1.2711	0.0604		1.0445	1.037	2.8042e-05		0.6942	1.228	0.1425		0.7419	0.7474	1.5209e-05		0.7215	0.7118	4.6842e-05		0.385	0.4365	0.001327		0.8146	0.9456	0.0085889		1.3307	1.154	0.0156
1.4813	1.0404	0.0972		1.0373	1.054	0.00013957		1.1253	1.2634	0.0095387		1.2112	1.2504	0.00076733		1.1201	1.2086	0.003919		0.9296	0.9395	4.9178e-05		0.602	0.427	0.0153		0.6774	0.6516	0.00033297
0.4451	0.4326	7.7244e-05		0.407	0.4519	0.001006		1.0219	0.8425	0.0161		0.1297	0.1495	0.00019451		1.2282	1.3123	0.0035399		1.1439	1.121	0.00026146		0.8779	0.6283	0.0312		0.561	0.3389	0.0247
0.1423	0.3518	0.0219		1.4248	1.6006	0.0155		0.9544	1.0439	0.0040032		1.175	1.2233	0.0011672		1.0313	1.1772	0.0107		1.5459	1.4853	0.0018351		1.2951	1.3261	0.00048101		0.7075	0.6136	0.0044064
1.4241	1.2049	0.024		1.6437	1.6018	0.00087635		0.798	1.0842	0.041		0.9418	1.0307	0.0039467		0.8424	0.9266	0.0035496		1.294	1.3131	0.00018387		1.3577	1.3874	0.00043987		1.3371	1.0844	0.0319
0.8793	1.0107	0.0086311		0.3572	0.8065	0.1009		0.582	0.6728	0.0041163		0.3407	0.2628	0.0030319		0.9859	0.9369	0.0012002		0.9811	1.027	0.0010514		1.3332	1.2145	0.0070416		1.1793	1.1012	0.0030476
1.1337	1.3777	0.0298		0.5797	0.8644	0.0405		1.4704	0.7773	0.2402		0.3539	0.2487	0.0055247		1.1699	1.2427	0.0026469		0.7845	0.7857	7.2957e-07		0.7099	0.7617	0.0013422		1.2194	1.2133	1.8638e-05
1.6116	1.3278	0.0403		1.1823	1.3964	0.0229		0.7809	0.9015	0.0072833		1.5199	1.4606	0.0017557		1.2425	1.3555	0.0063832		0.5533	0.5843	0.00048111		0.3792	0.319	0.0018156		0.8853	0.847	0.00073216
1.6784	1.3918	0.0411		0.8951	0.9571	0.0019258		0.8898	0.9104	0.00021086		0.9066	0.9099	5.2248e-06		1.4969	0.7809	0.2564		1.1605	1.0937	0.0022311		0.6897	0.5919	0.0047861		0.2089	0.2469	0.00072333
0.747	0.4413	0.0467		0.6229	0.7633	0.0098604		1.3165	0.9163	0.0801		0.665	0.6262	0.00075427		1.2279	1.3081	0.0032165		1.0153	0.9815	0.00057246		0.869	0.8089	0.0018073		0.2844	0.1998	0.0035818
0.4189	0.9513	0.1417		1.5555	1.5098	0.0010453		1.5357	1.3758	0.0128		1.3761	1.4214	0.0010261		0.6536	0.5085	0.0105		1.4614	1.3779	0.0034851		1.3225	1.3987	0.002903		0.8423	0.8097	0.00053003
0.5925	1.2308	0.2038		1.2775	1.1659	0.0062234		1.936	1.6003	0.0563		1.0525	1.2125	0.0128		2.1516	1.9525	0.0198		1.2117	1.155	0.0016076		1.6147	1.8382	0.025		0.651	0.6593	3.388e-05
0.8656	1.0432	0.0158		1.0773	1.0543	0.00026622		0.308	0.4506	0.0102		0.396	0.3972	7.7311e-07		0.6506	0.7336	0.0034524		0.9774	0.9819	9.9166e-06		1.6118	1.89	0.0387		0.8976	0.8686	0.00042197
1.2087	1.2944	0.0036731		1.0242	0.9815	0.0009099		1.2576	0.8357	0.089		0.2779	0.1495	0.0082463		1.6909	1.1027	0.173		0.5038	0.5568	0.0014071		0.4793	0.4036	0.0028645		0.9481	0.9929	0.0010033
1.0223	1.3815	0.0645		1.0716	0.8528	0.0239		0.5788	0.9977	0.0877		0.689	0.8638	0.0153		0.9244	1.0763	0.0115		1.2822	1.2705	6.772e-05		0.6448	0.5721	0.002641		0.6672	0.5003	0.0139
1.1787	1.1873	3.6535e-05		1.3292	1.3141	0.00011389		1.1004	0.9522	0.011		0.9886	0.9769	6.8227e-05		0.6228	1.1526	0.1403		1.1049	1.111	1.8615e-05		1.0592	1.0751	0.00012591		0.8984	1.0256	0.0080824
0.2464	0.6299	0.0735		0.6218	0.7184	0.004667		0.9877	1.2133	0.0255		1.629	1.5342	0.0044934		0.744	0.7671	0.0002665		1.7916	1.7157	0.0028801		0.9829	0.8729	0.0060553		1.6483	1.9816	0.0556
0.4568	0.9416	0.1175		1.4165	1.2932	0.0076108		1.0344	1.188	0.0118		1.1555	1.277	0.0073776		0.8121	0.8513	0.00076667		1.2766	1.1101	0.0139		1.5264	1.6738	0.0109		1.6008	1.9391	0.0573
0.8976	1.3449	0.1		1.0568	1.0467	5.0687e-05		1.2934	1.3695	0.002895		0.8377	0.9334	0.0045825		1.1586	1.1288	0.00044383		0.7426	0.7745	0.00050717		0.5229	0.6104	0.0038222		2.031	2.1433	0.0062973
1.1064	1.4219	0.0498		0.4618	0.3934	0.0023398		0.5845	1.4237	0.3521		0.6158	0.6173	1.1175e-06		1.072	1.084	7.2757e-05		1.2445	1.3561	0.0062319		0.5481	0.5436	9.7446e-06		1.6512	1.9335	0.0399
1.0433	0.7007	0.0587		0.8125	0.7456	0.0022342		0.5555	0.528	0.00037832		1.2099	0.9426	0.0357		0.7669	0.7673	9.421e-08		0.9982	1.0057	2.8189e-05		0.8212	0.5508	0.0366		0.2364	0.2419	1.4982e-05
1.5054	1.5114	1.8205e-05		1.1206	1.1475	0.00036217		1.1703	1.2164	0.0010622		0.7719	0.724	0.0011452		1.1366	1.1694	0.00053863		1.0525	1.0814	0.0004195		1.1378	1.2029	0.0021215		0.623	0.5122	0.0061306
1.9276	1.5912	0.0566		0.946	0.8361	0.006042		0.9934	1.017	0.00027979		0.7851	0.5257	0.0336		0.7512	0.8421	0.0041353		0.2182	0.2832	0.0021143		1.2603	1.3372	0.0029505		1.3403	1.0603	0.0392
1.2308	1.1377	0.0043371		0.9646	1.1282	0.0134		1.3839	0.8265	0.1554		1.7605	1.5867	0.0151		0.6659	0.4524	0.0228		0.8083	0.8001	3.3265e-05		1.2192	1.2709	0.0013371		0.601	0.759	0.0125
0.448	0.9063	0.105		1.3372	1.0385	0.0446		1.5648	1.512	0.0013911		1.6926	1.6863	1.9752e-05		1.0737	0.8504	0.0249		0.9129	1.0623	0.0112		1.2858	1.2998	9.8321e-05		1.1452	1.1403	1.2126e-05
0.445	0.8755	0.0927		1.1368	0.7724	0.0664		1.2109	1.1239	0.0037839		1.7314	1.6743	0.00163		0.863	0.9432	0.0032137		0.9327	1.0713	0.0096042		0.6706	0.5277	0.0102		0.9927	1.1272	0.009041
1.1415	1.4293	0.0414		0.2915	0.1988	0.0042931		0.6189	0.7676	0.0111		0.6305	0.6978	0.002261		0.6409	0.6517	5.8555e-05		0.6442	0.6879	0.00095485		0.8524	0.829	0.00027359		0.6623	0.6943	0.00051032
0.965	1.0547	0.004022		1.0198	0.5305	0.1197		0.4921	0.8244	0.0552		0.2171	0.2267	4.6747e-05		0.7435	0.6792	0.0020666		0.629	0.6963	0.0022661		1.4574	1.6942	0.028		1.0031	0.8399	0.0133
1.0131	1.1376	0.0077498		0.7297	0.8579	0.0082106		0.6188	0.9187	0.045		1.2195	1.3845	0.0136		1.1938	1.2828	0.0039612		0.9675	1.0172	0.0012335		1.4363	1.5576	0.0073653		1.2212	1.036	0.0172
1.5579	1.3963	0.0131		0.7684	0.7597	3.7928e-05		0.9613	0.9578	5.851e-06		0.8426	0.6948	0.0109		0.9572	0.9979	0.00082542		0.9507	1.0125	0.0019118		0.9579	1.1338	0.0155		1.4131	1.4004	8.0474e-05
0.3841	0.8051	0.0886		1.2029	0.7079	0.1225		0.8695	0.7627	0.0057029		0.6736	0.7338	0.0018116		1.5892	1.4409	0.011		1.1215	1.1875	0.0021808		1.2398	1.4721	0.027		1.3558	1.2358	0.0071971
0.3259	0.449	0.0075739		1.1131	1.2809	0.0141		1.2812	1.3225	0.00085179		1.2478	1.452	0.0208		0.5687	0.5587	4.9402e-05		1.4222	1.302	0.0072248		0.2449	0.2229	0.00024327		1.038	0.9498	0.0038926
0.7755	0.827	0.0013287		1.3455	1.2927	0.0013942		1.0253	1.0934	0.0023172		1.716	1.7549	0.00075694		0.8845	1.0316	0.0108		1.8481	1.6862	0.0131		0.7875	0.6282	0.0127		0.5767	0.53	0.0010911
0.9776	1.0002	0.00025621		0.6407	0.5955	0.0010247		0.5562	0.4637	0.0042833		1.4345	1.4648	0.0004614		0.3645	0.4069	0.00090012		0.6837	0.7401	0.0015871		1.1443	1.1889	0.00099766		0.7451	0.7203	0.00030581
0.9535	0.9378	0.00012284		0.7942	1.0209	0.0257		0.5209	0.7804	0.0337		0.4921	0.5309	0.0007497		1.0124	1.1112	0.0048755		0.3458	0.4036	0.0016722		1.4683	1.3251	0.0103		1.5286	1.3847	0.0103
0.9719	1.3134	0.0583		0.6401	0.9308	0.0423		1.4831	0.5574	0.4285		1.1289	1.2225	0.0043738		0.8431	1.0142	0.0146		1.5751	1.4808	0.0044474		1.5687	1.7158	0.0108		1.3823	1.1528	0.0263
1.4713	1.3527	0.0070308		0.7248	0.749	0.00029346		1.3477	1.1071	0.0289		0.7982	0.7993	6.5446e-07		0.9016	0.8871	0.00010634		0.8022	0.8883	0.0037028		1.2975	1.4113	0.0064808		1.5286	1.6751	0.0107
0.1175	0.4785	0.0652		0.478	0.8318	0.0626		1	1.0806	0.0032488		1.4068	1.4483	0.00086237		1.2591	1.2535	1.5494e-05		0.4959	0.5245	0.00040831		0.6813	0.5066	0.0152		1.8277	1.7869	0.00083111
0.3595	0.4353	0.0028725		1.8251	1.6193	0.0212		1.7517	1.5207	0.0267		1.3472	1.5015	0.0119		0.9734	0.8951	0.0030706		0.612	0.8834	0.0368		0.8659	0.832	0.00057469		0.2949	0.2926	2.4854e-06
0.5929	0.9473	0.0628		1.6546	1.52	0.0090592		1.302	1.1924	0.0060051		1.2242	1.4075	0.0168		0.6118	0.7428	0.0085795		0.7442	0.7804	0.00065363		1.0921	0.8449	0.0306		0.6498	0.6263	0.00027642
0.6037	0.8682	0.035		0.705	0.5807	0.0077309		0.3865	0.63	0.0297		0.5204	0.5864	0.0021803		0.675	0.8147	0.0097559		1.4497	1.3239	0.0079134		0.9721	0.711	0.0341		1.4728	1.3617	0.0061757
0.7038	0.8922	0.0177		1.0806	0.8827	0.0196		1.2755	1.0927	0.0167		0.7553	0.8367	0.0033121		0.5857	0.737	0.0114		0.8479	0.836	7.063e-05		1.4422	1.6929	0.0314		1.4566	1.2921	0.0135
1.2223	0.9378	0.0404		1.2743	1.2209	0.0014264		1.4274	1.2182	0.0219		1.368	1.3656	2.9105e-06		0.4791	0.474	1.3108e-05		1.0701	0.8613	0.0218		1.1222	1.2606	0.0095862		1.165	1.1079	0.0016303
1.4005	1.1216	0.0389		0.986	0.9853	3.009e-07		1.1368	1.1789	0.00088578		1.6978	1.5839	0.0064928		0.8917	0.8531	0.00074634		1.5867	1.4184	0.0142		0.6162	0.4821	0.0089947		2.0873	2.0479	0.00077242
0.5285	0.6978	0.0143		0.7326	0.7395	2.3537e-05		0.8102	0.6946	0.0066818		1.2013	1.187	0.00010272		1.198	1.1211	0.002961		1.4139	1.2983	0.0066863		0.6542	0.6995	0.0010224		0.3221	0.3156	2.104e-05
1.186	0.5022	0.2338		1.2121	1.3611	0.0111		1.4159	1.2759	0.0098074		0.5634	0.6043	0.000834		0.8422	0.8858	0.00094802		1.3594	1.1352	0.0252		1.2626	1.3107	0.0011599		0.6111	0.5667	0.00098354
1.0174	1.2425	0.0253		1.3218	1.1947	0.0080734		1.1542	1.2755	0.0073577		1.4362	1.5069	0.0025026		1.3132	1.1756	0.0094648		0.7918	0.7683	0.00027627		1.2588	1.3815	0.0075364		1.5424	1.3963	0.0107
1.596	1.0732	0.1367		0.7872	0.7556	0.00049782		0.8448	0.544	0.0453		1.4915	1.3794	0.0062878		0.9037	0.9063	3.4146e-06		0.5323	0.6652	0.0088321		1.6005	1.7753	0.0153		1.476	1.3367	0.0097113
1.3697	1.119	0.0314		0.8148	0.7265	0.0038972		1.3618	1.3599	1.7942e-06		0.3231	0.3381	0.00011245		0.4815	0.505	0.00027799		0.5593	0.7181	0.0126		1.5605	1.6744	0.0064857		1.0184	0.9391	0.0031454
1.6499	1.2794	0.0686		1.409	1.4265	0.00015246		0.983	0.8192	0.0134		0.7536	0.8439	0.0040712		0.7067	0.8452	0.0095843		0.3078	0.3653	0.0016522		0.2217	0.182	0.00078889		2.014	1.9108	0.0053235
1.6534	1.2928	0.065		1.1442	1.3318	0.0176		0.893	1.0042	0.0061826		1.4676	1.3722	0.0045471		0.7355	0.6212	0.0065304		1.104	1.0506	0.0014259		0.6535	0.503	0.0113		0.3207	0.3583	0.00070433
0.4296	0.6115	0.0165		0.5615	0.6477	0.003708		0.2258	0.1106	0.0066308		0.6474	0.6871	0.00078828		1.1307	0.9748	0.0121		0.812	0.7818	0.00045618		0.5943	0.5796	0.00010786		0.6885	1.0065	0.0506
0.6613	0.5459	0.0066627		1.4296	1.4608	0.00048514		0.9104	0.9522	0.00087311		1.2515	0.9256	0.0531		0.8252	0.8599	0.00060349		0.708	0.6854	0.00025557		0.7139	0.689	0.00030966		1.4972	1.3307	0.0138
1.3314	0.9674	0.0663		0.5535	0.6892	0.0092103		1.4936	1.3402	0.0118		1.8843	1.7074	0.0156		1.3653	1.3473	0.00016238		0.8731	0.8349	0.00072689		0.9256	0.8768	0.001191		1.806	1.6823	0.0076542
0.7755	0.9597	0.017		0.5311	0.5782	0.0011111		1.0881	0.9388	0.0111		1.2332	0.9854	0.0307		0.5987	0.5788	0.00019759		1.2351	1.0661	0.0143		0.8933	0.711	0.0166		2.1786	2.2193	0.0008302
1.4926	1.2161	0.0382		1.1369	1.221	0.0035418		0.3869	0.326	0.0018556		0.4061	0.4509	0.0010056		0.9213	0.8462	0.0028201		0.754	0.7661	7.3343e-05		0.1892	0.1986	4.4485e-05		1.597	1.6733	0.0029105
2.1816	1.2412	0.4423		1.1139	1.0361	0.0030293		0.7475	0.6354	0.0062834		1.1605	1.1356	0.0003083		1.46	1.1266	0.0556		1.1544	1.1949	0.00081896		0.4281	0.3639	0.0020605		0.1902	0.2336	0.00094048
1.5986	1.3615	0.0281		1.2111	0.8765	0.056		0.8579	0.6464	0.0224		1.2811	1.0902	0.0182		1.338	1.1547	0.0168		0.8549	0.9723	0.0068923		1.1655	1.1223	0.00093415		0.3538	0.2888	0.0021061
1.1338	0.8281	0.0467		0.7082	0.7842	0.0028937		0.5237	0.8526	0.0541		1.4413	1.1901	0.0316		1.1775	1.2343	0.0016167		0.838	0.8408	4.0157e-06		1.2888	1.253	0.00064073		0.3453	0.4092	0.0020424
1.1582	1.2176	0.0017601		1.5817	1.8102	0.0261		1.3831	1.3723	5.7907e-05		1.5372	1.5338	6.0502e-06		0.9238	1.0324	0.0059034		0.512	0.5453	0.00055411		1.5175	1.56	0.00090312		0.6091	0.5865	0.00025592
1.5797	0.9892	0.1744		1.175	1.3325	0.0124		0.9349	1.1945	0.0337		1.584	1.5456	0.00073756		0.4847	0.5245	0.00079017		1.1192	0.9989	0.0072313		1.4139	1.3909	0.00026415		0.6693	0.7881	0.0070559
1.3821	0.9948	0.075		0.3912	0.3415	0.0012384		0.5597	0.6613	0.005166		1.1791	1.0695	0.0060024		1.1089	0.9623	0.0107		1.0279	0.9472	0.0032579		0.1792	0.1705	3.7979e-05		0.2915	0.3443	0.001394
1.154	1.0674	0.0037487		0.7937	0.7958	2.3159e-06		0.6473	0.6137	0.00056532		0.8827	0.8957	8.4617e-05		0.5277	0.6526	0.0078062		0.9834	1.0215	0.00072752		0.2528	0.2985	0.001044		0.3033	0.2819	0.00022922
1.1577	0.9963	0.013		0.6969	0.627	0.0024423		1.0406	1.0538	8.7534e-05		0.9031	1.0308	0.0081539		1.5533	1.4142	0.0096722		0.75	0.8518	0.0051877		0.629	0.5624	0.0022159		0.2111	0.2285	0.00015167
1.705	1.4746	0.0265		0.6614	0.6015	0.0017895		1.144	1.0596	0.0035594		1.381	1.3273	0.0014412		1.0156	1.0405	0.00030906		0.9329	1.0391	0.0056393		0.5924	0.6092	0.00014052		1.101	1.0674	0.00056431
0.4144	0.6248	0.0221		1.1817	1.2307	0.0012016		0.7464	0.912	0.0137		0.9013	1.0366	0.0091498		0.8281	0.869	0.00083774		0.9213	0.8295	0.0042055		1.1407	1.1553	0.00010662		1.5872	1.6986	0.0062076
0.2624	0.4383	0.0155		1.3865	1.3772	4.3134e-05		0.8011	0.9724	0.0147		0.9419	1.0768	0.0091004		0.6355	0.5979	0.00070719		1.0624	0.9693	0.0043379		0.6111	0.6376	0.00035178		1.464	1.4593	1.1029e-05
1.2095	1.039	0.0145		1.3277	1.3024	0.00031952		0.8164	1.0558	0.0287		1.2403	1.2463	1.7732e-05		1.1903	1.0015	0.0178		0.9211	0.8935	0.00038068		0.6469	0.5824	0.0020771		1.1942	1.2071	8.2957e-05
1.3071	1.0497	0.0331		0.5796	0.5318	0.0011404		0.4456	0.5047	0.0017501		0.658	0.7179	0.0017915		1.1942	0.9761	0.0238		1.1265	1.0587	0.0022955		0.9325	0.906	0.00035069		0.6864	0.835	0.011
1.3884	1.109	0.039		1.0663	1.0733	2.4352e-05		0.9758	1.2201	0.0298		0.9956	1.0638	0.0023214		1.2828	1.1088	0.0151		1.6926	1.4334	0.0336		1.2015	1.3403	0.0096238		1.548	1.7732	0.0254
1.3021	0.963	0.0575		1.1534	1.0983	0.0015178		1.1852	1.0197	0.0137		0.9833	1.0886	0.0055445		1.6734	1.4373	0.0278		0.8706	0.7871	0.0034869		1.4512	1.6028	0.0115		1.5134	1.5556	0.00089171
0.8217	1.3141	0.1212		1.1534	1.1218	0.00049756		1.4502	1.3115	0.0096189		1.0727	0.8765	0.0193		0.6985	0.7505	0.0013541		0.7211	0.7153	1.681e-05		1.7468	2.0579	0.0484		1.7217	1.7094	7.5675e-05
0.3174	0.5048	0.0176		1.274	1.2897	0.00012386		0.841	1.2766	0.0949		1.068	1.4214	0.0625		0.4302	0.4777	0.0011293		1.2044	1.0639	0.009877		1.6995	2.0382	0.0574		1.4525	1.5457	0.0043366
0.1522	0.2314	0.0031378		0.8593	0.8439	0.00011889		1.2706	1.3894	0.0070585		2.0385	1.7565	0.0398		0.9964	0.9491	0.001119		1.4499	1.292	0.0125		0.5462	0.4479	0.0048334		2.1968	2.1284	0.0023407
0.7554	0.3284	0.0911		1.837	2.0592	0.0247		1.2203	1.3912	0.0146		1.2219	1.1825	0.00077523		1.1291	1.1325	5.5171e-06		0.4094	0.3966	8.1045e-05		0.7264	0.5441	0.0166		0.5348	0.5101	0.00030523
0.5235	0.4918	0.00050227		1.0466	0.7766	0.0365		0.3312	0.9283	0.1783		0.643	0.8939	0.0315		0.7661	0.9093	0.0103		1.5435	1.2129	0.0546		1.0944	1.1847	0.0040839		0.731	0.6664	0.0020852
1.4141	1.0532	0.0651		0.4114	0.484	0.0026404		0.9924	1.0421	0.001233		0.9305	0.8574	0.0026699		0.9592	1.0285	0.0024004		0.3391	0.3298	4.3535e-05		1.0911	0.8274	0.0348		0.9052	1.0487	0.0103
1.4647	1.4407	0.00028668		0.601	0.769	0.0141		1.2164	1.245	0.00040761		0.9977	1.2906	0.0429		0.9587	1.0563	0.0047558		1.1262	1.2439	0.00692		1.4379	1.5989	0.013		0.995	1.0263	0.00048829
0.9362	0.9701	0.00057482		0.4095	0.4801	0.0024893		1.0929	1.1465	0.0014342		1.1841	1.1843	1.9355e-08		0.7747	0.7895	0.00010923		0.6122	0.7271	0.0066014		1.4198	1.7166	0.044		1.8204	1.6849	0.0091908
0.279	0.2874	3.4747e-05		1.1567	1.0034	0.0117		0.8503	1.1755	0.0529		1.2975	1.2912	1.9924e-05		1.3536	1.1935	0.0128		0.6076	0.641	0.00055906		0.7135	0.7881	0.0027797		1.4555	1.5349	0.0031578
0.3779	0.5974	0.0241		0.8975	0.7539	0.0103		0.8724	1.108	0.0277		1.5133	1.4569	0.0015921		1.2776	1.05	0.0259		0.398	0.4527	0.0014935		0.8801	0.7016	0.0159		0.2269	0.1832	0.00095521
1.3198	0.9928	0.0535		1.1398	1.1073	0.00052657		1.207	1.3441	0.0094055		1.4392	1.3974	0.00087422		1.909	1.5669	0.0585		1.5229	1.3715	0.0115		1.4277	1.508	0.0032222		0.2118	0.2185	2.2323e-05
0.9854	0.991	1.5353e-05		0.5535	0.5719	0.0001699		0.4545	0.5502	0.004572		0.813	0.568	0.03		0.5305	1.0347	0.1271		0.9907	1.0082	0.00015296		1.1269	1.0308	0.0046156		0.9416	0.9191	0.00025308
0.4995	0.4426	0.0016208		1.0299	1.001	0.00041787		1.361	1.072	0.0418		1.1165	1.0394	0.0029743		0.4505	1.1451	0.2412		1.6379	1.6355	2.7684e-06		0.8808	0.9439	0.001992		1.4752	1.4171	0.001686
1.6823	1.6393	0.00092386		0.8052	0.8258	0.00021101		0.9093	1.0066	0.0047353		1.5261	1.4638	0.0019351		0.725	0.788	0.0019891		0.9178	0.9961	0.0030633		1.2552	1.531	0.038		1.611	1.6591	0.0011572
1.2046	1.4523	0.0307		0.7875	0.9	0.0063175		1.0612	1.2691	0.0216		1.372	1.3624	4.6379e-05		0.5762	1.2682	0.2394		0.791	0.8617	0.0025032		0.7288	0.6547	0.0027479		1.1825	1.2264	0.00096227
0.5953	1.0761	0.1156		0.7893	0.7829	2.0209e-05		0.8716	1.2475	0.0706		0.6552	0.7203	0.0021193		0.6084	1.4674	0.369		0.6261	0.6481	0.00024186		0.8012	0.6075	0.0187		0.5983	0.4919	0.0056539
1.6229	1.3801	0.0295		1.3431	1.4461	0.0053104		1.3936	1.3185	0.0028245		0.5519	0.6567	0.0054916		0.8838	1.3474	0.1074		0.4864	0.5034	0.00014461		1.2323	1.0108	0.0245		0.2312	0.2262	1.2788e-05
1.2045	1.6033	0.0795		1.485	1.5251	0.00080404		0.8003	0.6995	0.0050724		0.4706	0.5883	0.0069261		0.7925	0.8145	0.00024024		1.4401	1.3421	0.0048012		1.1581	1.1336	0.00029988		0.4505	0.4532	3.7493e-06
0.8927	1.3122	0.088		0.6278	0.6438	0.00012811		1.6364	1.4887	0.0109		0.3097	1.0931	0.3069		1.1408	1.0597	0.0032885		1.1313	1.0662	0.0021217		1.6862	1.8607	0.0152		0.4135	0.4227	4.2427e-05
0.636	0.9851	0.0609		0.8326	1.2323	0.0799		1.1251	0.9319	0.0187		0.9834	0.9249	0.0017141		1.0478	1.0074	0.00081707		1.984	1.8473	0.0093363		1.1655	1.102	0.0020138		1.5326	1.48	0.001386
1.9337	1.5938	0.0578		0.6207	0.6413	0.0002117		1.313	1.01	0.0459		0.5581	0.5494	3.7825e-05		0.6177	0.5856	0.00051684		0.957	1.0392	0.0033827		0.5004	0.3448	0.0121		2.2016	2.2039	2.5854e-06
1.723	1.6456	0.002995		0.6715	0.9503	0.0389		1.2393	1.0546	0.0171		1.3299	1.2758	0.0014628		1.3536	1.2026	0.0114		0.9924	1.0863	0.0044114		0.6894	0.6139	0.0028546		0.3356	0.4105	0.0028046
0.3388	0.9017	0.1584		0.8128	0.7972	0.00012089		0.6615	0.6936	0.00051554		1.0083	0.9941	0.00010211		1.3553	1.1809	0.0152		1.1543	1.0295	0.0077883		1.1149	0.9966	0.0069964		0.264	0.2864	0.00024996
0.4633	0.8519	0.0755		1.0756	1.03	0.0010399		1.7932	1.5563	0.0281		1.0528	1.0535	2.2553e-07		1.2724	1.1057	0.0139		1.6957	1.4759	0.0241		1.1829	1.256	0.0026693		0.5871	0.5413	0.0010477
0.7884	1.0273	0.0285		1.2543	1.2685	0.00010039		1.5258	1.4263	0.0049464		1.1118	1.0601	0.0013396		1.2983	1.277	0.00022759		1.4475	1.4197	0.00038812		1.5122	1.5654	0.0014179		0.5757	0.611	0.00062377
0.7956	0.9618	0.0138		0.7476	0.6699	0.0030158		0.805	0.4216	0.0735		0.627	0.5703	0.0016061		1.0236	0.9996	0.00028739		1.6405	1.5301	0.0060973		1.4106	1.468	0.001645		0.7716	0.8023	0.00047217
0.5335	0.8544	0.0515		0.9174	0.8757	0.0008697		0.668	0.6468	0.00022412		0.8977	1.1199	0.0247		0.4055	0.4578	0.0013669		0.9122	1.0754	0.0133						0.3101	0.371	0.0018556
1.6584	1.4411	0.0236		1.1387	1.0404	0.0048356		1.0447	0.9422	0.0052532		1.2718	1.1436	0.0082233		1.5786	1.2957	0.04		0.7336	0.8961	0.0132
1.5599	1.4301	0.0084269		0.9834	0.958	0.00032322		0.8862	0.4237	0.107		1.1349	0.9629	0.0148		1.0432	0.9114	0.008684		0.671	0.6959	0.00031061
0.9949	0.8475	0.0109		0.7828	0.6743	0.0058801		0.9297	0.9062	0.00027613		1.2744	1.1012	0.015		1.0966	1.0054	0.0041572		1.2432	1.2287	0.00010412
0.3628	0.3414	0.00022841		1.5818	1.5632	0.0001732		1.4601	1.2389	0.0245		1.2262	1.2336	2.6867e-05		1.2316	1.1599	0.002572		0.9411	1.029	0.0038652
0.9749	0.8182	0.0123		1.0603	0.9763	0.0035251		1.4602	1.3334	0.0080367		1.4166	1.4412	0.0003022		1.1216	1.1335	7.0625e-05		1.2782	1.2629	0.00011721
1.0309	0.7003	0.0546		1.555	1.6081	0.0014134		1.1157	0.7593	0.0635		0.5701	0.6048	0.00060295		0.6937	0.6719	0.00023689		1.1634	1.2938	0.0085047
1.4703	1.1533	0.0503		0.4466	0.376	0.0024934		0.3923	0.5379	0.0106		0.866	0.7748	0.0041606		1.1883	1.1974	4.1639e-05		1.0631	1.1097	0.0010873
2.013	1.7453	0.0358		0.9199	0.5037	0.0866		1.3071	1.065	0.0293		1.181	1.0478	0.0088814		1.2899	1.2448	0.0010174		0.4231	0.5442	0.0073346
1.6193	1.4995	0.007177		1.1389	1.0458	0.0043361		1.1827	0.8648	0.0505		1.6176	1.4064	0.0223		1.0458	0.9412	0.0054735		0.3916	0.8103	0.0877
0.3274	0.8945	0.1608		0.8132	0.8684	0.0015258		0.7272	0.3875	0.0577		0.6155	0.576	0.00078193		1.1191	1.3172	0.0196		1.3605	1.3872	0.00035454
0.2572	0.6591	0.0808		1.4547	1.6566	0.0204		0.8177	0.8938	0.0029003		1.1835	1.1704	8.5509e-05		0.9025	1.1051	0.0205		0.8451	0.9476	0.0052557
1.0052	1.6261	0.1927		0.7849	0.7562	0.00041152		0.8214	0.9224	0.0051069		0.9197	1.0064	0.0037606		0.8729	0.9672	0.0044436		1.2526	1.3943	0.01
0.8843	1.3307	0.0996		1.1284	1.1857	0.0016436		0.976	0.8458	0.008479		0.1679	0.3174	0.0112		1.4425	1.4463	6.9885e-06		1.2848	1.2977	8.2638e-05
0.8532	1.2117	0.0643		0.298	0.2661	0.00050742		1.3136	1.0815	0.0269		0.4771	0.5242	0.0011135		1.1924	1.1942	1.7076e-06		0.9209	1.0014	0.0032447
1.0209	1.1085	0.003837		0.8555	0.8254	0.00045216		0.9319	0.9807	0.001191		1.1582	1.0715	0.0037613		1.2223	1.2102	7.3163e-05		0.8733	0.8973	0.00028983
1.2285	1.1	0.0082522		1.1082	1.018	0.0040663		0.864	0.9185	0.0014857		0.7943	0.7393	0.0015163		0.8877	1.1553	0.0358		0.379	0.4349	0.0015569
0.281	0.3661	0.0036244		0.6657	0.6186	0.0011127		1.0034	0.8323	0.0146		1.4508	1.2752	0.0154		0.663	0.865	0.0204		1.5015	1.444	0.0016511
0.7492	1.129	0.0721		1.4293	1.6198	0.0181		1.4163	1.4705	0.0014689		1.869	1.588	0.0395		0.8192	0.8253	1.908e-05		0.9033	0.9323	0.00042057
0.5208	0.8676	0.0601		1.1522	1.3693	0.0236		1.2691	1.3677	0.0048602		0.3699	0.4322	0.0019404		1.0728	1.1847	0.0062604		0.7786	0.8129	0.00058719
0.9695	0.5952	0.07		0.6252	0.4353	0.018		0.698	0.763	0.002116		1.1467	0.9948	0.0115		0.7669	0.891	0.0076977		1.3041	1.2535	0.0012811
0.8117	0.4734	0.0572		1.0544	0.8558	0.0197		1.3675	1.2631	0.0054421		0.437	0.431	1.755e-05		1.4296	1.6299	0.0201		1.415	1.3943	0.00021352
1.4678	1.3125	0.012		1.0281	0.9522	0.0028809		1.0726	1.1414	0.0023668		0.5689	0.577	3.2456e-05		1.1062	1.2078	0.005164		0.4781	0.5124	0.0005898
1.2826	1.1989	0.0035035		0.5616	0.6829	0.0073481		1.1157	1.1176	1.8672e-06		1.3341	1.2033	0.0085528		1.0757	1.1596	0.003523		1.0088	0.973	0.00063781
0.9089	0.7995	0.00598		0.6547	0.5553	0.0049357		0.587	0.6856	0.0048638		0.6168	0.6613	0.00098633		0.4572	0.5586	0.0051367		0.6405	0.6391	9.4131e-07
0.5337	0.6951	0.013		1.7748	1.9199	0.0105		0.7651	0.9817	0.0234		0.8114	0.9432	0.0086801		0.6818	0.8064	0.0077668		1.3921	1.3543	0.00071208
0.6112	0.7418	0.0085221		1.6738	1.8479	0.0152		1.1692	1.3001	0.00857		0.9948	1.0363	0.00086177		1.2212	1.2512	0.00045206		1.4446	1.4851	0.00082045
0.6063	0.7129	0.0056795		0.9516	0.9198	0.00050678		0.8967	0.9568	0.0018016		0.5181	0.4632	0.0015077		0.6007	0.6791	0.0030748		0.9487	0.9567	3.1891e-05
0.8001	0.8753	0.0028328		1.0162	0.9956	0.00021172		0.3951	0.3908	9.0988e-06		1.169	0.9034	0.0353		1.1596	1.2679	0.0058614		0.5762	0.6438	0.0022872
1.4707	1.575	0.0054336		1.3658	1.3774	6.7527e-05		1.1279	1.0506	0.0029876		0.6725	0.7559	0.0034807		1.2774	1.5347	0.0331		0.5427	0.5764	0.00056717
1.322	1.2607	0.001879		1.2512	1.0328	0.0238		0.9114	0.9026	3.859e-05		0.8939	1.0016	0.0058016		1.015	1.2945	0.0391		1.0295	0.9845	0.0010136
0.4444	0.387	0.0016481		1.6099	1.5217	0.0038961		0.331	0.2834	0.0011358		0.2941	0.3312	0.00068768		0.7697	0.9052	0.0091802		0.9957	0.9505	0.0010225
0.5189	0.7346	0.0233		0.9565	0.979	0.00025286		1.3482	1.0825	0.0353		0.7178	0.6735	0.00098105		0.7511	1.0017	0.0314		0.8476	0.8082	0.00077918
1.2514	0.8461	0.0821		0.8912	0.938	0.0010939		1.0249	0.8582	0.0139		0.4717	0.3952	0.0029247		1.144	1.2968	0.0117		1.2813	1.2465	0.00060658
0.7398	0.6168	0.0075628		0.7825	0.8006	0.00016366		0.3571	0.2523	0.0054923		1.7926	1.7263	0.002197		0.8386	0.9537	0.0066346		1.1543	1.1178	0.00066757
0.7449	0.8022	0.0016432		0.8	0.8171	0.00014626		0.3495	0.3754	0.00033595		1.731	1.6292	0.0051842		0.8602	1.0413	0.0164		0.5131	0.5256	7.9185e-05
2.0527	1.7196	0.0555		0.6938	0.7591	0.0021323		0.7423	0.9235	0.0164		1.2807	1.2382	0.00090438		1.1423	1.2757	0.0089012		1.1768	1.1024	0.0027645
2.4434	1.6122	0.3455		0.7924	0.8457	0.0014195		0.732	0.6129	0.0070919		0.7924	0.681	0.0062019		0.788	0.9271	0.0096744		0.6246	0.6176	2.4495e-05
1.301	1.3131	7.322e-05		0.8048	0.8564	0.0013335		1.1184	1.1479	0.00043492		1.385	1.1087	0.0382		0.6583	0.3218	0.0566		0.6807	0.6418	0.00075923
0.4642	0.6391	0.0153		1.2029	1.2415	0.00074867		1.4054	1.1472	0.0333		0.9046	0.9957	0.0041551		1.1295	0.4345	0.2415		0.8126	0.8712	0.0017147
0.9106	1.5313	0.1926		0.9629	1.0076	0.00099742		1.702	1.4117	0.0421		1.8004	1.7106	0.0040306		1.5275	0.9883	0.1454		1.2452	1.2992	0.0014543
1.4328	1.4004	0.0005249		0.6209	0.7195	0.0048603		0.8915	0.8542	0.00069561		0.8797	0.7892	0.0040947		1.0118	1.1097	0.0047883		0.4297	0.4534	0.000281
0.3286	0.389	0.0018258		0.6343	0.6451	5.9219e-05		0.5323	0.4087	0.0076358		0.6757	0.7848	0.0059492		1.2847	1.2465	0.00073206		0.7649	0.7388	0.00033928
1.4688	1.6032	0.0090216		1.037	1.0151	0.00023826		1.1379	1.1858	0.0011456		1.0657	0.9759	0.0040316		0.7915	0.5209	0.0366		1.0987	0.9963	0.0052408
0.9581	0.5173	0.0972		1.0593	1.117	0.0016675		0.746	0.781	0.00061311		0.9615	1.109	0.0109		1.0002	0.4803	0.1352		1.0452	0.9954	0.0012431
0.5476	0.5637	0.00013093		1.202	1.3221	0.0072215		0.8377	0.8927	0.0015101		0.2775	0.3079	0.00046158		1.0346	0.4203	0.1887		0.8209	0.8943	0.0026938
0.3706	0.3955	0.00031138		1.131	1.1068	0.00029326		1.0115	0.9863	0.00031755		1.356	1.3209	0.00061553		1.2227	0.3142	0.4127		0.8734	0.9949	0.0073791
0.6776	0.649	0.0004078		1.3052	1.2775	0.00038504		1.0601	1.0615	1.0299e-06		1.4141	1.4552	0.00084536		1.3949	0.4857	0.4133		0.4829	0.4258	0.0016266
0.5848	0.5639	0.00021871		0.6397	1.0054	0.0668		1.1451	0.7568	0.0754		0.6275	0.7919	0.0135		1.5713	0.5167	0.5561		0.8077	0.5258	0.0397
0.7804	0.7573	0.00026665		1.0868	1.1019	0.0001138		0.4944	0.3339	0.0129		0.3948	0.3644	0.00046389		1.4178	1.6013	0.0168		0.8747	0.6631	0.0224
1.7953	1.5802	0.0231		1.3252	1.4781	0.0117		0.888	0.8498	0.00072766		1.0671	1.0707	6.3979e-06		1.3043	1.3516	0.0011202		0.9454	0.8612	0.0035469
0.8495	0.806	0.00094611		0.7848	1.1236	0.0574		0.6538	0.7336	0.0031851		0.8505	0.895	0.00099248		0.7477	0.8632	0.0066621		1.2959	1.3262	0.00045873
0.194	0.8963	0.2466		1.0228	1.2182	0.0191		1.2885	1.4229	0.0090275		1.1048	1.1715	0.0022276		0.7348	0.7281	2.2099e-05		0.9466	1.053	0.0056563
0.3959	0.5786	0.0167		1.0481	0.8333	0.0231		1.1434	1.1686	0.00031705		1.6356	1.6692	0.00056465		1.7924	1.4093	0.0734		0.8207	0.9271	0.0056595
0.9455	1.3926	0.1		1.3715	1.3396	0.00050736		1.2452	1.2745	0.0004293		1.3876	1.4685	0.0032715		1.1764	1.0633	0.0063976		0.4931	0.6651	0.0148
0.4336	0.7965	0.0659		0.8491	0.9635	0.0065445		0.5029	0.5048	1.7887e-06		0.5817	1.106	0.1374		0.8917	0.9871	0.0045481		1.0956	1.2602	0.0135
0.6612	1.3074	0.2087		0.6712	0.4059	0.0352		1.4543	1.2596	0.0189		0.3563	0.3768	0.00020902		0.6379	0.9113	0.0374		0.8442	0.8504	1.957e-05
0.8537	0.7538	0.0049841		0.7085	0.8325	0.0076911		1.0108	0.9878	0.00026355		0.9066	0.9534	0.0010946		0.8196	1.0922	0.0371		1.0001	0.9604	0.0007884
0.787	0.6703	0.0068157		0.9783	0.9849	2.1395e-05		1.4635	1.3707	0.0043067		0.6577	0.8807	0.0249		0.4099	0.5346	0.0077835		0.5873	0.7001	0.0063662
1.1477	0.9734	0.0152		0.4053	0.4373	0.00051404		0.7966	1.1231	0.0533		0.7371	0.9415	0.0209		1.2324	1.3364	0.0054099		0.8861	0.9548	0.0023593
0.5472	0.4432	0.0053987		1.6692	1.5037	0.0137		1.0873	1.1217	0.00059301		1.6064	1.4936	0.0063658		1.1969	1.2803	0.0034726		1.0221	0.9544	0.0022916
1.2664	1.3469	0.0032375		1.1671	1.0956	0.0025536		1.2717	1.104	0.0141		1.4919	1.5176	0.00032962		1.1898	1.2044	0.00010721		0.4421	0.4825	0.00081936
0.6609	0.5821	0.003108		0.6048	0.6557	0.001299		0.9514	0.8424	0.0059332		0.7482	0.6599	0.0039021		1.079	1.2566	0.0158		1.0659	1.0658	2.6628e-09
1.2935	1.22	0.0027056		0.91	0.8579	0.0013564		0.3746	0.3882	9.1683e-05		1.3818	1.045	0.0567		0.8033	1.0075	0.0208		1.0794	1.0252	0.0014701
1.5264	1.3424	0.0169		1.0532	1.0113	0.00087679		0.4124	0.6831	0.0366		1.3388	1.0627	0.0381		0.4226	0.5305	0.0058194		1.1701	1.1647	1.4744e-05
1.2614	1.1472	0.0065168		1.1688	1.1504	0.00016897		1.1907	1.2433	0.0013791		1.4952	1.1846	0.0482		0.7506	0.7838	0.00055202		1.0725	1.2274	0.012
0.8922	0.7931	0.0049066		1.0214	1.2904	0.0362		0.5427	0.6071	0.0020714		0.7833	0.7399	0.00094433		0.6836	0.7291	0.0010362		0.9376	1.1022	0.0135
0.6879	0.9404	0.0319		1.1044	1.1214	0.00014474		1.3291	1.2597	0.0024049		1.1442	1.0216	0.0075232		1.4882	1.3862	0.0051982		0.5976	0.6399	0.00089636
1.5528	1.2952	0.0332		1.4777	1.4321	0.0010394		1.9059	1.5477	0.0642		1.4309	1.5072	0.0029128		1.0338	1.2437	0.022		1.2822	1.224	0.0016952
1.2125	1.057	0.0121		0.5136	0.6107	0.0047104		0.9897	0.5584	0.093		1.0496	1.1073	0.0016665		0.5221	0.6613	0.0096982		1.4125	1.2557	0.0123
1.6375	1.344	0.0431		0.1238	0.2925	0.0142		0.8222	0.8786	0.0015923		0.487	0.3987	0.0038924		0.6183	0.8292	0.0222		1.4457	1.3357	0.0060424
1.7016	1.2769	0.0902		0.4853	0.5485	0.001995		1.2636	1.2644	3.6353e-07		0.9481	0.8515	0.0046665		1.2957	1.432	0.0092991		1.2543	1.3145	0.0018117
0.7757	1.1254	0.0611		0.8608	0.8533	2.8528e-05		1.525	1.537	7.0998e-05		0.6245	0.6743	0.00124		0.5462	0.6381	0.0042296		1.294	1.2827	6.3528e-05
0.4659	1.0611	0.1772		1.0169	0.9257	0.0041668		1.3728	1.3429	0.00044737		1.4914	1.1822	0.0478		1.2985	1.3471	0.001178		1.3241	1.1778	0.0107
0.2615	0.7216	0.1058		0.9935	1.0515	0.0016813		1.3854	1.2961	0.003988		1.6658	1.7078	0.00088351						1.1209	1.0068	0.0065042
0.8205	1.0727	0.0318		1.2623	1.2423	0.00020055		1.4428	1.3877	0.0015172		0.7917	0.9092	0.0069119						1.4428	1.3883	0.0014857
1.1058	1.193	0.0037991		0.8395	0.8054	0.00058033		0.9038	0.4612	0.098		0.2707	0.5609	0.0421						0.8063	1.2068	0.0802
1.4325	1.1978	0.0276		1.2129	1.2803	0.0022672		0.2785	0.305	0.00035349		0.3732	0.447	0.0027259						1.415	1.2841	0.0085684
1.536	1.3753	0.0129		1.5693	1.6977	0.0082451		0.8428	0.8689	0.00034083		0.9883	1.0775	0.0039862						0.9055	0.9336	0.00039289
1.3135	1.119	0.0189		1.6915	1.5255	0.0138		1.0733	1.2307	0.0124		1.0221	1.1495	0.0081133						1.3448	1.2232	0.0073909
0.7392	0.4354	0.0461		1.2672	1.2966	0.00043441		0.9067	1.1432	0.028		0.3217	0.3928	0.002527						1.3306	1.3613	0.00046983
0.9147	0.8977	0.00014446		1.2492	1.1639	0.0036407		0.9505	0.9978	0.0011172		1.2858	1.3195	0.00056765						1.4821	1.444	0.00072656
1.0952	0.8635	0.0268		1.3965	1.3751	0.00022961		1.399	1.3414	0.0016559		1.5725	1.6406	0.0023215						1.6125	1.5508	0.001899
1.5014	1.1696	0.055		1.2607	1.1479	0.0063638		1.5157	1.2646	0.0315		0.3465	0.433	0.0037459						1.1109	1.1545	0.00095142
0.5814	0.7355	0.0119		1.3501	1.2213	0.0083024		0.6094	0.5023	0.0057354		0.7307	0.5977	0.0088507						0.8036	0.994	0.0181
0.9982	1.3199	0.0518		1.3939	1.2028	0.0183		1.1136	1.0551	0.0017075		0.7099	0.7368	0.00036142
1.1956	1.1279	0.0022879		1.3087	1.0293	0.039		1.431	1.1602	0.0367		0.6	0.6564	0.0015937
0.7636	0.7716	3.1744e-05		1.352	1.2678	0.0035485		0.6442	0.8722	0.026		0.8271	0.2973	0.1403
0.3644	0.8349	0.1107		1.5034	1.3393	0.0135		1.6035	1.5588	0.0010004		1.4622	1.5494	0.0037973
0.5637	1.1678	0.1825		0.5269	0.3743	0.0116		1.2212	1.4044	0.0168		1.8441	1.8053	0.00075363
0.9357	1.0664	0.0085392		0.9898	0.7617	0.026		0.3314	0.3607	0.00042723		0.916	0.6932	0.0248
1.0037	1.3091	0.0466		1.2792	1.1977	0.003326		0.4148	0.4843	0.0024113		0.4923	0.5198	0.00037807
0.8633	1.0353	0.0148		1.107	0.9966	0.0060843		1.0961	1.2347	0.009603		0.8063	0.8084	2.1595e-06
1.5598	1.2968	0.0346		1.1262	1.2227	0.0046576		1.2	1.4347	0.0275		1.0055	0.9633	0.00089141
0.5601	0.6572	0.0047131		1.1718	1.0201	0.0115		0.6283	0.7758	0.0109		1.0431	0.9785	0.0020856
1.0311	0.5399	0.1206		0.9517	0.9844	0.00053338		1.0871	1.1856	0.0048512		1.4725	1.7604	0.0414
1.5269	1.1685	0.0642		0.3685	0.3674	6.0681e-07		1.3754	1.4821	0.0056975		1.544	1.5989	0.0015062
1.1247	0.9239	0.0202		0.3722	0.3719	4.7528e-08		0.6518	0.9321	0.0393		0.7444	0.7689	0.00029931
1.8489	1.3928	0.104		0.6567	0.6933	0.00066932		0.8794	1.2057	0.0532		0.5143	0.6042	0.0040419
		0.0487		1.3713	1.2682	0.0053147		0.5297	1.008	0.1144		1.0215	0.9963	0.00031905
				0.4831	0.5735	0.0040817		1.1346	1.5437	0.0837		0.6867	0.8976	0.0222
								1.2274	1.3562	0.0082961		1.1064	1.0927	9.3163e-05
